# Supplementary material for: Synthesis, characterization and crystal structure of a 2-(diethylaminomethyl)indole ligated dimethyl­aluminium complex
Source: Acta Crystallogr E Crystallogr Commun. 2015 Sep 26;71(Pt 10):1222–5. doi: 10.1107/S2056989015017053 (PMC4647369; doi:10.1107/S2056989015017053)
Supplement: Supplementary file 1 [file e-71-01222-sup1.cif]

##############################################################################
#                                                                            #
# This CIF contains the data in a paper accepted for publication in          #
# Acta Crystallographica Section E. It conforms to the requirements of       #
# Notes for Authors for Acta Crystallographica Section E, and has been       #
# peer reviewed under the auspices of the IUCr Commission on Journals.       #
#                                                                            #
# Full details of the Crystallographic Information File format               #
# are given in the paper "The Crystallographic Information File (CIF):       #
# a New Standard Archive File for Crystallography" by S. R. Hall, F. H.      #
# Allen and I. D. Brown [Acta Cryst. (1991), A47, 655-685].                  #
#                                                                            #
# The current version of the core CIF dictionary is obtainable from          #
# ftp://ftp.iucr.org/pub/cif_core.dic.                                       #
#                                                                            #
# Software is freely available for graphical display of the structure(s)     #
# in this CIF. For information consult the CIF software page                 #
# http://www.iucr.org/resources/cif/software.                                #
#                                                                            #
# This file may be used for bona fide research purposes within the           #
# scientific community so long as proper attribution is given to the journal # 
# article from which it was obtained.                                        #
#                                                                            #
##############################################################################
data_I
_audit_creation_method     'SHELXL-2014/7'
_journal_date_recd_electronic     2015-06-25
_journal_date_accepted     2015-09-11
_journal_name_full     'Acta Crystallographica, Section E'
_journal_year     2015
_journal_volume     71
_journal_issue     10
_journal_page_first     1222
_journal_page_last     1225
_journal_paper_category     GM
_journal_paper_doi     10.1107/S2056989015017053
_journal_coeditor_code     ZL2630
_publ_contact_author_name     'Nicholas B Kingsley Dr.'
_publ_contact_author_address
;
Department of Chemistry and Biochemistry
556 MSB
303 E. Kearsley
Flint, MI 48502
USA
;
_publ_contact_author_email     'kingsley@umflint.edu'
_publ_contact_author_fax     '8107666693'
_publ_contact_author_phone     '8107623077'
_publ_section_title
;
Synthesis, characterization and crystal structure of
{2-[(diethylamino)methyl]indol-1-yl-\k^2^<i>N</i>,<i>N</i>'}dimethylaluminium
;
_publ_section_title_footnote     .
loop_
    _publ_author_name
    _publ_author_footnote
    _publ_author_address
    'Shephard, Logan E.' .
;
Department of Chemistry and Biochemistry
556 MSB
303 E. Kearsley
Flint, MI 48502
USA
;
    'Kingsley, Nicholas B.' .
;
Department of Chemistry and Biochemistry
556 MSB
303 E. Kearsley
Flint, MI 48502
USA
;
_publ_section_synopsis
;
The title aluminium complex was prepared by methane elimination from the
reaction of 2-(diethylaminomethyl)indole and trimethylaluminium. Each of the
two crystallographically independent molecules has a four-coordinate aluminium
center that has pseudo-tetrahedral geometry.
;
_chemical_name_systematic
;
{2-[(Diethylamino)methyl]indol-1-yl-\k^2^<i>N</i>,<i>N</i>'}dimethylaluminium
;
_chemical_name_common     ?
_chemical_formula_moiety     'C15 H23 Al N2'
_chemical_formula_sum     'C15 H23 Al N2'
_chemical_formula_iupac     '[Al (C H3)2 (C13 H17 N2)]'
_chemical_formula_weight     258.33
_chemical_melting_point     ?
_shelx_space_group_comment
;
The symmetry employed for this shelxl refinement is uniquely defined
by the following loop, which should always be used as a source of
symmetry information in preference to the above space-group names.
They are only intended as comments.
;
_space_group_crystal_system     monoclinic
_space_group_name_H-M_alt     'P 21'
_space_group_name_Hall     'P 2yb'
loop_
    _space_group_symop_operation_xyz
    'x, y, z'
    '-x, y+1/2, -z'
_cell_length_a     9.7467(5)
_cell_length_b     14.1245(7)
_cell_length_c     10.9866(5)
_cell_angle_alpha     90
_cell_angle_beta     94.2060(10)
_cell_angle_gamma     90
_cell_volume     1508.42(13)
_cell_formula_units_Z     4
_cell_measurement_reflns_used     5904
_cell_measurement_theta_min     2.35
_cell_measurement_theta_max     26.35
_cell_measurement_temperature     150(2)
_exptl_crystal_description     'irregular'
_exptl_crystal_colour     'yellow'
_exptl_crystal_size_max     0.20
_exptl_crystal_size_mid     0.20
_exptl_crystal_size_min     0.15
_exptl_crystal_density_diffrn     1.138
_exptl_crystal_density_meas     ?
_exptl_crystal_density_method     ?
_exptl_crystal_F_000     560
_exptl_absorpt_coefficient_mu     0.121
_exptl_absorpt_correction_type     multi-scan
_exptl_absorpt_process_details
;
(SADABS; Bruker, 2003)
;
_shelx_estimated_absorpt_T_min     ?
_shelx_estimated_absorpt_T_max     ?
_exptl_absorpt_correction_T_min     0.6972
_exptl_absorpt_correction_T_max     0.7454
_diffrn_ambient_temperature     150(2)
_diffrn_radiation_type     MoK\a
_diffrn_radiation_wavelength     0.71073
_diffrn_radiation_source     'sealed tube'
_diffrn_measurement_device_type     'Bruker APEXII CCD'
_diffrn_measurement_method     '\f and \w scans'
_diffrn_detector_area_resol_mean     ?
_diffrn_reflns_number     13157
_diffrn_reflns_av_R_equivalents     0.0247
_diffrn_reflns_theta_min     1.859
_diffrn_reflns_theta_max     26.319
_diffrn_reflns_theta_full     26.000
_diffrn_measured_fraction_theta_max     0.998
_diffrn_measured_fraction_theta_full     0.998
_diffrn_reflns_limit_h_min     -12
_diffrn_reflns_limit_h_max     10
_diffrn_reflns_limit_k_min     -16
_diffrn_reflns_limit_k_max     17
_diffrn_reflns_limit_l_min     -13
_diffrn_reflns_limit_l_max     12
_refine_special_details     ?
_reflns_number_total     5440
_reflns_number_gt     5366
_reflns_threshold_expression     'I > 2\s(I)'
_refine_ls_structure_factor_coef     Fsqd
_refine_ls_matrix_type     full
_refine_ls_R_factor_all     0.0248
_refine_ls_R_factor_gt     0.0244
_refine_ls_wR_factor_gt     0.0678
_refine_ls_wR_factor_ref     0.0682
_refine_ls_goodness_of_fit_ref     1.052
_refine_ls_restrained_S_all     1.052
_refine_ls_number_reflns     5440
_refine_ls_number_parameters     333
_refine_ls_number_restraints     1
_refine_ls_hydrogen_treatment     constr
_refine_ls_weighting_scheme     calc
_refine_ls_weighting_details
              'w=1/[\s^2^(Fo^2^)+(0.0388P)^2^+0.2513P] where P=(Fo^2^+2Fc^2^)/3'
_atom_sites_solution_hydrogens     geom
_atom_sites_solution_primary     ?
_atom_sites_solution_secondary     ?
_refine_ls_shift/su_max     0.000
_refine_ls_shift/su_mean     0.000
_refine_diff_density_max     0.205
_refine_diff_density_min     -0.186
_refine_ls_extinction_method     none
_refine_ls_extinction_coef     .
_refine_ls_abs_structure_details
;
Flack <i>x</i> determined using 2203 quotients
[(<i>I</i>^+^)-(<i>I</i>^-^)]/[(<i>I</i>^+^)+(<i>I</i>^-^)]
(Parsons <i>et al.</i>,  2013)
;
_refine_ls_abs_structure_Flack     0.05(3)
loop_
    _atom_type_symbol
    _atom_type_description
    _atom_type_scat_dispersion_real
    _atom_type_scat_dispersion_imag
    _atom_type_scat_source
    'C' 'C' 0.0033 0.0016
                         'International Tables Vol C Tables 4.2.6.8 and 6.1.1.4'
    'H' 'H' 0.0000 0.0000
                         'International Tables Vol C Tables 4.2.6.8 and 6.1.1.4'
    'N' 'N' 0.0061 0.0033
                         'International Tables Vol C Tables 4.2.6.8 and 6.1.1.4'
    'Al' 'Al' 0.0645 0.0514
                         'International Tables Vol C Tables 4.2.6.8 and 6.1.1.4'
_computing_data_collection
;
APEX2 (Bruker, 2005)
;
_computing_cell_refinement
;
SAINT (Bruker, 2003)
;
_computing_data_reduction
;
SAINT (Bruker, 2003)
;
_computing_structure_solution
;
SHELXS97 (Sheldrick, 2008)
;
_computing_structure_refinement
;
SHELXL2014 (Sheldrick, 2015)
;
_computing_molecular_graphics
;
DIAMOND (Brandenburg, 2010)
;
_computing_publication_material
;
publCIF (Westrip, 2010).
;
loop_
    _atom_site_type_symbol
    _atom_site_label
    _atom_site_fract_x
    _atom_site_fract_y
    _atom_site_fract_z
    _atom_site_U_iso_or_equiv
    _atom_site_adp_type
    _atom_site_calc_flag
    _atom_site_occupancy
    _atom_site_disorder_assembly
    _atom_site_disorder_group
    Al Al1 0.49235(5) 0.10530(4) 0.05845(4) 0.01712(12) Uani d 1 . .
    Al Al1A 0.00034(5) 0.32156(4) 0.44114(4) 0.01652(12) Uani d 1 . .
    N N1 0.29822(14) 0.10862(11) 0.04241(13) 0.0187(3) Uani d 1 . .
    N N1A 0.19261(14) 0.30931(11) 0.44801(12) 0.0185(3) Uani d 1 . .
    N N2 0.46863(14) 0.02289(10) 0.20745(13) 0.0166(3) Uani d 1 . .
    N N2A 0.02362(15) 0.42016(11) 0.30859(12) 0.0185(3) Uani d 1 . .
    C C1 0.33910(17) -0.03044(13) 0.16893(16) 0.0194(3) Uani d 1 . .
    H H1A 0.3588 -0.0811 0.1105 0.023 Uiso calc 1 . .
    H H1B 0.3005 -0.0598 0.2408 0.023 Uiso calc 1 . .
    C C2 0.58090(17) -0.04771(13) 0.23735(16) 0.0210(4) Uani d 1 . .
    H H2A 0.5922 -0.0876 0.1647 0.025 Uiso calc 1 . .
    H H2B 0.5532 -0.0896 0.3035 0.025 Uiso calc 1 . .
    C C3 0.7178(2) -0.00237(15) 0.2769(2) 0.0311(4) Uani d 1 . .
    H H3A 0.7883 -0.0516 0.2893 0.047 Uiso calc 1 . .
    H H3B 0.7099 0.0322 0.3534 0.047 Uiso calc 1 . .
    H H3C 0.7439 0.0417 0.2136 0.047 Uiso calc 1 . .
    C C4 0.44570(18) 0.08681(13) 0.31419(15) 0.0201(3) Uani d 1 . .
    H H4A 0.3664 0.1285 0.2912 0.024 Uiso calc 1 . .
    H H4B 0.5276 0.1278 0.3291 0.024 Uiso calc 1 . .
    C C5 0.4190(2) 0.03699(15) 0.43275(17) 0.0319(4) Uani d 1 . .
    H H5A 0.4053 0.0843 0.4960 0.048 Uiso calc 1 . .
    H H5B 0.4981 -0.0030 0.4585 0.048 Uiso calc 1 . .
    H H5C 0.3365 -0.0025 0.4202 0.048 Uiso calc 1 . .
    C C6 0.57142(19) 0.23092(14) 0.09103(18) 0.0263(4) Uani d 1 . .
    H H6A 0.6534 0.2252 0.1478 0.039 Uiso calc 1 . .
    H H6B 0.5035 0.2713 0.1272 0.039 Uiso calc 1 . .
    H H6C 0.5969 0.2592 0.0144 0.039 Uiso calc 1 . .
    C C7 0.58197(19) 0.02303(15) -0.05668(16) 0.0254(4) Uani d 1 . .
    H H7A 0.6789 0.0143 -0.0284 0.038 Uiso calc 1 . .
    H H7B 0.5760 0.0524 -0.1377 0.038 Uiso calc 1 . .
    H H7C 0.5357 -0.0386 -0.0613 0.038 Uiso calc 1 . .
    C C10 0.23890(17) 0.03923(13) 0.11001(15) 0.0190(3) Uani d 1 . .
    C C11 0.10054(18) 0.05168(13) 0.11525(16) 0.0215(4) Uani d 1 . .
    H H11 0.0391 0.0126 0.1559 0.026 Uiso calc 1 . .
    C C12 0.06711(17) 0.13596(14) 0.04673(16) 0.0204(4) Uani d 1 . .
    C C13 -0.05440(18) 0.18738(15) 0.01868(16) 0.0256(4) Uani d 1 . .
    H H13 -0.1397 0.1651 0.0442 0.031 Uiso calc 1 . .
    C C14 -0.0484(2) 0.27035(16) -0.04612(17) 0.0283(4) Uani d 1 . .
    H H14 -0.1304 0.3053 -0.0655 0.034 Uiso calc 1 . .
    C C15 0.0767(2) 0.30439(15) -0.08420(16) 0.0281(4) Uani d 1 . .
    H H15 0.0783 0.3624 -0.1277 0.034 Uiso calc 1 . .
    C C16 0.19806(19) 0.25458(14) -0.05925(16) 0.0238(4) Uani d 1 . .
    H H16 0.2827 0.2777 -0.0852 0.029 Uiso calc 1 . .
    C C17 0.19268(17) 0.16992(13) 0.00483(15) 0.0188(3) Uani d 1 . .
    C C1A 0.14884(18) 0.38445(14) 0.24981(15) 0.0219(4) Uani d 1 . .
    H H1D 0.1228 0.3324 0.1924 0.026 Uiso calc 1 . .
    H H1E 0.1900 0.4361 0.2037 0.026 Uiso calc 1 . .
    C C2A 0.05447(18) 0.51442(13) 0.36912(15) 0.0216(4) Uani d 1 . .
    H H2D 0.1376 0.5072 0.4258 0.026 Uiso calc 1 . .
    H H2E -0.0229 0.5309 0.4187 0.026 Uiso calc 1 . .
    C C3A 0.0777(2) 0.59665(15) 0.28370(18) 0.0299(4) Uani d 1 . .
    H H3D 0.0966 0.6543 0.3317 0.045 Uiso calc 1 . .
    H H3E -0.0047 0.6061 0.2284 0.045 Uiso calc 1 . .
    H H3F 0.1563 0.5826 0.2359 0.045 Uiso calc 1 . .
    C C4A -0.09529(19) 0.42606(15) 0.21401(16) 0.0252(4) Uani d 1 . .
    H H4D -0.1106 0.3629 0.1764 0.030 Uiso calc 1 . .
    H H4E -0.0714 0.4704 0.1490 0.030 Uiso calc 1 . .
    C C5A -0.2272(2) 0.45879(17) 0.26472(19) 0.0327(5) Uani d 1 . .
    H H5D -0.3030 0.4539 0.2013 0.049 Uiso calc 1 . .
    H H5E -0.2173 0.5248 0.2914 0.049 Uiso calc 1 . .
    H H5F -0.2470 0.4190 0.3343 0.049 Uiso calc 1 . .
    C C6A -0.0962(2) 0.21207(14) 0.36621(17) 0.0259(4) Uani d 1 . .
    H H6D -0.1936 0.2277 0.3485 0.039 Uiso calc 1 . .
    H H6E -0.0880 0.1582 0.4225 0.039 Uiso calc 1 . .
    H H6F -0.0553 0.1955 0.2902 0.039 Uiso calc 1 . .
    C C7A -0.06954(18) 0.37556(15) 0.58896(16) 0.0234(4) Uani d 1 . .
    H H7D -0.1698 0.3820 0.5775 0.035 Uiso calc 1 . .
    H H7E -0.0281 0.4380 0.6048 0.035 Uiso calc 1 . .
    H H7F -0.0456 0.3337 0.6585 0.035 Uiso calc 1 . .
    C C10A 0.25049(18) 0.34955(13) 0.34895(15) 0.0198(3) Uani d 1 . .
    C C11A 0.39089(18) 0.34640(14) 0.36008(16) 0.0223(4) Uani d 1 . .
    H H11A 0.4520 0.3707 0.3042 0.027 Uiso calc 1 . .
    C C12A 0.42739(18) 0.29896(12) 0.47316(16) 0.0202(4) Uani d 1 . .
    C C13A 0.55142(18) 0.27146(14) 0.53626(18) 0.0261(4) Uani d 1 . .
    H H13A 0.6369 0.2843 0.5032 0.031 Uiso calc 1 . .
    C C14A 0.54780(19) 0.22547(15) 0.64699(18) 0.0284(4) Uani d 1 . .
    H H14A 0.6316 0.2067 0.6899 0.034 Uiso calc 1 . .
    C C15A 0.4220(2) 0.20598(14) 0.69735(17) 0.0256(4) Uani d 1 . .
    H H15A 0.4225 0.1744 0.7737 0.031 Uiso calc 1 . .
    C C16A 0.29816(18) 0.23198(13) 0.63774(16) 0.0205(3) Uani d 1 . .
    H H16A 0.2135 0.2192 0.6723 0.025 Uiso calc 1 . .
    C C17A 0.30091(17) 0.27766(13) 0.52507(15) 0.0179(3) Uani d 1 . .
loop_
    _atom_site_aniso_label
    _atom_site_aniso_U_11
    _atom_site_aniso_U_22
    _atom_site_aniso_U_33
    _atom_site_aniso_U_12
    _atom_site_aniso_U_13
    _atom_site_aniso_U_23
    Al1 0.0165(2) 0.0158(3) 0.0194(2) 0.00128(19) 0.00356(18) 0.00057(19)
    Al1A 0.0162(2) 0.0184(3) 0.0150(2) -0.00063(19) 0.00145(18) -0.00094(19)
    N1 0.0183(6) 0.0191(8) 0.0189(7) 0.0012(6) 0.0020(5) 0.0021(6)
    N1A 0.0193(7) 0.0195(8) 0.0168(6) 0.0008(6) 0.0031(5) 0.0009(6)
    N2 0.0177(6) 0.0129(7) 0.0192(6) 0.0013(6) 0.0003(5) -0.0014(6)
    N2A 0.0219(7) 0.0181(7) 0.0152(6) 0.0007(6) 0.0000(5) -0.0016(5)
    C1 0.0208(8) 0.0148(8) 0.0225(8) -0.0028(7) 0.0007(6) 0.0005(6)
    C2 0.0212(8) 0.0159(9) 0.0258(8) 0.0046(7) -0.0001(7) 0.0011(7)
    C3 0.0231(9) 0.0283(11) 0.0409(11) 0.0037(8) -0.0039(8) 0.0035(9)
    C4 0.0265(8) 0.0148(9) 0.0191(8) 0.0010(7) 0.0022(6) -0.0021(6)
    C5 0.0516(12) 0.0236(10) 0.0216(9) -0.0026(9) 0.0099(8) -0.0019(8)
    C6 0.0255(9) 0.0194(10) 0.0348(10) -0.0016(7) 0.0083(8) 0.0002(8)
    C7 0.0277(9) 0.0250(10) 0.0241(9) 0.0055(8) 0.0061(7) 0.0005(7)
    C10 0.0209(8) 0.0165(8) 0.0194(7) -0.0024(7) 0.0012(6) -0.0009(6)
    C11 0.0194(8) 0.0227(10) 0.0225(8) -0.0037(7) 0.0024(6) -0.0004(7)
    C12 0.0194(8) 0.0235(9) 0.0182(8) 0.0007(7) 0.0011(6) -0.0046(7)
    C13 0.0211(8) 0.0341(11) 0.0216(8) 0.0050(8) 0.0013(7) -0.0061(7)
    C14 0.0283(9) 0.0345(11) 0.0216(8) 0.0148(8) -0.0018(7) -0.0042(8)
    C15 0.0390(10) 0.0253(10) 0.0201(8) 0.0117(8) 0.0026(7) 0.0031(7)
    C16 0.0275(9) 0.0256(10) 0.0189(8) 0.0042(7) 0.0048(7) 0.0027(7)
    C17 0.0206(8) 0.0206(9) 0.0152(7) 0.0024(7) 0.0011(6) -0.0019(6)
    C1A 0.0253(8) 0.0244(9) 0.0166(8) 0.0014(7) 0.0053(6) 0.0000(7)
    C2A 0.0268(8) 0.0181(9) 0.0197(8) -0.0009(7) 0.0006(7) -0.0026(7)
    C3A 0.0372(10) 0.0223(10) 0.0301(9) -0.0035(8) 0.0034(8) 0.0017(8)
    C4A 0.0296(9) 0.0271(10) 0.0177(8) -0.0012(8) -0.0064(7) 0.0010(7)
    C5A 0.0275(9) 0.0354(12) 0.0338(10) 0.0040(8) -0.0064(8) 0.0004(9)
    C6A 0.0291(9) 0.0246(10) 0.0237(9) -0.0051(8) -0.0004(7) -0.0022(8)
    C7A 0.0211(8) 0.0295(10) 0.0198(8) -0.0006(7) 0.0034(6) -0.0037(7)
    C10A 0.0239(8) 0.0183(8) 0.0177(8) -0.0005(7) 0.0063(6) -0.0015(6)
    C11A 0.0225(8) 0.0211(9) 0.0244(8) -0.0027(7) 0.0097(7) -0.0041(7)
    C12A 0.0209(8) 0.0158(9) 0.0242(8) -0.0003(6) 0.0050(7) -0.0067(6)
    C13A 0.0182(8) 0.0244(10) 0.0358(10) 0.0015(7) 0.0040(7) -0.0085(8)
    C14A 0.0227(9) 0.0277(10) 0.0335(10) 0.0079(7) -0.0063(7) -0.0081(8)
    C15A 0.0307(9) 0.0213(10) 0.0239(8) 0.0056(8) -0.0031(7) -0.0024(7)
    C16A 0.0226(8) 0.0172(9) 0.0218(8) 0.0021(7) 0.0028(6) -0.0024(6)
    C17A 0.0188(8) 0.0148(8) 0.0203(8) 0.0008(6) 0.0021(6) -0.0047(7)
_geom_special_details
;
All e.s.d.'s (except the e.s.d. in the dihedral angle between two l.s. planes)
are estimated using the full covariance matrix. The cell e.s.d.'s are taken
into account individually in the estimation of e.s.d.'s in distances, angles
and torsion angles; correlations between e.s.d.'s in cell parameters are only
used when they are defined by crystal symmetry. An approximate (isotropic)
treatment of cell e.s.d.'s is used for estimating e.s.d.'s involving l.s.
planes.
;
loop_
    _geom_bond_atom_site_label_1
    _geom_bond_atom_site_label_2
    _geom_bond_site_symmetry_2
    _geom_bond_distance
    _geom_bond_publ_flag
    Al1 N1 . 1.8879(14) ?
    Al1 C6 . 1.957(2) ?
    Al1 C7 . 1.9686(19) ?
    Al1 N2 . 2.0355(15) ?
    Al1A N1A . 1.8779(15) ?
    Al1A C6A . 1.960(2) ?
    Al1A C7A . 1.9610(18) ?
    Al1A N2A . 2.0397(16) ?
    N1 C10 . 1.382(2) ?
    N1 C17 . 1.384(2) ?
    N1A C17A . 1.378(2) ?
    N1A C10A . 1.384(2) ?
    N2 C2 . 1.499(2) ?
    N2 C1 . 1.504(2) ?
    N2 C4 . 1.510(2) ?
    N2A C4A . 1.501(2) ?
    N2A C2A . 1.509(2) ?
    N2A C1A . 1.509(2) ?
    C1 C10 . 1.500(2) ?
    C1 H1A . 0.9900 ?
    C1 H1B . 0.9900 ?
    C2 C3 . 1.515(3) ?
    C2 H2A . 0.9900 ?
    C2 H2B . 0.9900 ?
    C3 H3A . 0.9800 ?
    C3 H3B . 0.9800 ?
    C3 H3C . 0.9800 ?
    C4 C5 . 1.520(2) ?
    C4 H4A . 0.9900 ?
    C4 H4B . 0.9900 ?
    C5 H5A . 0.9800 ?
    C5 H5B . 0.9800 ?
    C5 H5C . 0.9800 ?
    C6 H6A . 0.9800 ?
    C6 H6B . 0.9800 ?
    C6 H6C . 0.9800 ?
    C7 H7A . 0.9800 ?
    C7 H7B . 0.9800 ?
    C7 H7C . 0.9800 ?
    C10 C11 . 1.365(2) ?
    C11 C12 . 1.433(3) ?
    C11 H11 . 0.9500 ?
    C12 C13 . 1.404(2) ?
    C12 C17 . 1.422(2) ?
    C13 C14 . 1.375(3) ?
    C13 H13 . 0.9500 ?
    C14 C15 . 1.403(3) ?
    C14 H14 . 0.9500 ?
    C15 C16 . 1.386(3) ?
    C15 H15 . 0.9500 ?
    C16 C17 . 1.391(3) ?
    C16 H16 . 0.9500 ?
    C1A C10A . 1.501(2) ?
    C1A H1D . 0.9900 ?
    C1A H1E . 0.9900 ?
    C2A C3A . 1.521(3) ?
    C2A H2D . 0.9900 ?
    C2A H2E . 0.9900 ?
    C3A H3D . 0.9800 ?
    C3A H3E . 0.9800 ?
    C3A H3F . 0.9800 ?
    C4A C5A . 1.511(3) ?
    C4A H4D . 0.9900 ?
    C4A H4E . 0.9900 ?
    C5A H5D . 0.9800 ?
    C5A H5E . 0.9800 ?
    C5A H5F . 0.9800 ?
    C6A H6D . 0.9800 ?
    C6A H6E . 0.9800 ?
    C6A H6F . 0.9800 ?
    C7A H7D . 0.9800 ?
    C7A H7E . 0.9800 ?
    C7A H7F . 0.9800 ?
    C10A C11A . 1.366(2) ?
    C11A C12A . 1.433(3) ?
    C11A H11A . 0.9500 ?
    C12A C13A . 1.404(2) ?
    C12A C17A . 1.428(2) ?
    C13A C14A . 1.382(3) ?
    C13A H13A . 0.9500 ?
    C14A C15A . 1.409(3) ?
    C14A H14A . 0.9500 ?
    C15A C16A . 1.380(2) ?
    C15A H15A . 0.9500 ?
    C16A C17A . 1.398(2) ?
    C16A H16A . 0.9500 ?
loop_
    _geom_angle_atom_site_label_1
    _geom_angle_atom_site_label_2
    _geom_angle_atom_site_label_3
    _geom_angle_site_symmetry_1
    _geom_angle_site_symmetry_3
    _geom_angle
    _geom_angle_publ_flag
    N1 Al1 C6 . . 111.91(8) ?
    N1 Al1 C7 . . 116.33(8) ?
    C6 Al1 C7 . . 117.73(8) ?
    N1 Al1 N2 . . 85.25(6) ?
    C6 Al1 N2 . . 115.96(7) ?
    C7 Al1 N2 . . 105.14(7) ?
    N1A Al1A C6A . . 113.03(8) ?
    N1A Al1A C7A . . 114.12(7) ?
    C6A Al1A C7A . . 118.00(8) ?
    N1A Al1A N2A . . 85.91(6) ?
    C6A Al1A N2A . . 108.30(7) ?
    C7A Al1A N2A . . 112.91(8) ?
    C10 N1 C17 . . 105.83(13) ?
    C10 N1 Al1 . . 112.84(11) ?
    C17 N1 Al1 . . 139.57(13) ?
    C17A N1A C10A . . 106.15(14) ?
    C17A N1A Al1A . . 140.50(12) ?
    C10A N1A Al1A . . 113.18(11) ?
    C2 N2 C1 . . 108.22(13) ?
    C2 N2 C4 . . 112.02(12) ?
    C1 N2 C4 . . 110.43(13) ?
    C2 N2 Al1 . . 115.63(10) ?
    C1 N2 Al1 . . 101.69(10) ?
    C4 N2 Al1 . . 108.35(10) ?
    C4A N2A C2A . . 112.02(14) ?
    C4A N2A C1A . . 109.27(13) ?
    C2A N2A C1A . . 110.02(13) ?
    C4A N2A Al1A . . 114.30(11) ?
    C2A N2A Al1A . . 108.47(10) ?
    C1A N2A Al1A . . 102.31(11) ?
    C10 C1 N2 . . 107.43(14) ?
    C10 C1 H1A . . 110.2 ?
    N2 C1 H1A . . 110.2 ?
    C10 C1 H1B . . 110.2 ?
    N2 C1 H1B . . 110.2 ?
    H1A C1 H1B . . 108.5 ?
    N2 C2 C3 . . 113.28(15) ?
    N2 C2 H2A . . 108.9 ?
    C3 C2 H2A . . 108.9 ?
    N2 C2 H2B . . 108.9 ?
    C3 C2 H2B . . 108.9 ?
    H2A C2 H2B . . 107.7 ?
    C2 C3 H3A . . 109.5 ?
    C2 C3 H3B . . 109.5 ?
    H3A C3 H3B . . 109.5 ?
    C2 C3 H3C . . 109.5 ?
    H3A C3 H3C . . 109.5 ?
    H3B C3 H3C . . 109.5 ?
    N2 C4 C5 . . 115.68(15) ?
    N2 C4 H4A . . 108.4 ?
    C5 C4 H4A . . 108.4 ?
    N2 C4 H4B . . 108.4 ?
    C5 C4 H4B . . 108.4 ?
    H4A C4 H4B . . 107.4 ?
    C4 C5 H5A . . 109.5 ?
    C4 C5 H5B . . 109.5 ?
    H5A C5 H5B . . 109.5 ?
    C4 C5 H5C . . 109.5 ?
    H5A C5 H5C . . 109.5 ?
    H5B C5 H5C . . 109.5 ?
    Al1 C6 H6A . . 109.5 ?
    Al1 C6 H6B . . 109.5 ?
    H6A C6 H6B . . 109.5 ?
    Al1 C6 H6C . . 109.5 ?
    H6A C6 H6C . . 109.5 ?
    H6B C6 H6C . . 109.5 ?
    Al1 C7 H7A . . 109.5 ?
    Al1 C7 H7B . . 109.5 ?
    H7A C7 H7B . . 109.5 ?
    Al1 C7 H7C . . 109.5 ?
    H7A C7 H7C . . 109.5 ?
    H7B C7 H7C . . 109.5 ?
    C11 C10 N1 . . 112.64(15) ?
    C11 C10 C1 . . 132.87(16) ?
    N1 C10 C1 . . 114.36(14) ?
    C10 C11 C12 . . 105.78(15) ?
    C10 C11 H11 . . 127.1 ?
    C12 C11 H11 . . 127.1 ?
    C13 C12 C17 . . 119.11(18) ?
    C13 C12 C11 . . 134.47(17) ?
    C17 C12 C11 . . 106.40(15) ?
    C14 C13 C12 . . 119.17(18) ?
    C14 C13 H13 . . 120.4 ?
    C12 C13 H13 . . 120.4 ?
    C13 C14 C15 . . 121.16(17) ?
    C13 C14 H14 . . 119.4 ?
    C15 C14 H14 . . 119.4 ?
    C16 C15 C14 . . 120.99(19) ?
    C16 C15 H15 . . 119.5 ?
    C14 C15 H15 . . 119.5 ?
    C15 C16 C17 . . 118.25(17) ?
    C15 C16 H16 . . 120.9 ?
    C17 C16 H16 . . 120.9 ?
    N1 C17 C16 . . 129.35(16) ?
    N1 C17 C12 . . 109.32(16) ?
    C16 C17 C12 . . 121.28(16) ?
    C10A C1A N2A . . 108.11(13) ?
    C10A C1A H1D . . 110.1 ?
    N2A C1A H1D . . 110.1 ?
    C10A C1A H1E . . 110.1 ?
    N2A C1A H1E . . 110.1 ?
    H1D C1A H1E . . 108.4 ?
    N2A C2A C3A . . 115.85(14) ?
    N2A C2A H2D . . 108.3 ?
    C3A C2A H2D . . 108.3 ?
    N2A C2A H2E . . 108.3 ?
    C3A C2A H2E . . 108.3 ?
    H2D C2A H2E . . 107.4 ?
    C2A C3A H3D . . 109.5 ?
    C2A C3A H3E . . 109.5 ?
    H3D C3A H3E . . 109.5 ?
    C2A C3A H3F . . 109.5 ?
    H3D C3A H3F . . 109.5 ?
    H3E C3A H3F . . 109.5 ?
    N2A C4A C5A . . 113.37(15) ?
    N2A C4A H4D . . 108.9 ?
    C5A C4A H4D . . 108.9 ?
    N2A C4A H4E . . 108.9 ?
    C5A C4A H4E . . 108.9 ?
    H4D C4A H4E . . 107.7 ?
    C4A C5A H5D . . 109.5 ?
    C4A C5A H5E . . 109.5 ?
    H5D C5A H5E . . 109.5 ?
    C4A C5A H5F . . 109.5 ?
    H5D C5A H5F . . 109.5 ?
    H5E C5A H5F . . 109.5 ?
    Al1A C6A H6D . . 109.5 ?
    Al1A C6A H6E . . 109.5 ?
    H6D C6A H6E . . 109.5 ?
    Al1A C6A H6F . . 109.5 ?
    H6D C6A H6F . . 109.5 ?
    H6E C6A H6F . . 109.5 ?
    Al1A C7A H7D . . 109.5 ?
    Al1A C7A H7E . . 109.5 ?
    H7D C7A H7E . . 109.5 ?
    Al1A C7A H7F . . 109.5 ?
    H7D C7A H7F . . 109.5 ?
    H7E C7A H7F . . 109.5 ?
    C11A C10A N1A . . 112.32(15) ?
    C11A C10A C1A . . 132.80(16) ?
    N1A C10A C1A . . 114.84(14) ?
    C10A C11A C12A . . 106.03(15) ?
    C10A C11A H11A . . 127.0 ?
    C12A C11A H11A . . 127.0 ?
    C13A C12A C17A . . 118.82(17) ?
    C13A C12A C11A . . 135.04(17) ?
    C17A C12A C11A . . 106.14(15) ?
    C14A C13A C12A . . 119.22(17) ?
    C14A C13A H13A . . 120.4 ?
    C12A C13A H13A . . 120.4 ?
    C13A C14A C15A . . 121.12(17) ?
    C13A C14A H14A . . 119.4 ?
    C15A C14A H14A . . 119.4 ?
    C16A C15A C14A . . 121.18(18) ?
    C16A C15A H15A . . 119.4 ?
    C14A C15A H15A . . 119.4 ?
    C15A C16A C17A . . 118.04(17) ?
    C15A C16A H16A . . 121.0 ?
    C17A C16A H16A . . 121.0 ?
    N1A C17A C16A . . 129.05(16) ?
    N1A C17A C12A . . 109.34(15) ?
    C16A C17A C12A . . 121.61(16) ?
loop_
    _geom_hbond_atom_site_label_D
    _geom_hbond_atom_site_label_H
    _geom_hbond_atom_site_label_A
    _geom_hbond_site_symmetry_A
    _geom_hbond_distance_DH
    _geom_hbond_distance_HA
    _geom_hbond_distance_DA
    _geom_hbond_angle_DHA
    C5 H5A Cg1 . 0.98 2.57 3.470(2) 153
    C2 H2B Cg1 2_646 0.99 2.55 3.434(2) 149
_shelx_hkl_file
;
   1   0   0   -0.72    0.04
  -1   0   0   -0.78    0.04
  -1   0   0   -0.75    0.04
   2   0   0 1000.00   33.10
  -3   0   0    0.66    0.06
   3   0   0    0.81    0.06
  -3   0   0    0.77    0.06
  -3   0   0    0.80    0.07
   4   0   0  183.17    6.05
  -4   0   0  181.66    6.05
  -4   0   0  183.32    6.28
  -4   0   0  181.93    5.49
   5   0   0    0.41    0.08
  -5   0   0    0.26    0.07
  -5   0   0    0.20    0.05
  -5   0   0    0.19    0.07
  -6   0   0   50.39    1.81
  -6   0   0   51.71    1.74
   6   0   0   52.90    1.74
  -7   0   0    3.74    0.19
   7   0   0    3.93    0.19
  -7   0   0    3.78    0.20
  -8   0   0   44.25    1.56
  -8   0   0   44.13    1.50
  -8   0   0   43.54    1.35
  -9   0   0    1.87    0.13
  -9   0   0    1.72    0.16
  -9   0   0    2.02    0.18
 -10   0   0   35.65    1.10
 -10   0   0   35.58    1.25
 -10   0   0   36.00    1.30
 -11   0   0    0.35    0.14
 -11   0   0    0.75    0.16
 -11   0   0    0.42    0.09
 -12   0   0   14.95    0.49
  -1  -1   0  498.49   15.58
   1  -1   0  537.51   17.14
  -1  -1   0  494.58   17.15
  -1  -1   0  508.11   17.80
  -1   1   0  505.13   17.14
   1   1   0  561.52   17.80
   1   1   0  520.59   17.15
  -2  -1   0   73.86    2.43
  -2  -1   0   72.01    2.20
  -2  -1   0   73.72    2.52
   2  -1   0   73.01    2.43
   2   1   0   70.21    2.43
  -2   1   0   72.99    2.43
  -2   1   0   71.95    2.52
  -2   1   0   77.26    2.43
  -3  -1   0  240.87    7.53
   3  -1   0  262.77    8.30
  -3  -1   0  255.74    8.63
  -3  -1   0  232.81    8.28
  -3   1   0  261.06    8.64
  -3   1   0  254.88    8.33
   3   1   0  243.28    8.28
  -4  -1   0   87.29    2.56
   4  -1   0   88.40    2.82
  -4  -1   0   81.23    2.93
  -4  -1   0   83.38    2.82
  -4   1   0   78.99    2.93
   4   1   0   87.47    2.82
  -4   1   0   86.17    2.82
  -5  -1   0    8.19    0.30
  -5  -1   0    7.92    0.27
   5  -1   0    7.78    0.30
  -5  -1   0    7.97    0.32
  -5   1   0    8.40    0.32
   5   1   0    7.85    0.31
  -5   1   0    7.72    0.30
  -6  -1   0   15.06    0.47
  -6  -1   0   14.57    0.55
  -6  -1   0   15.68    0.53
   6  -1   0   14.59    0.53
  -6   1   0   14.52    0.53
  -6   1   0   14.88    0.55
   6   1   0   14.44    0.53
  -7  -1   0    4.99    0.23
  -7  -1   0    5.15    0.24
   7   1   0    4.77    0.23
  -7   1   0    4.39    0.22
  -7   1   0    4.62    0.23
  -8  -1   0  116.71    3.49
  -8  -1   0  119.05    4.01
  -8  -1   0  109.14    3.86
  -8   1   0  117.95    3.86
  -8   1   0  115.08    3.49
  -8   1   0  114.91    4.01
  -9  -1   0   19.53    0.72
  -9  -1   0   19.17    0.61
  -9  -1   0   19.17    0.70
  -9   1   0   19.41    0.73
  -9   1   0   18.87    0.61
  -9   1   0   18.63    0.70
 -10  -1   0    2.33    0.20
 -10  -1   0    2.17    0.15
 -10  -1   0    2.40    0.21
 -10   1   0    2.34    0.19
 -10   1   0    2.65    0.21
 -10   1   0    2.26    0.14
 -11  -1   0   18.39    0.60
 -11   1   0   18.67    0.59
 -11   1   0   19.26    0.70
 -11   1   0   17.86    0.72
 -12  -1   0    3.21    0.17
 -12   1   0    2.93    0.15
   0  -2   0   28.17    0.93
   0   2   0   26.85    0.93
  -1  -2   0  458.76   13.57
   1  -2   0  443.04   14.93
  -1  -2   0  435.54   14.94
   1   2   0  479.39   14.94
   1   2   0  431.72   15.50
  -1   2   0  455.99   14.93
   2  -2   0   45.86    1.60
  -2  -2   0   47.03    1.60
  -2  -2   0   46.96    1.66
  -2  -2   0   47.67    1.46
  -2   2   0   51.25    1.66
   2   2   0   46.35    1.66
  -2   2   0   49.11    1.60
  -2   2   0   48.17    1.45
  -2   2   0   47.68    1.60
   2   2   0   49.88    1.60
  -3  -2   0  146.37    4.81
  -3  -2   0  138.03    4.36
   3  -2   0  138.14    4.80
  -3  -2   0  141.37    4.99
  -3   2   0  145.26    4.99
   3   2   0  144.51    4.81
   3   2   0  149.33    4.99
  -3   2   0  145.33    4.80
  -3   2   0  151.18    4.80
  -3   2   0  149.70    4.37
  -4  -2   0    5.66    0.24
  -4  -2   0    6.45    0.21
   4  -2   0    5.88    0.23
  -4  -2   0    5.96    0.24
   4   2   0    5.44    0.24
  -4   2   0    6.05    0.20
  -4   2   0    5.85    0.20
  -4   2   0    5.74    0.24
  -4   2   0    6.35    0.24
  -5  -2   0  281.25    9.52
  -5  -2   0  275.19    8.37
  -5  -2   0  290.25    9.18
   5  -2   0  255.98    9.17
   5   2   0  283.27    9.18
  -5   2   0  262.86    9.52
  -5   2   0  285.65    8.34
  -5   2   0  282.89    9.17
  -5   2   0  275.26    8.34
  -6  -2   0    8.15    0.30
  -6  -2   0    8.86    0.34
   6  -2   0    8.96    0.34
  -6  -2   0    9.26    0.35
  -6   2   0    9.23    0.35
   6   2   0    9.11    0.35
  -6   2   0    8.67    0.29
  -6   2   0    8.85    0.34
  -6   2   0    8.87    0.29
  -7  -2   0   75.57    2.62
  -7  -2   0   71.92    2.52
  -7  -2   0   77.38    2.28
   7   2   0   76.68    2.52
  -7   2   0   73.93    2.62
  -7   2   0   77.21    2.27
  -7   2   0   73.14    2.52
  -8  -2   0   43.30    1.32
  -8  -2   0   41.63    1.52
  -8  -2   0   41.76    1.47
  -8   2   0   43.19    1.31
  -8   2   0   41.64    1.52
  -8   2   0   45.31    1.47
  -9  -2   0   31.50    1.13
  -9  -2   0   32.62    1.17
  -9  -2   0   32.06    1.00
  -9   2   0   31.20    1.12
  -9   2   0   33.72    0.99
  -9   2   0   32.19    1.17
 -10  -2   0    6.70    0.26
 -10  -2   0    6.79    0.33
 -10  -2   0    7.12    0.34
 -10   2   0    6.50    0.24
 -10   2   0    6.86    0.32
 -10   2   0    6.80    0.33
 -11  -2   0   20.25    0.67
 -11   2   0   21.28    0.65
 -11   2   0   21.60    0.80
 -11   2   0   20.03    0.77
 -12  -2   0    4.75    0.21
 -12   2   0    4.74    0.30
 -12   2   0    4.70    0.30
   0  -3   0    0.01    0.04
   0   3   0    0.26    0.05
   0   3   0    0.03    0.05
   0   3   0    0.11    0.05
  -1  -3   0  152.27    5.24
  -1  -3   0  161.45    4.77
  -1   3   0  154.46    5.44
  -1   3   0  156.49    5.24
  -1   3   0  160.48    5.26
   1   3   0  162.36    5.45
   1   3   0  158.72    5.24
  -2  -3   0   82.03    2.56
  -2  -3   0   74.73    2.32
  -2  -3   0   78.42    2.66
  -2   3   0   76.37    2.65
  -2   3   0   76.02    2.56
   2   3   0   70.10    2.66
  -2   3   0   77.71    2.56
   2   3   0   80.40    2.56
  -3  -3   0  242.00    9.01
  -3  -3   0  251.07    8.69
   3  -3   0  257.60    8.70
  -3  -3   0  253.03    7.90
  -3   3   0  266.53    7.90
  -3   3   0  265.54    9.06
  -3   3   0  272.28    8.70
  -3   3   0  270.49    8.71
  -3   3   0  261.07    7.90
   3   3   0  274.48    8.73
   3   3   0  272.00    9.04
  -4  -3   0   96.01    2.82
  -4  -3   0   91.28    3.11
   4  -3   0   95.22    3.10
  -4  -3   0   93.44    3.23
  -4   3   0   92.23    3.22
   4   3   0   89.75    3.23
  -4   3   0   96.09    3.11
  -4   3   0   93.78    2.81
   4   3   0   92.54    3.11
  -4   3   0   93.18    2.81
  -5  -3   0   92.96    3.10
  -5  -3   0   92.32    2.71
  -5  -3   0   84.56    2.98
   5  -3   0   85.85    2.98
  -5   3   0   89.40    2.70
  -5   3   0   88.98    3.09
   5   3   0   90.64    2.99
  -5   3   0   91.15    2.98
  -5   3   0   89.16    2.70
  -6  -3   0   27.43    0.87
  -6  -3   0   28.32    0.96
  -6  -3   0   27.27    1.00
   6  -3   0   28.72    0.96
   6   3   0   28.29    0.96
  -6   3   0   27.25    0.99
  -6   3   0   27.40    0.85
  -6   3   0   28.78    0.85
  -6   3   0   27.86    0.96
  -7  -3   0   19.90    0.72
  -7  -3   0   21.00    0.74
  -7  -3   0   20.63    0.64
  -7   3   0   19.87    0.62
   7   3   0   20.03    0.72
  -7   3   0   20.00    0.74
  -7   3   0   19.96    0.71
  -8  -3   0   27.03    0.87
  -8  -3   0   27.13    1.01
  -8  -3   0   27.52    0.97
  -8   3   0   27.20    1.00
  -8   3   0   28.91    0.85
  -8   3   0   27.98    0.97
  -9  -3   0   52.86    1.81
  -9  -3   0   52.85    1.88
  -9  -3   0   53.68    1.63
  -9   3   0   51.90    1.81
  -9   3   0   52.46    1.61
  -9   3   0   54.63    1.88
 -10  -3   0    1.70    0.13
 -10   3   0    1.47    0.10
 -10   3   0    1.34    0.16
 -10   3   0    1.53    0.16
 -11  -3   0    0.68    0.11
 -11   3   0    0.31    0.13
 -11   3   0    0.27    0.15
   0   4   0  395.64   13.62
   0   4   0  428.62   13.63
   0   4   0  408.48   14.14
  -1  -4   0  250.63    8.48
   1   4   0  239.95    8.49
   1   4   0  263.05    8.50
  -1   4   0  255.95    8.82
  -1   4   0  258.52    8.48
   1   4   0  263.82    8.83
  -1   4   0  258.43    8.48
  -2  -4   0  112.13    3.75
  -2  -4   0  114.72    3.40
  -2  -4   0  114.07    3.89
  -2   4   0  114.93    3.74
   2   4   0  111.07    3.89
  -2   4   0  117.26    3.88
   2   4   0  108.97    3.75
  -2   4   0  110.18    3.74
  -3  -4   0   10.84    0.36
  -3  -4   0   11.66    0.40
  -3  -4   0   11.30    0.41
   3   4   0   10.91    0.41
  -3   4   0   11.36    0.39
   3   4   0   10.79    0.40
  -3   4   0   11.18    0.39
  -3   4   0   11.01    0.41
  -4  -4   0   89.23    3.12
  -4  -4   0   89.03    3.00
  -4  -4   0   95.38    2.73
  -4   4   0   89.04    3.00
   4   4   0   89.24    3.01
  -4   4   0   87.32    3.00
   4   4   0   88.05    3.12
  -4   4   0   93.88    3.12
  -5  -4   0   24.91    0.73
  -5  -4   0   24.16    0.81
   5  -4   0   22.79    0.80
  -5  -4   0   23.12    0.84
  -5   4   0   23.22    0.71
  -5   4   0   23.28    0.71
  -5   4   0   23.24    0.84
  -5   4   0   22.21    0.81
   5   4   0   24.09    0.81
  -6  -4   0   58.14    1.96
  -6  -4   0   54.27    1.71
  -6  -4   0   57.21    1.89
  -6   4   0   55.17    1.69
   6   4   0   55.50    1.89
  -6   4   0   55.58    1.88
  -6   4   0   55.17    1.69
  -6   4   0   56.62    1.95
  -7  -4   0   41.42    1.31
  -7  -4   0   43.59    1.46
  -7  -4   0   43.51    1.51
   7   4   0   42.49    1.46
  -7   4   0   42.85    1.45
  -7   4   0   40.48    1.29
  -7   4   0   44.50    1.51
  -8  -4   0   92.04    3.31
  -8  -4   0   94.79    3.19
  -8  -4   0   92.88    2.89
  -8   4   0   95.41    3.19
  -8   4   0  100.08    3.31
  -8   4   0   95.14    2.86
  -9  -4   0   30.05    0.96
  -9   4   0   30.29    0.93
  -9   4   0   31.96    1.08
  -9   4   0   30.24    1.11
 -10  -4   0   24.42    0.78
 -10   4   0   23.95    0.91
 -10   4   0   24.84    0.88
 -11  -4   0    6.01    0.25
 -11   4   0    5.95    0.30
 -11   4   0    6.07    0.31
   0   5   0   -0.18    0.04
   0   5   0   -0.09    0.04
   0   5   0   -0.18    0.04
  -1  -5   0  159.10    5.12
  -1   5   0  144.69    5.31
   1   5   0  155.41    5.12
  -1   5   0  161.11    5.12
   1   5   0  151.26    5.12
  -1   5   0  163.33    5.14
   1   5   0  146.01    5.32
  -2  -5   0    2.09    0.11
  -2  -5   0    2.01    0.11
   2   5   0    2.02    0.12
  -2   5   0    1.98    0.11
  -2   5   0    2.06    0.11
  -2   5   0    1.97    0.11
   2   5   0    2.15    0.13
  -3  -5   0   51.28    1.78
  -3  -5   0   52.13    1.72
  -3  -5   0   53.45    1.56
   3   5   0   48.12    1.72
  -3   5   0   52.33    1.71
  -3   5   0   51.22    1.71
   3   5   0   52.59    1.79
  -3   5   0   48.69    1.78
  -4  -5   0   40.10    1.21
  -4  -5   0   38.75    1.34
  -4  -5   0   38.24    1.39
   4   5   0   40.35    1.34
  -4   5   0   40.04    1.34
  -4   5   0   39.06    1.39
  -4   5   0   39.78    1.34
   4   5   0   40.89    1.39
  -5  -5   0   37.32    1.32
  -5  -5   0   36.61    1.15
  -5  -5   0   37.38    1.27
   5   5   0   38.00    1.28
   5   5   0   37.27    1.32
  -5   5   0   37.91    1.27
  -5   5   0   36.27    1.32
  -5   5   0   39.20    1.27
  -6  -5   0   20.02    0.65
  -6  -5   0   20.88    0.73
  -6  -5   0   19.50    0.75
  -6   5   0   20.88    0.75
   6   5   0   21.19    0.73
  -6   5   0   20.89    0.72
  -7  -5   0    0.59    0.11
  -7  -5   0    0.68    0.10
  -7  -5   0    0.70    0.12
  -7   5   0    0.71    0.11
  -7   5   0    0.60    0.11
   7   5   0    1.01    0.13
  -8  -5   0    2.21    0.15
  -8   5   0    2.13    0.18
  -8   5   0    2.30    0.17
  -9  -5   0   27.57    0.85
  -9   5   0   26.61    0.98
  -9   5   0   26.36    0.95
 -10  -5   0   12.87    0.46
 -10   5   0   13.43    0.54
 -10   5   0   13.67    0.53
 -11  -5   0    6.74    0.28
 -11   5   0    7.10    0.34
 -11   5   0    6.73    0.34
   0   6   0   15.18    0.53
   0   6   0   14.98    0.51
   0   6   0   14.04    0.51
  -1  -6   0  107.43    3.63
  -1   6   0  112.54    3.63
   1   6   0  112.19    3.63
  -1   6   0  105.42    3.63
   1   6   0  111.11    3.63
   1   6   0  114.55    3.77
  -1   6   0  102.29    3.76
  -1   6   0  108.43    3.63
  -2  -6   0   10.73    0.37
  -2  -6   0   10.79    0.34
   2   6   0    9.78    0.39
  -2   6   0   10.72    0.37
  -2   6   0    9.86    0.38
  -2   6   0   10.24    0.37
   2   6   0    9.86    0.37
  -3  -6   0   77.74    2.62
  -3  -6   0   80.23    2.53
  -3  -6   0   78.70    2.30
  -3   6   0   77.38    2.53
  -3   6   0   67.80    2.62
   3   6   0   75.64    2.63
  -3   6   0   73.82    2.52
   3   6   0   74.72    2.53
  -4  -6   0   58.46    1.74
  -4  -6   0   61.15    1.92
  -4  -6   0   58.08    1.99
   4   6   0   56.62    1.92
  -4   6   0   52.39    1.91
  -4   6   0   58.45    1.99
  -4   6   0   59.47    1.92
   4   6   0   53.17    1.99
  -5  -6   0  107.44    3.40
  -5  -6   0  103.50    3.53
  -5  -6   0   92.60    3.08
   5   6   0  105.63    3.41
  -5   6   0  101.75    3.53
   5   6   0  106.26    3.53
  -5   6   0   96.61    3.39
  -6  -6   0   86.21    2.73
  -6  -6   0   87.24    3.01
  -6  -6   0   91.33    3.13
   6   6   0   91.44    3.01
  -6   6   0   92.85    3.01
   6   6   0   89.02    3.13
  -6   6   0   91.48    3.12
  -7  -6   0   10.46    0.37
  -7   6   0   10.69    0.41
   7   6   0   10.45    0.42
  -7   6   0   10.88    0.43
  -8  -6   0    9.39    0.36
  -8   6   0   10.23    0.40
  -8   6   0   10.28    0.41
   8   6   0    9.90    0.41
  -9  -6   0    0.27    0.11
  -9   6   0    0.49    0.12
  -9   6   0    0.45    0.13
 -10  -6   0   18.16    0.60
 -10   6   0   17.96    0.69
 -10   6   0   17.52    0.67
 -11  -6   0    4.21    0.23
 -11   6   0    4.45    0.28
 -11   6   0    4.37    0.26
   0   7   0    0.05    0.06
   0   7   0    0.01    0.06
   0   7   0   -0.01    0.05
  -1   7   0    1.96    0.12
   1   7   0    1.84    0.12
  -1   7   0    2.06    0.12
  -1   7   0    1.93    0.12
   1   7   0    2.01    0.13
   1   7   0    1.77    0.11
  -1   7   0    2.02    0.11
  -2  -7   0   16.33    0.53
  -2  -7   0   17.38    0.59
  -2   7   0   17.13    0.58
  -2   7   0   16.19    0.58
   2   7   0   17.21    0.59
  -2   7   0   15.55    0.60
   2   7   0   17.51    0.61
  -3  -7   0   81.37    2.71
  -3  -7   0   76.44    2.37
  -3  -7   0   78.68    2.61
   3   7   0   77.19    2.71
  -3   7   0   75.79    2.71
  -3   7   0   80.45    2.61
   3   7   0   80.76    2.62
  -3   7   0   74.88    2.61
  -4  -7   0   84.75    2.44
  -4  -7   0   78.44    2.79
  -4  -7   0   78.05    2.68
   4   7   0   83.56    2.79
  -4   7   0   73.81    2.78
   4   7   0   80.08    2.69
  -4   7   0   79.61    2.68
  -4   7   0   84.16    2.68
  -5  -7   0   26.56    0.93
  -5  -7   0   27.81    0.84
  -5  -7   0   26.13    0.97
  -5   7   0   27.15    0.96
   5   7   0   27.20    0.94
   5   7   0   26.73    0.97
  -5   7   0   27.30    0.93
  -6  -7   0   10.11    0.35
  -6   7   0   10.10    0.39
  -6   7   0    9.66    0.37
   6   7   0    9.50    0.40
   6   7   0    9.66    0.39
  -7  -7   0   38.37    1.20
  -7   7   0   38.18    1.32
  -7   7   0   39.72    1.38
   7   7   0   38.68    1.34
  -8  -7   0    5.51    0.23
  -8   7   0    5.55    0.26
  -8   7   0    5.23    0.25
   8   7   0    4.95    0.27
  -9  -7   0   13.70    0.47
  -9   7   0   13.84    0.55
  -9   7   0   13.89    0.53
 -10  -7   0    0.06    0.11
 -10   7   0    0.07    0.13
 -10   7   0    0.01    0.13
 -11  -7   0    5.07    0.24
 -11   7   0    4.99    0.29
 -11   7   0    5.19    0.30
   0   8   0   17.96    0.63
   0   8   0   17.81    0.65
   0   8   0   18.73    0.63
  -1   8   0  184.72    5.89
  -1   8   0  163.12    6.11
   1   8   0  171.42    5.89
  -1   8   0  186.13    5.89
  -1   8   0  167.08    5.89
   1   8   0  188.04    6.12
   1   8   0  182.66    5.89
  -2  -8   0   15.68    0.50
  -2  -8   0   16.85    0.56
  -2   8   0   15.50    0.55
  -2   8   0   15.20    0.58
   2   8   0   15.77    0.56
  -2   8   0   16.26    0.55
   2   8   0   16.00    0.58
  -3  -8   0   15.00    0.53
  -3  -8   0   15.03    0.55
  -3  -8   0   14.48    0.48
   3   8   0   14.37    0.55
  -3   8   0   14.66    0.54
  -3   8   0   14.95    0.53
   3   8   0   14.85    0.53
  -3   8   0   15.71    0.53
  -4  -8   0    8.44    0.35
  -4  -8   0    8.77    0.30
  -4   8   0    9.02    0.33
   4   8   0    8.59    0.35
  -4   8   0    8.63    0.34
   4   8   0    8.28    0.34
  -5  -8   0  139.90    4.31
  -5   8   0  144.61    4.74
  -5   8   0  139.06    4.92
   5   8   0  146.08    4.93
   5   8   0  143.35    4.75
  -6  -8   0    9.66    0.35
   6   8   0   10.20    0.40
   6   8   0    9.10    0.39
  -6   8   0    9.48    0.38
  -6   8   0    9.93    0.39
  -7  -8   0   10.02    0.36
   7   8   0    9.82    0.42
  -7   8   0    9.66    0.41
  -7   8   0   10.85    0.40
  -8  -8   0   27.75    0.87
  -8   8   0   25.65    0.99
   8   8   0   28.16    0.97
  -8   8   0   27.24    0.96
  -9  -8   0   54.36    1.67
  -9   8   0   54.21    1.85
  -9   8   0   53.51    1.91
 -10  -8   0   21.11    0.69
 -10   8   0   20.43    0.79
 -10   8   0   20.73    0.77
   0   9   0    0.11    0.06
   0   9   0   -0.03    0.06
   0   9   0    0.07    0.07
  -1   9   0   15.21    0.54
  -1   9   0   15.35    0.52
   1   9   0   15.55    0.53
  -1   9   0   14.15    0.52
   1   9   0   13.58    0.54
  -1   9   0   14.56    0.52
  -2  -9   0   55.28    1.65
  -2   9   0   52.89    1.88
  -2   9   0   54.97    1.81
   2   9   0   54.20    1.89
   2   9   0   52.75    1.82
  -3  -9   0   13.61    0.43
   3   9   0   13.95    0.50
  -3   9   0   13.11    0.47
   3   9   0   12.25    0.48
  -3   9   0   12.88    0.49
  -4  -9   0   12.50    0.43
   4   9   0   12.37    0.48
  -4   9   0   13.13    0.47
   4   9   0   12.61    0.50
  -4   9   0   13.63    0.49
  -5  -9   0    5.59    0.24
  -5   9   0    5.88    0.25
   5   9   0    5.51    0.26
  -5   9   0    5.71    0.26
   5   9   0    5.86    0.28
  -6  -9   0    0.76    0.12
  -6   9   0    0.99    0.12
   6   9   0    1.20    0.14
   6   9   0    0.93    0.13
  -6   9   0    1.05    0.12
  -7  -9   0   27.46    0.83
  -7   9   0   25.98    0.91
   7   9   0   26.60    0.96
  -7   9   0   25.36    0.95
   7   9   0   24.77    0.92
  -8  -9   0    4.11    0.21
   8   9   0    3.83    0.24
  -8   9   0    3.81    0.22
  -8   9   0    3.80    0.23
  -9  -9   0    5.17    0.24
  -9   9   0    5.08    0.27
  -9   9   0    4.82    0.27
 -10  -9   0   11.45    0.42
 -10   9   0   10.99    0.46
 -10   9   0   11.81    0.49
   0  10   0  154.59    5.68
   0  10   0  175.47    5.48
   1  10   0    1.80    0.13
  -1  10   0    1.84    0.14
  -1  10   0    1.72    0.14
   1  10   0    1.72    0.14
  -2 -10   0  179.01    5.36
  -2  10   0  175.93    5.90
   2  10   0  180.70    6.12
   2  10   0  175.23    5.90
  -2  10   0  177.05    6.12
  -3 -10   0   12.42    0.40
  -3  10   0   11.54    0.45
   3  10   0   11.48    0.46
  -3  10   0   11.19    0.43
   3  10   0   11.61    0.44
  -4 -10   0   57.73    1.86
   4  10   0   61.31    2.13
  -4  10   0   63.27    2.12
  -4  10   0   62.37    2.04
   4  10   0   59.06    2.05
  -5 -10   0   47.48    1.43
  -5  10   0   47.71    1.58
   5  10   0   44.91    1.64
   5  10   0   44.81    1.58
  -5  10   0   46.95    1.63
  -6 -10   0   29.77    0.92
  -6  10   0   28.25    1.01
   6  10   0   30.29    1.03
  -6  10   0   28.93    1.05
   6  10   0   29.04    1.07
  -7 -10   0   16.51    0.53
  -7  10   0   14.85    0.58
   7  10   0   16.20    0.60
  -7  10   0   14.99    0.60
   7  10   0   16.19    0.62
  -8 -10   0   19.70    0.64
   8  10   0   20.08    0.72
  -8  10   0   17.95    0.69
  -8  10   0   18.80    0.72
  -9 -10   0   16.72    0.56
  -9  10   0   16.40    0.64
  -9  10   0   16.05    0.62
   0  11   0   -0.04    0.08
   0  11   0    0.04    0.08
   1  11   0   12.07    0.47
  -1  11   0   12.08    0.46
  -1  11   0   12.29    0.47
   1  11   0   12.94    0.46
   2  11   0   50.73    1.70
   2  11   0   48.98    1.77
  -2  11   0   50.03    1.76
  -2  11   0   51.46    1.70
  -3  11   0    3.06    0.18
   3  11   0    3.20    0.20
  -3  11   0    3.08    0.18
   3  11   0    3.06    0.19
  -4  11   0   61.92    2.19
   4  11   0   63.78    2.12
   4  11   0   62.93    2.20
  -4  11   0   62.38    2.11
  -5 -11   0   10.61    0.38
   5  11   0   10.64    0.44
  -5  11   0   10.50    0.41
  -5  11   0   10.66    0.42
   5  11   0   10.89    0.43
  -6 -11   0   59.07    1.78
  -6  11   0   56.91    1.95
   6  11   0   59.26    2.04
  -6  11   0   54.30    2.02
   6  11   0   58.77    1.97
  -7 -11   0    1.92    0.15
  -7  11   0    2.00    0.19
  -7  11   0    2.12    0.17
   7  11   0    2.00    0.19
   7  11   0    1.74    0.17
  -8 -11   0    0.08    0.12
  -8  11   0    0.18    0.12
   8  11   0    0.04    0.13
  -8  11   0    0.09    0.12
  -9 -11   0    0.07    0.13
  -9  11   0    0.15    0.14
  -9  11   0   -0.03    0.13
   0  12   0   48.41    1.67
   0  12   0   50.03    1.73
  -1  12   0   79.55    2.63
  -1  12   0   76.55    2.73
   1  12   0   82.60    2.64
   1  12   0   75.10    2.73
   2  12   0   13.65    0.50
  -2  12   0   13.08    0.49
  -2  12   0   13.86    0.51
   2  12   0   12.98    0.52
  -3  12   0   21.67    0.75
   3  12   0   21.76    0.76
   3  12   0   21.21    0.79
  -3  12   0   20.42    0.78
   4  12   0   32.96    1.22
   4  12   0   34.47    1.18
  -4  12   0   33.57    1.21
  -4  12   0   34.45    1.17
  -5  12   0   35.20    1.22
  -5  12   0   33.97    1.26
   5  12   0   36.33    1.28
   5  12   0   36.42    1.24
   6  12   0   28.42    1.06
  -6  12   0   28.37    1.00
   6  12   0   29.51    1.02
  -6  12   0   28.19    1.04
  -7 -12   0   22.58    0.70
   7  12   0   20.37    0.81
  -7  12   0   20.72    0.76
   7  12   0   21.84    0.79
  -7  12   0   20.32    0.79
  -8 -12   0    3.38    0.22
  -8  12   0    3.14    0.22
  -8  12   0    3.26    0.22
   0  13   0    0.06    0.10
   0  13   0   -0.09    0.09
   1  13   0   10.77    0.44
   1  13   0   10.73    0.43
  -1  13   0   11.14    0.44
  -1  13   0   11.66    0.43
  -2  13   0   18.70    0.66
   2  13   0   17.25    0.68
  -2  13   0   18.22    0.68
   2  13   0   18.41    0.66
  -3  13   0   20.15    0.73
   3  13   0   20.93    0.74
   3  13   0   20.97    0.77
  -3  13   0   20.49    0.76
  -4  13   0   13.76    0.51
  -4  13   0   14.04    0.53
   4  13   0   13.08    0.54
   4  13   0   13.83    0.53
  -5  13   0    2.84    0.20
   5  13   0    3.47    0.22
  -5  13   0    3.18    0.20
   5  13   0    3.57    0.22
   6  13   0    3.16    0.24
  -6  13   0    3.38    0.22
  -6  13   0    3.50    0.21
   6  13   0    3.14    0.25
   7  13   0   11.69    0.48
  -7  13   0   10.67    0.45
   7  13   0   10.93    0.48
  -7  13   0   11.27    0.46
  -8  13   0    7.04    0.35
  -8  13   0    7.32    0.34
   0  14   0   61.74    2.20
   0  14   0   63.49    2.12
   1  14   0    9.22    0.37
   1  14   0    9.58    0.39
  -1  14   0    8.74    0.38
  -1  14   0    8.65    0.36
  -2  14   0   11.86    0.45
   2  14   0   11.69    0.46
  -2  14   0   11.78    0.47
   2  14   0   11.64    0.47
   3  14   0   25.70    0.92
  -3  14   0   24.63    0.88
   3  14   0   24.27    0.88
  -3  14   0   25.00    0.91
  -4  14   0   24.30    0.90
  -4  14   0   24.80    0.87
   4  14   0   25.07    0.92
   4  14   0   24.29    0.88
   5  14   0    5.71    0.29
  -5  14   0    5.17    0.27
  -5  14   0    4.93    0.26
   5  14   0    5.58    0.28
   6  14   0   44.57    1.55
  -6  14   0   44.37    1.48
  -6  14   0   41.61    1.53
   6  14   0   41.11    1.49
   7  14   0    5.16    0.31
   7  14   0    4.91    0.29
  -7  14   0    5.04    0.27
  -7  14   0    4.95    0.27
   0  15   0   -0.01    0.11
   0  15   0    0.07    0.11
  -1  15   0   17.02    0.63
   1  15   0   17.50    0.66
  -1  15   0   17.10    0.65
   1  15   0   17.30    0.64
   2  15   0   10.34    0.41
  -2  15   0   10.15    0.40
  -2  15   0    9.96    0.41
   2  15   0    9.32    0.42
   3  15   0   10.74    0.44
   3  15   0   10.44    0.45
  -3  15   0   10.68    0.43
  -3  15   0   11.03    0.44
  -4  15   0    1.85    0.16
   4  15   0    1.70    0.18
  -4  15   0    1.80    0.16
   4  15   0    1.68    0.17
   5  15   0    5.18    0.30
  -5  15   0    5.16    0.28
  -5  15   0    5.16    0.28
   5  15   0    5.09    0.29
  -6  15   0    0.87    0.15
  -6  15   0    0.43    0.14
   6  15   0    0.71    0.16
   6  15   0    0.83    0.17
   0  16   0   15.95    0.61
   0  16   0   15.73    0.59
   1  16   0   67.03    2.29
  -1  16   0   63.90    2.20
  -1  16   0   63.27    2.28
   1  16   0   65.58    2.21
  -2  16   0    6.76    0.31
   2  16   0    6.59    0.32
   2  16   0    5.69    0.30
  -2  16   0    7.03    0.31
   3  16   0    5.68    0.30
  -3  16   0    5.94    0.29
  -3  16   0    6.05    0.30
   3  16   0    6.13    0.31
   4  16   0    0.74    0.15
  -4  16   0    0.75    0.14
   4  16   0    1.03    0.16
  -4  16   0    0.85    0.14
   5  16   0   18.69    0.74
   5  16   0   19.00    0.71
  -5  16   0   19.21    0.70
  -5  16   0   18.62    0.72
   0  17   0    0.26    0.13
   0  17   0    0.06    0.13
   1  17   0    2.21    0.19
   1  17   0    2.12    0.18
  -1  17   0    2.07    0.18
  -1  17   0    2.11    0.19
   2  17   0    6.96    0.34
  -2  17   0    6.86    0.33
  -2  17   0    6.98    0.32
   2  17   0    6.93    0.33
  -3  17   0    0.07    0.14
   3  17   0    0.25    0.15
   3  17   0    0.24    0.15
  -3  17   0    0.30    0.13
 -12   0   1    1.19    0.12
 -11   0   1   50.30    1.55
 -10   0   1    4.10    0.25
 -10   0   1    4.30    0.24
 -10   0   1    3.83    0.18
  -9   0   1    0.22    0.12
  -9   0   1    0.39    0.09
  -9   0   1    0.32    0.13
  -8   0   1    6.17    0.24
  -8   0   1    6.66    0.30
  -8   0   1    6.59    0.29
   7   0  -1   48.01    1.66
  -7   0   1   48.33    1.50
  -7   0   1   49.64    1.67
  -7   0   1   50.58    1.73
   6   0  -1    2.07    0.15
  -6   0   1    2.22    0.15
  -6   0   1    1.93    0.12
  -6   0   1    1.88    0.14
   5   0  -1  112.95    3.81
  -5   0   1  113.59    3.96
  -5   0   1  118.95    3.81
  -5   0   1  112.80    3.46
  -4   0   1    8.79    0.33
  -4   0   1    8.88    0.34
   4   0  -1    8.60    0.32
  -4   0   1    9.13    0.29
  -3   0   1    3.97    0.17
   3   0  -1    3.74    0.16
  -3   0   1    4.30    0.14
  -3   0   1    4.00    0.16
  -2   0   1    1.68    0.11
   2   0  -1    1.75    0.11
  -2   0   1    1.53    0.09
  -2   0   1    1.75    0.11
   1   0  -1   19.02    0.63
  -1   0   1   18.58    0.65
  -1   0   1   18.02    0.63
  -1   0   1   19.01    0.57
   0   0  -1    0.46    0.04
   0   0  -1    0.78    0.04
   1   0   1   19.17    0.66
  -1   0  -1   19.34    0.66
   1   0   1   18.77    0.63
  -1   0  -1   18.50    0.57
   1   0   1   17.79    0.57
  -1   0  -1   18.97    0.57
  -1   0  -1   19.58    0.64
  -2   0  -1   23.38    0.78
   2   0   1   22.75    0.70
  -2   0  -1   23.70    0.70
  -2   0  -1   23.29    0.78
  -2   0  -1   22.19    0.70
  -2   0  -1   23.31    0.81
   2   0   1   23.97    0.78
  -2   0  -1   22.89    0.81
  -3   0  -1  637.17   19.43
  -3   0  -1  666.24   22.22
   3   0   1  648.42   19.44
  -3   0  -1  655.16   21.41
   3   0   1  620.47   21.40
  -4   0  -1    0.50    0.07
  -4   0  -1    0.69    0.07
   4   0   1    0.52    0.07
  -5   0  -1  235.23    6.89
  -5   0  -1  226.87    7.84
   5   0   1  218.95    7.55
  -5   0  -1  230.91    7.56
  -6   0  -1    1.94    0.14
  -6   0  -1    1.79    0.13
  -6   0  -1    1.92    0.10
   6   0   1    2.09    0.13
  -7   0  -1  377.81   12.91
  -7   0  -1  405.85   11.31
  -7   0  -1  342.81   12.44
  -8   0  -1    1.38    0.11
  -8   0  -1    1.68    0.15
  -8   0  -1    1.53    0.14
  -9   0  -1  193.85    5.79
  -9   0  -1  183.77    6.64
  -9   0  -1  198.79    6.40
 -10   0  -1    2.34    0.19
 -10   0  -1    2.81    0.22
 -10   0  -1    2.46    0.14
 -11   0  -1   24.54    0.75
 -11   0  -1   22.88    0.88
 -11   0  -1   25.00    0.91
 -12   0  -1    5.01    0.19
 -12   0  -1    4.20    0.30
 -12  -1   1    4.02    0.21
 -12   1   1    4.45    0.19
 -11  -1   1    4.08    0.20
 -11   1   1    4.51    0.20
 -11   1   1    4.65    0.27
 -10  -1   1   37.51    1.31
 -10  -1   1   35.83    1.12
 -10   1   1   35.27    1.11
 -10   1   1   36.22    1.30
 -10   1   1   35.31    1.26
  -9  -1   1    3.84    0.23
  -9  -1   1    4.16    0.24
  -9  -1   1    4.02    0.19
  -9   1   1    4.07    0.23
  -9   1   1    4.34    0.18
  -9   1   1    4.12    0.23
  -8  -1   1  172.22    6.02
  -8  -1   1  171.08    5.80
  -8  -1   1  180.84    5.26
  -8   1   1  182.40    5.25
  -8   1   1  174.18    5.80
  -8   1   1  164.15    6.02
  -7  -1   1    5.22    0.21
  -7  -1   1    5.40    0.24
  -7  -1   1    5.64    0.25
   7  -1  -1    5.21    0.25
  -7   1   1    5.20    0.25
  -7   1   1    5.36    0.24
   7   1  -1    5.21    0.24
  -6  -1   1   20.13    0.65
   6  -1  -1   20.67    0.73
  -6  -1   1   21.49    0.76
  -6  -1   1   21.21    0.73
  -6   1   1   21.37    0.76
  -6   1   1   21.52    0.73
  -6   1   1   20.61    0.65
   6   1  -1   20.29    0.73
  -5  -1   1   80.92    2.45
  -5  -1   1   83.52    2.70
  -5  -1   1   82.33    2.80
   5  -1  -1   82.81    2.70
   5   1  -1   80.00    2.70
  -5   1   1   80.96    2.70
  -5   1   1   74.34    2.44
  -5   1   1   81.84    2.80
  -4  -1   1   26.37    0.97
   4  -1  -1   27.32    0.94
  -4  -1   1   29.11    0.94
  -4   1   1   27.61    0.94
  -4   1   1   28.22    0.85
  -4   1   1   27.75    0.97
   4   1  -1   27.41    0.94
   3  -1  -1   32.01    1.08
  -3  -1   1   31.70    1.08
  -3  -1   1   33.65    0.98
  -3  -1   1   32.11    1.12
  -3   1   1   31.75    0.98
   3   1  -1   31.92    1.08
  -3   1   1   32.85    1.12
  -3   1   1   32.02    1.08
   2  -1  -1  232.62    7.54
  -2  -1   1  217.01    7.83
  -2  -1   1  230.59    6.86
  -2  -1   1  206.28    7.52
  -2   1   1  229.90    7.85
   2   1  -1  231.85    7.54
  -2   1   1  228.59    7.55
  -2   1   1  236.61    6.85
   0  -1  -1  107.70    3.36
   0   1   1  101.23    3.06
   0   1   1   94.62    3.48
   0   1   1  101.66    3.37
  -1  -1  -1  176.23    5.83
   1   1   1  169.84    6.04
  -1   1  -1  169.54    5.81
   1   1   1  178.14    5.29
   1   1   1  181.78    5.82
  -2  -1  -1  345.17   10.84
  -2  -1  -1  320.31   11.24
   2   1   1  328.29   10.85
  -2   1  -1  311.78   10.83
  -2   1  -1  335.20   10.83
  -2   1  -1  308.42   11.23
   2   1   1  336.85    9.85
   2   1   1  326.45   11.24
   3  -1   1   69.61    2.24
   3  -1   1   70.18    2.03
  -3  -1  -1   70.36    2.25
  -3  -1  -1   64.13    2.33
   3   1   1   65.85    2.24
  -3   1  -1   68.97    2.33
  -3   1  -1   67.80    2.03
  -3   1  -1   68.58    2.24
   3   1   1   67.74    2.33
  -3   1  -1   69.41    2.03
   3   1   1   62.44    2.04
  -3   1  -1   64.53    2.24
  -4  -1  -1   93.51    3.04
   4  -1   1   88.89    3.04
  -4  -1  -1   89.79    3.16
  -4   1  -1   90.70    2.75
   4   1   1   91.16    3.04
  -4   1  -1   91.33    3.04
  -4   1  -1   90.75    2.76
  -4   1  -1   95.18    3.16
  -5  -1  -1   50.44    1.72
  -5  -1  -1   50.60    1.66
   5  -1   1   49.06    1.65
  -5   1  -1   49.00    1.72
  -5   1  -1   49.21    1.66
  -5   1  -1   49.94    1.49
   5   1   1   46.83    1.66
  -5   1  -1   49.09    1.49
  -6  -1  -1    0.64    0.09
  -6  -1  -1    0.67    0.09
   6  -1   1    0.74    0.09
  -6   1  -1    0.84    0.06
  -6   1  -1    0.69    0.05
  -6   1  -1    0.68    0.09
  -6   1  -1    0.61    0.08
   6   1   1    0.71    0.09
  -7  -1  -1    3.20    0.18
  -7  -1  -1    2.95    0.19
  -7   1  -1    2.77    0.17
  -7   1  -1    2.85    0.17
  -7   1  -1    2.80    0.13
  -8  -1  -1   20.23    0.64
  -8  -1  -1   20.74    0.76
  -8  -1  -1   20.76    0.74
  -8   1  -1   20.29    0.63
  -8   1  -1   19.85    0.75
  -8   1  -1   20.40    0.73
  -9  -1  -1    2.73    0.21
  -9  -1  -1    3.36    0.16
  -9  -1  -1    3.02    0.21
  -9   1  -1    3.55    0.21
  -9   1  -1    3.24    0.14
  -9   1  -1    3.09    0.21
 -10  -1  -1    9.35    0.34
 -10  -1  -1   10.59    0.41
 -10  -1  -1    9.29    0.42
 -10   1  -1    9.97    0.32
 -10   1  -1   10.62    0.41
 -10   1  -1    9.32    0.42
 -11  -1  -1   13.23    0.43
 -11  -1  -1   13.42    0.52
 -11  -1  -1   12.51    0.53
 -11   1  -1   12.38    0.53
 -11   1  -1   12.68    0.51
 -11   1  -1   12.98    0.41
 -12  -1  -1    3.31    0.16
 -12   1  -1    2.41    0.22
 -12   1  -1    2.57    0.23
 -12  -2   1   10.46    0.37
 -12   2   1    9.69    0.34
 -11  -2   1    5.76    0.24
 -11   2   1    5.74    0.22
 -11   2   1    5.90    0.30
 -11   2   1    5.17    0.30
 -10  -2   1   37.21    1.20
 -10   2   1   39.54    1.34
 -10   2   1   37.61    1.39
 -10   2   1   39.48    1.19
  -9  -2   1   45.49    1.63
  -9  -2   1   43.96    1.57
  -9  -2   1   43.23    1.41
  -9   2   1   46.75    1.63
  -9   2   1   46.38    1.40
  -9   2   1   47.97    1.57
  -8  -2   1    9.69    0.32
  -8  -2   1    8.81    0.38
  -8  -2   1    9.19    0.37
  -8   2   1    8.74    0.37
  -8   2   1    9.01    0.38
   8   2  -1    9.25    0.37
  -8   2   1    8.70    0.31
  -7  -2   1  101.22    3.30
  -7  -2   1   97.14    2.99
  -7  -2   1   99.47    3.42
  -7   2   1   98.94    3.30
  -7   2   1   96.09    3.42
   7   2  -1   98.47    3.30
  -6  -2   1   10.61    0.42
   6  -2  -1   10.69    0.40
  -6  -2   1   11.08    0.41
  -6  -2   1   11.26    0.36
  -6   2   1   10.57    0.42
   6   2  -1   11.03    0.41
  -6   2   1   11.16    0.40
  -5  -2   1   38.80    1.18
   5  -2  -1   38.92    1.30
  -5  -2   1   39.25    1.35
  -5  -2   1   36.17    1.30
   5   2  -1   38.57    1.30
  -5   2   1   37.20    1.30
  -5   2   1   39.42    1.35
  -4  -2   1  248.85    8.48
   4  -2  -1  241.22    8.17
  -4  -2   1  247.84    8.17
  -4  -2   1  251.82    7.43
  -4   2   1  246.57    8.48
   4   2  -1  242.40    8.17
  -4   2   1  248.91    8.18
  -3  -2   1  182.36    6.32
  -3  -2   1  186.87    5.53
   3  -2  -1  177.10    6.09
  -3  -2   1  182.98    6.09
  -3   2   1  175.66    6.32
   3   2  -1  190.52    6.09
  -3   2   1  191.24    6.11
  -2  -2   1   50.38    1.71
  -2  -2   1   49.97    1.49
  -2  -2   1   48.01    1.64
   2  -2  -1   48.75    1.65
  -2   2   1   51.12    1.65
  -2   2   1   49.82    1.71
   2   2  -1   47.51    1.65
  -1  -2   1   90.75    2.86
  -1  -2   1   95.34    3.28
   1  -2  -1   98.88    3.15
  -1  -2   1   92.37    3.15
   1   2  -1   94.64    3.15
   1   2  -1   96.71    3.28
  -1   2   1   94.83    2.87
  -1   2   1   98.06    3.16
   1   2  -1   94.52    3.16
  -1   2   1   91.25    3.27
   1   2  -1   98.26    3.28
  -1  -2  -1  448.34   16.39
  -1  -2  -1  477.15   14.90
  -1   2  -1  504.55   16.37
   1   2   1  461.03   14.89
   1   2   1  570.68   17.03
   1   2   1  507.53   16.40
  -2  -2  -1   32.81    1.06
  -2  -2  -1   32.78    1.17
   2   2   1   35.28    1.17
  -2   2  -1   36.59    1.16
   2   2   1   35.07    1.21
   2   2   1   35.40    1.06
  -3  -2  -1  130.44    3.79
  -3  -2  -1  126.70    4.17
   3  -2   1  122.99    3.78
  -3  -2  -1  127.04    4.33
  -3   2  -1  127.93    4.17
  -3   2  -1  125.99    4.17
  -3   2  -1  131.94    4.32
   3   2   1  115.67    4.17
   3   2   1  127.77    3.78
   3   2   1  119.92    4.33
  -4  -2  -1  167.28    5.74
  -4  -2  -1  163.37    5.02
  -4  -2  -1  167.84    5.53
  -4   2  -1  167.88    5.01
  -4   2  -1  167.63    5.53
   4   2   1  168.61    5.53
  -4   2  -1  161.12    5.73
  -4   2  -1  169.15    5.53
   4   2   1  167.78    5.74
  -5  -2  -1   23.94    0.78
  -5  -2  -1   23.04    0.80
  -5  -2  -1   22.33    0.70
   5  -2   1   22.88    0.77
  -5   2  -1   21.47    0.77
  -5   2  -1   22.13    0.68
   5   2   1   22.70    0.77
  -5   2  -1   22.13    0.68
  -5   2  -1   21.15    0.80
   6  -2   1  119.35    3.82
  -6  -2  -1  112.24    3.97
  -6  -2  -1  118.72    3.47
  -6  -2  -1  117.55    3.83
  -6   2  -1  114.37    3.46
  -6   2  -1  116.53    3.83
   6   2   1  115.65    3.83
  -6   2  -1  106.84    3.97
  -6   2  -1  112.28    3.46
  -7  -2  -1    6.03    0.25
  -7  -2  -1    5.72    0.26
  -7   2  -1    5.18    0.25
  -7   2  -1    5.86    0.26
  -7   2  -1    5.53    0.19
   7   2   1    6.00    0.26
  -8  -2  -1   83.25    2.52
  -8  -2  -1   81.19    2.90
  -8  -2  -1   83.79    2.80
  -8   2  -1   83.91    2.51
  -8   2  -1   82.39    2.90
  -8   2  -1   84.11    2.79
  -9  -2  -1   31.05    0.99
  -9  -2  -1   31.62    1.16
  -9  -2  -1   32.39    1.12
  -9   2  -1   32.32    0.97
  -9   2  -1   31.54    1.16
  -9   2  -1   32.61    1.12
 -10  -2  -1   55.93    1.95
 -10  -2  -1   53.77    1.74
 -10  -2  -1   59.99    2.02
 -10   2  -1   57.36    2.02
 -10   2  -1   56.89    1.72
 -10   2  -1   58.02    1.95
 -11  -2  -1    6.82    0.26
 -11   2  -1    6.85    0.34
 -11   2  -1    7.08    0.33
 -11  -3   1   17.60    0.60
 -11   3   1   18.61    0.57
 -11   3   1   17.96    0.68
 -11   3   1   18.27    0.71
 -10  -3   1    2.77    0.17
 -10   3   1    2.72    0.21
 -10   3   1    2.54    0.20
 -10   3   1    2.66    0.14
  -9  -3   1    6.18    0.24
  -9   3   1    5.31    0.29
  -9   3   1    5.86    0.30
  -9   3   1    6.20    0.22
  -8  -3   1   21.92    0.75
  -8  -3   1   21.14    0.67
  -8  -3   1   20.27    0.78
  -8   3   1   20.23    0.75
  -8   3   1   21.01    0.77
  -8   3   1   21.52    0.65
   8   3  -1   19.41    0.74
  -7  -3   1   50.34    1.69
  -7  -3   1   49.66    1.53
  -7  -3   1   52.73    1.76
  -7   3   1   50.21    1.75
   7   3  -1   49.45    1.69
  -7   3   1   48.28    1.69
  -7   3   1   48.59    1.52
  -6  -3   1   12.86    0.43
  -6  -3   1   13.36    0.50
  -6  -3   1   13.21    0.48
   6  -3  -1   13.55    0.47
  -6   3   1   13.48    0.48
  -6   3   1   11.96    0.49
   6   3  -1   13.80    0.48
  -6   3   1   12.81    0.42
  -5  -3   1   55.85    1.91
  -5  -3   1   57.43    1.98
  -5  -3   1   57.87    1.73
   5  -3  -1   57.83    1.91
  -5   3   1   57.52    1.72
  -5   3   1   53.76    1.91
  -5   3   1   56.29    1.98
   5   3  -1   58.28    1.91
  -4  -3   1   81.28    2.44
   4  -3  -1   79.75    2.69
  -4  -3   1   79.95    2.69
  -4  -3   1   78.79    2.79
   4   3  -1   81.36    2.69
  -4   3   1   83.11    2.79
  -4   3   1   80.76    2.69
   3  -3  -1   25.35    0.87
  -3  -3   1   26.33    0.87
  -3  -3   1   26.02    0.79
  -3  -3   1   24.94    0.90
  -3   3   1   24.50    0.87
   3   3  -1   25.73    0.87
  -3   3   1   26.01    0.90
  -2  -3   1  128.92    4.17
  -2  -3   1  126.95    4.33
  -2  -3   1  126.04    3.79
   2  -3  -1  125.50    4.17
   2   3  -1  128.68    4.33
  -2   3   1  120.51    4.17
   2   3  -1  129.89    4.17
  -2   3   1  121.71    4.33
   2   3  -1  123.28    3.78
   1  -3  -1  175.30    5.71
   1   3  -1  180.97    5.73
  -1   3   1  169.43    5.71
   1   3  -1  177.85    5.73
  -1   3   1  156.37    5.92
   1   3  -1  174.83    5.93
   0  -3  -1  726.51   25.42
   0   3   1  734.53   25.43
   0   3   1  841.27   26.39
  -1  -3  -1  543.80   18.54
  -1  -3  -1  536.49   16.83
   1   3   1  612.67   19.24
   1   3   1  531.29   16.83
  -1   3  -1  547.84   18.50
   1   3   1  581.05   18.54
  -2  -3  -1   21.76    0.75
  -2  -3  -1   22.36    0.68
  -2   3  -1   22.49    0.75
   2   3   1   20.92    0.78
   2   3   1   23.33    0.75
   2   3   1   22.39    0.68
  -3  -3  -1   59.67    1.84
  -3  -3  -1   58.32    2.10
  -3  -3  -1   63.03    2.03
  -3   3  -1   59.15    2.02
   3   3   1   58.06    1.83
   3   3   1   63.56    2.10
  -3   3  -1   61.25    2.02
  -3   3  -1   60.56    2.09
   3   3   1   62.15    2.03
  -4  -3  -1  438.57   14.93
  -4  -3  -1  405.08   13.06
  -4  -3  -1  390.46   14.35
   4   3   1  450.31   14.97
  -4   3  -1  450.57   14.97
  -4   3  -1  443.88   14.42
  -4   3  -1  451.66   14.40
   4   3   1  440.99   14.40
  -5  -3  -1   21.85    0.69
  -5  -3  -1   21.87    0.76
  -5  -3  -1   22.04    0.79
  -5   3  -1   21.73    0.79
  -5   3  -1   22.44    0.76
   5   3   1   22.26    0.79
   5   3   1   22.11    0.76
  -5   3  -1   22.17    0.76
  -6  -3  -1    1.49    0.13
  -6  -3  -1    1.56    0.11
  -6  -3  -1    1.77    0.14
   6   3   1    1.67    0.14
  -6   3  -1    2.06    0.13
  -6   3  -1    1.59    0.13
  -7  -3  -1   47.42    1.57
  -7  -3  -1   47.65    1.62
  -7  -3  -1   48.32    1.41
  -7   3  -1   43.65    1.56
   7   3   1   43.58    1.56
  -7   3  -1   45.09    1.62
  -8  -3  -1   12.41    0.40
  -8  -3  -1   11.92    0.48
  -8  -3  -1   11.50    0.47
  -8   3  -1   12.08    0.47
  -8   3  -1   12.30    0.46
  -9  -3  -1   24.92    0.94
  -9  -3  -1   24.79    0.80
  -9  -3  -1   27.00    0.91
  -9   3  -1   23.79    0.89
  -9   3  -1   26.17    0.93
 -10  -3  -1    2.35    0.15
 -10  -3  -1    2.82    0.24
 -10   3  -1    2.36    0.21
 -10   3  -1    2.41    0.21
 -11  -3  -1    0.83    0.11
 -11   3  -1    1.18    0.17
 -11   3  -1    0.64    0.16
 -11  -4   1   12.22    0.44
 -11   4   1   13.07    0.52
 -11   4   1   12.61    0.54
 -11   4   1   13.03    0.40
 -10  -4   1    5.04    0.23
 -10   4   1    4.98    0.28
 -10   4   1    4.83    0.19
 -10   4   1    5.11    0.27
  -9  -4   1   75.73    2.35
  -9   4   1   76.33    2.69
  -9   4   1   78.47    2.60
  -9   4   1   76.99    2.33
  -8  -4   1    8.94    0.33
   8   4  -1    8.77    0.37
  -8   4   1    8.93    0.30
  -8   4   1    9.32    0.38
  -8   4   1    9.17    0.39
  -7  -4   1  116.11    3.97
  -7  -4   1  116.90    3.47
  -7  -4   1  114.69    3.83
   7   4  -1  109.02    3.83
  -7   4   1  118.56    3.45
  -7   4   1  114.27    3.83
  -7   4   1  112.07    3.97
  -6  -4   1   52.66    1.75
  -6  -4   1   51.80    1.82
  -6  -4   1   51.19    1.58
   6  -4  -1   56.10    1.75
   6   4  -1   53.84    1.75
  -6   4   1   51.59    1.75
  -6   4   1   50.93    1.57
  -6   4   1   46.89    1.81
  -5  -4   1  149.65    4.83
  -5  -4   1  145.64    5.02
  -5  -4   1  140.63    4.39
   5  -4  -1  144.52    4.83
  -5   4   1  140.53    4.83
   5   4  -1  148.49    4.84
  -5   4   1  146.84    4.38
  -5   4   1  147.01    5.01
   4  -4  -1  107.95    3.69
  -4  -4   1  117.32    3.36
  -4  -4   1  111.17    3.84
  -4  -4   1  110.66    3.70
  -4   4   1  106.93    3.35
  -4   4   1  108.22    3.70
  -4   4   1  110.94    3.83
   4   4  -1  115.52    3.70
   3  -4  -1   62.79    2.14
  -3  -4   1   62.50    1.94
  -3  -4   1   61.82    2.14
  -3  -4   1   63.04    2.22
   3   4  -1   66.33    2.14
  -3   4   1   64.47    1.94
  -3   4   1   65.01    2.22
  -3   4   1   66.90    2.14
   3   4  -1   63.35    2.22
  -2  -4   1   21.90    0.65
  -2  -4   1   21.11    0.75
  -2  -4   1   21.17    0.72
   2  -4  -1   20.70    0.72
   2   4  -1   20.93    0.73
   2   4  -1   20.52    0.72
   2   4  -1   21.22    0.75
  -2   4   1   22.22    0.73
  -2   4   1   21.41    0.75
   1  -4  -1  240.21    8.16
   1   4  -1  251.87    8.48
   1   4  -1  250.13    8.17
  -1   4   1  247.02    8.19
   1   4  -1  242.29    8.18
  -1   4   1  245.50    8.49
   0  -4  -1  152.26    5.00
   0   4   1  152.49    5.20
   0   4  -1  154.19    5.00
   0   4   1  145.04    5.00
  -1  -4  -1  819.45   27.69
  -1   4  -1  838.50   27.65
   1   4   1  824.88   25.15
   1   4   1  846.62   27.70
   1   4   1  850.01   28.76
  -2  -4  -1    5.81    0.23
  -2  -4  -1    6.09    0.21
   2   4   1    6.07    0.24
   2   4   1    5.96    0.20
   2   4   1    6.07    0.23
  -2   4  -1    6.43    0.22
  -3  -4  -1  250.34    8.32
  -3  -4  -1  232.35    7.28
  -3  -4  -1  248.21    8.03
   3   4   1  229.22    8.32
   3   4   1  242.02    8.02
  -3   4  -1  250.11    8.01
  -4  -4  -1   39.03    1.38
  -4  -4  -1   38.61    1.32
  -4  -4  -1   39.42    1.20
  -4   4  -1   35.54    1.32
   4   4   1   39.85    1.33
   4   4   1   38.84    1.38
  -4   4  -1   40.58    1.37
  -4   4  -1   41.29    1.32
  -5  -4  -1  620.79   20.69
  -5  -4  -1  646.68   18.86
  -5  -4  -1  656.54   21.48
  -5   4  -1  639.13   20.71
  -5   4  -1  645.95   20.76
   5   4   1  634.20   20.72
   5   4   1  591.90   21.51
  -5   4  -1  562.11   21.48
  -6  -4  -1   22.91    0.82
  -6  -4  -1   24.02    0.85
  -6  -4  -1   24.30    0.74
  -6   4  -1   23.40    0.81
  -6   4  -1   23.52    0.84
   6   4   1   22.80    0.82
  -7  -4  -1    3.47    0.20
  -7  -4  -1    3.76    0.20
  -7  -4  -1    4.09    0.17
  -7   4  -1    2.85    0.19
   7   4   1    3.50    0.20
  -7   4  -1    2.99    0.20
  -8  -4  -1   39.08    1.20
  -8  -4  -1   39.80    1.39
  -8  -4  -1   37.69    1.33
  -8   4  -1   37.75    1.33
  -8   4  -1   39.47    1.38
  -9  -4  -1    0.81    0.10
  -9  -4  -1    0.68    0.13
  -9  -4  -1    0.84    0.14
  -9   4  -1    0.85    0.13
  -9   4  -1    1.06    0.14
 -10  -4  -1   14.11    0.48
 -10   4  -1   15.27    0.55
 -10   4  -1   13.84    0.57
 -11  -4  -1    8.18    0.32
 -11   4  -1    9.14    0.38
 -11   4  -1    8.85    0.40
 -11  -5   1    2.71    0.18
 -11   5   1    2.76    0.24
 -11   5   1    2.84    0.24
 -10  -5   1    3.89    0.20
 -10   5   1    3.82    0.23
 -10   5   1    3.99    0.24
  -9  -5   1    2.75    0.17
  -9   5   1    2.65    0.12
  -9   5   1    3.05    0.21
  -9   5   1    2.68    0.21
  -8  -5   1   18.29    0.59
  -8   5   1   18.10    0.56
  -8   5   1   17.05    0.65
  -8   5   1   18.13    0.67
   8   5  -1   17.88    0.66
  -7  -5   1    0.58    0.09
  -7  -5   1    0.48    0.11
  -7   5   1    0.49    0.10
  -7   5   1    0.69    0.06
   7   5  -1    0.80    0.12
  -7   5   1    0.80    0.11
  -6  -5   1   25.97    0.87
  -6  -5   1   24.70    0.90
  -6  -5   1   25.26    0.79
  -6   5   1   24.81    0.87
  -6   5   1   25.52    0.77
  -6   5   1   24.06    0.90
   6   5  -1   25.44    0.88
  -5  -5   1   14.61    0.45
  -5  -5   1   13.84    0.51
   5  -5  -1   13.77    0.49
  -5  -5   1   13.13    0.49
  -5   5   1   13.51    0.43
   5   5  -1   14.11    0.50
  -5   5   1   12.67    0.49
  -5   5   1   14.40    0.51
  -4  -5   1   66.72    2.17
  -4  -5   1   64.84    2.26
  -4  -5   1   64.25    1.97
   4  -5  -1   66.08    2.17
   4   5  -1   63.59    2.18
  -4   5   1   62.51    2.17
  -4   5   1   62.37    1.96
  -4   5   1   67.05    2.26
   4   5  -1   67.34    2.26
  -3  -5   1   27.73    0.97
   3  -5  -1   27.27    0.93
  -3  -5   1   27.36    0.93
  -3  -5   1   26.54    0.84
  -3   5   1   27.15    0.96
   3   5  -1   27.93    0.97
   3   5  -1   28.23    0.93
  -3   5   1   26.66    0.83
  -3   5   1   27.97    0.93
  -2  -5   1   80.93    2.84
  -2  -5   1   78.43    2.73
   2  -5  -1   86.49    2.73
  -2  -5   1   80.10    2.48
   2  -5  -1   83.24    2.73
   2   5  -1   84.89    2.73
  -2   5   1   79.76    2.73
   2   5  -1   84.76    2.73
  -2   5   1   84.63    2.84
   2   5  -1   78.90    2.84
   1  -5  -1  165.38    5.34
   1   5  -1  152.66    5.54
  -1   5   1  158.15    5.54
   1   5  -1  165.09    5.35
   1   5  -1  162.28    5.34
  -1   5   1  163.84    5.34
   0  -5  -1   35.94    1.22
   0   5  -1   35.98    1.21
   0   5   1   37.74    1.27
   0   5   1   35.87    1.22
  -1  -5  -1  217.86    7.61
   1   5   1  227.31    7.92
  -1   5  -1  228.17    7.62
  -1   5  -1  236.52    7.62
   1   5   1  238.89    7.64
  -2  -5  -1   43.08    1.36
  -2  -5  -1   45.28    1.50
  -2   5  -1   43.90    1.50
   2   5   1   45.31    1.51
   2   5   1   45.24    1.56
   2   5   1   45.93    1.36
  -3  -5  -1  102.59    3.14
  -3  -5  -1  109.29    3.46
   3   5   1  100.49    3.59
   3   5   1  109.51    3.46
  -3   5  -1   97.28    3.45
  -4  -5  -1   68.67    2.35
  -4  -5  -1   74.98    2.13
  -4  -5  -1   72.00    2.44
  -4   5  -1   68.32    2.34
  -4   5  -1   71.48    2.34
   4   5   1   68.29    2.44
  -4   5  -1   68.50    2.43
   4   5   1   68.84    2.35
  -5  -5  -1   65.21    2.07
  -5  -5  -1   60.12    1.88
  -5  -5  -1   61.02    2.15
   5   5   1   64.36    2.07
  -5   5  -1   58.85    2.06
  -5   5  -1   62.03    2.14
   5   5   1   59.23    2.15
  -5   5  -1   62.42    2.06
  -6  -5  -1    9.00    0.33
  -6  -5  -1    9.52    0.39
  -6  -5  -1    9.83    0.38
   6   5   1   10.28    0.38
  -6   5  -1    9.81    0.37
   6   5   1    9.43    0.39
  -6   5  -1    9.81    0.38
  -7  -5  -1   36.03    1.29
  -7  -5  -1   37.40    1.25
  -7  -5  -1   35.20    1.12
  -7   5  -1   36.29    1.24
  -7   5  -1   36.98    1.29
   7   5   1   35.71    1.25
  -8  -5  -1    4.14    0.25
  -8  -5  -1    4.04    0.25
  -8  -5  -1    4.35    0.20
  -8   5  -1    4.33    0.23
  -8   5  -1    4.32    0.23
  -9  -5  -1   30.96    0.96
  -9   5  -1   30.59    1.07
  -9   5  -1   29.88    1.11
 -10  -5  -1    0.54    0.11
 -10   5  -1    0.06    0.13
 -10   5  -1    0.19    0.13
 -11  -5  -1    3.11    0.17
 -11   5  -1    2.74    0.23
 -11   5  -1    2.89    0.24
 -11  -6   1    3.02    0.19
 -11   6   1    3.21    0.25
 -11   6   1    3.08    0.25
 -10  -6   1   19.34    0.64
 -10   6   1   19.23    0.75
 -10   6   1   19.86    0.73
  -9  -6   1   61.94    1.90
  -9   6   1   63.36    2.10
  -9   6   1   59.85    2.18
  -8  -6   1   53.03    1.67
  -8   6   1   54.23    1.91
  -8   6   1   54.36    1.84
   8   6  -1   54.93    1.85
  -7  -6   1   20.89    0.70
  -7   6   1   23.63    0.78
  -7   6   1   21.88    0.80
  -7   6   1   21.46    0.66
   7   6  -1   21.49    0.78
  -6  -6   1   14.75    0.49
  -6  -6   1   15.27    0.56
  -6   6   1   13.60    0.53
  -6   6   1   14.99    0.46
   6   6  -1   15.44    0.55
  -6   6   1   15.27    0.56
  -5  -6   1  191.67    6.77
  -5  -6   1  210.75    6.52
  -5  -6   1  185.56    5.92
   5   6  -1  196.47    6.52
   5   6  -1  204.63    6.77
  -5   6   1  198.22    5.90
  -5   6   1  189.18    6.76
  -5   6   1  187.38    6.52
  -5   6   1  204.08    5.91
  -4  -6   1   90.37    3.07
   4  -6  -1   94.30    3.07
  -4  -6   1   92.83    2.79
  -4  -6   1   89.84    3.19
  -4   6   1   94.16    3.08
  -4   6   1   93.21    2.78
   4   6  -1   91.04    3.19
  -4   6   1   95.89    3.19
   4   6  -1   88.43    3.08
  -3  -6   1    5.24    0.20
   3  -6  -1    5.34    0.22
  -3  -6   1    5.36    0.22
  -3  -6   1    5.48    0.23
  -3   6   1    5.60    0.22
   3   6  -1    5.21    0.23
   3   6  -1    5.73    0.23
  -3   6   1    5.59    0.18
  -3   6   1    5.65    0.23
  -3   6   1    5.38    0.22
  -2  -6   1   50.53    1.63
   2  -6  -1   54.96    1.80
  -2   6   1   52.01    1.80
  -2   6   1   53.29    1.87
   2   6  -1   55.45    1.87
  -2   6   1   55.00    1.80
   2   6  -1   53.51    1.80
  -2   6   1   53.91    1.62
   2   6  -1   56.19    1.80
   1  -6  -1   16.21    0.58
   1   6  -1   17.36    0.58
   1   6  -1   17.14    0.58
  -1   6   1   19.04    0.59
  -1   6   1   16.77    0.52
   1   6  -1   15.22    0.60
  -1   6   1   16.74    0.61
   0  -6  -1  105.95    3.61
   0   6   1  108.98    3.27
   0   6   1  109.62    3.75
   0   6   1  107.53    3.61
   0   6  -1  111.45    3.61
  -1  -6  -1   37.60    1.31
  -1   6  -1   39.76    1.30
  -1   6  -1   39.04    1.30
   1   6   1   38.51    1.32
   1   6   1   40.31    1.36
  -2  -6  -1   45.51    1.49
  -2  -6  -1   42.32    1.35
   2   6   1   45.04    1.50
  -2   6  -1   46.98    1.48
   2   6   1   42.03    1.55
  -3  -6  -1    1.12    0.09
  -3  -6  -1    1.32    0.12
   3   6   1    1.21    0.11
   3   6   1    1.28    0.11
  -3   6  -1    1.32    0.10
  -4  -6  -1   46.28    1.39
  -4  -6  -1   44.36    1.53
  -4  -6  -1   45.98    1.59
   4   6   1   46.68    1.54
  -4   6  -1   45.03    1.52
   4   6   1   46.42    1.59
  -4   6  -1   43.60    1.52
  -4   6  -1   44.83    1.58
  -5  -6  -1   41.05    1.23
  -5  -6  -1   40.04    1.36
  -5  -6  -1   38.74    1.41
  -5   6  -1   41.52    1.35
   5   6   1   39.64    1.36
  -5   6  -1   40.87    1.40
   5   6   1   37.42    1.41
  -6  -6  -1   43.53    1.50
  -6  -6  -1   43.01    1.45
  -6  -6  -1   42.02    1.31
   6   6   1   43.75    1.45
   6   6   1   41.79    1.51
  -6   6  -1   41.05    1.49
  -6   6  -1   42.48    1.44
  -7  -6  -1   78.38    2.76
  -7  -6  -1   78.55    2.66
  -7  -6  -1   82.86    2.41
  -7   6  -1   72.24    2.74
  -7   6  -1   83.24    2.65
   7   6   1   78.43    2.66
  -8  -6  -1   27.08    0.83
  -8   6  -1   24.93    0.92
  -8   6  -1   26.52    0.95
  -9  -6  -1   16.77    0.56
  -9   6  -1   16.58    0.63
  -9   6  -1   18.07    0.66
 -10  -6  -1   23.89    0.77
 -10   6  -1   23.19    0.89
 -10   6  -1   24.07    0.86
 -11  -6  -1    7.07    0.29
 -11   6  -1    7.44    0.35
 -11   6  -1    7.20    0.36
 -11  -7   1   16.76    0.59
 -11   7   1   18.26    0.67
 -11   7   1   17.10    0.69
 -10  -7   1    4.05    0.23
 -10   7   1    4.77    0.27
 -10   7   1    4.70    0.25
  -9  -7   1    1.77    0.15
  -9   7   1    2.00    0.17
  -9   7   1    2.18    0.18
  -8  -7   1    4.38    0.21
   8   7  -1    3.86    0.25
  -8   7   1    4.05    0.22
  -8   7   1    3.77    0.23
  -7  -7   1    2.55    0.17
   7   7  -1    2.95    0.19
  -7   7   1    2.53    0.17
  -7   7   1    2.54    0.19
  -6  -7   1    9.13    0.33
  -6   7   1    9.45    0.38
  -6   7   1    9.79    0.37
   6   7  -1    8.92    0.37
  -5  -7   1   24.00    0.76
  -5   7   1   24.46    0.87
  -5   7   1   25.30    0.84
   5   7  -1   24.54    0.84
   5   7  -1   22.29    0.87
  -4  -7   1   20.35    0.66
  -4  -7   1   21.28    0.73
  -4  -7   1   20.82    0.76
   4   7  -1   20.99    0.73
  -4   7   1   20.83    0.76
  -4   7   1   22.02    0.73
   4   7  -1   20.87    0.76
  -3  -7   1   14.47    0.53
  -3  -7   1   14.62    0.47
  -3  -7   1   14.69    0.54
  -3   7   1   15.25    0.53
   3   7  -1   15.18    0.53
  -3   7   1   15.62    0.53
  -3   7   1   15.09    0.55
   3   7  -1   14.53    0.55
  -2  -7   1   60.46    1.85
  -2   7   1   61.51    2.04
   2   7  -1   63.82    2.04
  -2   7   1   60.68    1.83
  -2   7   1   59.07    2.04
   2   7  -1   61.14    2.12
  -2   7   1   62.68    2.12
   2   7  -1   57.97    2.04
   1  -7  -1  114.28    3.76
  -1   7   1  114.99    3.76
   1   7  -1  109.29    3.76
  -1   7   1  115.97    3.91
  -1   7   1  111.30    3.40
  -1   7   1  112.99    3.76
   1   7  -1  108.16    3.90
   1   7  -1  118.51    3.76
   0  -7  -1   14.28    0.52
   0   7   1   16.11    0.52
   0   7   1   13.64    0.54
   0   7  -1   15.01    0.51
  -1  -7  -1    7.07    0.27
  -1   7  -1    7.38    0.26
  -1   7  -1    7.12    0.26
   1   7   1    7.08    0.28
   1   7   1    6.63    0.27
  -2  -7  -1    5.84    0.22
  -2  -7  -1    6.37    0.24
   2   7   1    5.81    0.25
  -2   7  -1    6.06    0.23
  -3  -7  -1   13.36    0.49
  -3  -7  -1   14.34    0.45
   3   7   1   13.51    0.50
  -3   7  -1   13.84    0.48
   3   7   1   14.10    0.52
  -4  -7  -1   72.50    2.59
  -4  -7  -1   73.69    2.49
  -4  -7  -1   69.85    2.26
   4   7   1   75.48    2.50
  -4   7  -1   77.26    2.49
   4   7   1   78.28    2.59
  -5  -7  -1    0.09    0.08
  -5  -7  -1    0.03    0.08
  -5  -7  -1    0.03    0.08
  -5   7  -1    0.06    0.07
   5   7   1    0.11    0.09
  -5   7  -1    0.02    0.07
   5   7   1    0.01    0.09
  -6  -7  -1   15.92    0.57
  -6  -7  -1   14.59    0.49
  -6  -7  -1   14.20    0.55
  -6   7  -1   14.74    0.55
  -6   7  -1   15.13    0.53
   6   7   1   14.23    0.55
   6   7   1   14.96    0.57
  -7  -7  -1   13.96    0.46
   7   7   1   13.64    0.52
  -7   7  -1   13.59    0.52
  -7   7  -1   13.27    0.50
   7   7   1   13.85    0.54
  -8  -7  -1    0.42    0.11
  -8   7  -1    0.44    0.11
  -8   7  -1    0.61    0.12
  -9  -7  -1   11.35    0.40
  -9   7  -1   11.39    0.45
  -9   7  -1   10.31    0.44
 -10  -7  -1    2.59    0.19
 -10   7  -1    3.19    0.22
 -10   7  -1    3.07    0.22
 -11  -7  -1    5.09    0.24
 -11   7  -1    4.83    0.29
 -11   7  -1    4.67    0.29
 -10  -8   1   15.98    0.56
 -10   8   1   16.90    0.63
 -10   8   1   16.63    0.66
  -9  -8   1    4.72    0.23
  -9   8   1    4.93    0.25
  -9   8   1    4.62    0.27
  -8  -8   1   12.32    0.45
   8   8  -1   13.29    0.51
  -8   8   1   12.72    0.50
  -8   8   1   13.27    0.52
  -7  -8   1    6.71    0.27
  -7   8   1    6.28    0.30
  -7   8   1    6.40    0.29
   7   8  -1    6.65    0.31
  -6  -8   1   55.37    1.70
  -6   8   1   56.29    1.87
   6   8  -1   53.17    1.88
   6   8  -1   53.19    1.95
  -6   8   1   58.91    1.95
  -5  -8   1  145.86    4.24
   5   8  -1  140.09    4.85
   5   8  -1  135.32    4.68
  -5   8   1  142.38    4.67
  -5   8   1  138.09    4.85
  -4  -8   1   50.80    1.56
  -4   8   1   51.45    1.72
   4   8  -1   51.18    1.73
  -4   8   1   52.17    1.79
   4   8  -1   49.97    1.79
  -3  -8   1   60.83    1.87
  -3  -8   1   62.06    2.07
  -3  -8   1   61.13    2.14
  -3   8   1   66.09    2.07
   3   8  -1   62.00    2.15
  -3   8   1   60.01    2.15
   3   8  -1   59.80    2.07
  -2  -8   1   50.30    1.51
  -2   8   1   50.84    1.67
  -2   8   1   49.53    1.74
  -2   8   1   49.33    1.67
   2   8  -1   48.80    1.73
   2   8  -1   48.83    1.67
   2   8  -1   50.73    1.67
  -1   8   1  137.37    5.05
   1   8  -1  144.85    5.05
   1   8  -1  150.15    4.87
   1   8  -1  141.25    4.87
  -1   8   1  154.79    4.87
  -1   8   1  151.62    4.87
   0  -8  -1   61.49    2.03
   0   8  -1   63.20    2.11
   0   8   1   62.12    2.03
   0   8  -1   62.13    2.03
   0   8  -1   60.84    2.03
   0   8   1   54.53    2.11
  -1  -8  -1   89.24    3.03
  -1   8  -1   92.22    3.03
   1   8   1   88.18    3.15
  -1   8  -1   92.87    3.03
   1   8   1   92.62    3.04
  -2  -8  -1   26.41    0.89
  -2  -8  -1   26.01    0.80
   2   8   1   26.79    0.93
   2   8   1   24.67    0.89
  -2   8  -1   25.58    0.88
  -3  -8  -1   33.81    1.20
  -3  -8  -1   35.31    1.09
  -3   8  -1   37.36    1.19
   3   8   1   36.10    1.20
   3   8   1   33.45    1.24
  -4  -8  -1   44.99    1.51
  -4  -8  -1   42.71    1.37
  -4  -8  -1   42.72    1.57
   4   8   1   45.33    1.57
   4   8   1   46.82    1.51
  -5  -8  -1   28.56    0.86
   5   8   1   27.01    0.95
  -5   8  -1   27.43    0.93
   5   8   1   26.16    0.98
  -5   8  -1   26.63    0.97
  -6  -8  -1   62.56    1.88
   6   8   1   59.75    2.16
   6   8   1   59.30    2.08
  -6   8  -1   63.02    2.14
  -6   8  -1   61.98    2.06
  -7  -8  -1   16.99    0.54
   7   8   1   15.97    0.60
   7   8   1   15.94    0.62
  -7   8  -1   15.57    0.60
  -7   8  -1   15.70    0.58
  -8  -8  -1   14.05    0.49
  -8   8  -1   13.91    0.55
  -8   8  -1   14.81    0.53
  -9  -8  -1   10.77    0.39
  -9   8  -1   11.17    0.43
  -9   8  -1   10.47    0.45
 -10  -8  -1   31.84    0.99
 -10   8  -1   30.56    1.10
 -10   8  -1   31.05    1.14
 -10  -9   1   13.82    0.49
 -10   9   1   13.51    0.55
 -10   9   1   12.90    0.53
  -9  -9   1    3.87    0.21
  -9   9   1    3.40    0.23
  -9   9   1    3.49    0.22
  -8  -9   1    9.84    0.37
  -8   9   1    9.49    0.41
  -8   9   1    9.99    0.41
   8   9  -1   10.02    0.41
  -7  -9   1   34.55    1.03
   7   9  -1   32.96    1.14
  -7   9   1   31.66    1.17
  -7   9   1   31.69    1.13
  -6  -9   1   59.48    1.83
  -6   9   1   62.58    2.09
   6   9  -1   60.98    2.10
  -6   9   1   56.26    2.01
   6   9  -1   58.13    2.02
  -5  -9   1   17.08    0.55
  -5   9   1   16.38    0.63
   5   9  -1   17.25    0.61
  -5   9   1   16.31    0.60
   5   9  -1   16.97    0.64
  -4  -9   1    1.38    0.10
  -4   9   1    1.27    0.12
  -4   9   1    1.22    0.12
   4   9  -1    1.46    0.13
   4   9  -1    1.42    0.12
  -3  -9   1   20.91    0.67
  -3   9   1   20.49    0.74
  -3   9   1   21.97    0.77
   3   9  -1   21.64    0.77
   3   9  -1   21.52    0.74
  -2  -9   1   71.00    2.15
  -2   9   1   66.81    2.37
   2   9  -1   69.92    2.37
  -2   9   1   73.11    2.46
   2   9  -1   73.74    2.46
   1   9  -1   37.15    1.27
   1   9  -1   38.27    1.27
  -1   9   1   38.81    1.32
  -1   9   1   35.65    1.27
   1   9  -1   37.67    1.32
   0  -9  -1   11.81    0.43
   0   9  -1   12.37    0.42
   0   9   1   10.41    0.44
   0   9  -1   12.28    0.44
   0   9   1   11.58    0.43
   0   9  -1   12.46    0.42
  -1  -9  -1    8.26    0.31
   1   9   1    7.83    0.31
  -1   9  -1    8.09    0.30
   1   9   1    7.68    0.32
  -1   9  -1    8.03    0.30
  -2  -9  -1    5.58    0.24
  -2  -9  -1    6.10    0.23
   2   9   1    5.64    0.25
  -2   9  -1    6.00    0.23
   2   9   1    5.98    0.26
  -3  -9  -1   16.89    0.55
   3   9   1   17.76    0.63
   3   9   1   16.41    0.61
  -4  -9  -1   90.53    2.77
   4   9   1   93.10    3.06
   4   9   1   90.51    3.18
  -5  -9  -1    6.67    0.26
  -5   9  -1    6.61    0.28
   5   9   1    6.46    0.31
   5   9   1    6.38    0.29
  -5   9  -1    6.73    0.27
  -6  -9  -1    1.82    0.14
   6   9   1    2.17    0.17
  -6   9  -1    2.00    0.16
   6   9   1    2.05    0.17
  -6   9  -1    2.39    0.17
  -7  -9  -1    4.46    0.22
   7   9   1    3.99    0.25
  -7   9  -1    4.27    0.22
  -7   9  -1    4.46    0.23
   7   9   1    4.16    0.26
  -8  -9  -1   17.30    0.56
  -8   9  -1   15.99    0.61
  -8   9  -1   16.85    0.64
  -9  -9  -1    1.81    0.15
  -9   9  -1    1.47    0.16
  -9   9  -1    1.87    0.16
 -10  -9  -1    3.03    0.20
 -10   9  -1    2.81    0.22
 -10   9  -1    2.92    0.23
 -10 -10   1    4.75    0.25
 -10  10   1    4.62    0.29
 -10  10   1    4.56    0.28
  -9 -10   1   19.45    0.63
  -9  10   1   18.09    0.69
  -9  10   1   18.27    0.72
  -8 -10   1   13.96    0.47
  -8  10   1   13.32    0.52
  -8  10   1   13.29    0.54
   8  10  -1   13.30    0.53
  -7 -10   1    5.02    0.24
   7  10  -1    5.03    0.27
  -7  10   1    5.32    0.27
  -7  10   1    5.45    0.26
  -6 -10   1   16.34    0.55
  -6  10   1   16.43    0.61
   6  10  -1   16.87    0.61
   6  10  -1   16.76    0.64
  -6  10   1   16.42    0.63
  -5 -10   1   48.56    1.43
   5  10  -1   45.21    1.64
   5  10  -1   46.84    1.59
  -5  10   1   45.52    1.58
  -5  10   1   45.90    1.64
   4  10  -1   24.14    0.83
   4  10  -1   24.84    0.86
  -4  10   1   22.75    0.83
  -4  10   1   22.97    0.86
  -3  10   1   35.97    1.26
  -3  10   1   34.58    1.22
   3  10  -1   35.84    1.26
   3  10  -1   35.96    1.22
  -2  10   1   26.59    0.98
  -2  10   1   29.07    0.95
   2  10  -1   26.73    0.98
   2  10  -1   27.38    0.94
  -1  10   1  161.45    5.62
  -1  10   1  161.29    5.42
   1  10  -1  165.98    5.62
   1  10  -1  163.05    5.41
   0  10   1   11.20    0.39
   0  10   1   10.24    0.40
   0  10  -1    9.78    0.39
   0  10  -1    9.70    0.37
   1  10   1  116.08    3.92
   1  10   1  118.84    4.06
  -2 -10  -1    2.77    0.15
   2  10   1    2.60    0.16
   2  10   1    2.52    0.18
  -3 -10  -1   11.17    0.38
   3  10   1   11.04    0.43
   3  10   1   10.56    0.42
  -4 -10  -1   34.71    1.06
  -4  10  -1   33.15    1.20
   4  10   1   33.15    1.18
   4  10   1   35.19    1.23
  -4  10  -1   34.31    1.16
  -5 -10  -1  135.01    4.14
   5  10   1  136.29    4.57
  -5  10  -1  140.53    4.73
  -5  10  -1  140.75    4.56
   5  10   1  131.66    4.74
  -6 -10  -1   60.14    1.76
  -6  10  -1   53.56    1.92
   6  10   1   58.09    1.94
   6  10   1   57.87    2.02
  -6  10  -1   55.44    2.00
  -7 -10  -1   34.28    1.07
  -7  10  -1   31.96    1.21
   7  10   1   33.64    1.23
  -7  10  -1   33.60    1.17
   7  10   1   35.32    1.19
  -8 -10  -1   19.36    0.63
  -8  10  -1   18.80    0.70
  -8  10  -1   17.63    0.67
  -9 -10  -1   31.38    0.99
  -9  10  -1   30.86    1.09
  -9  10  -1   30.54    1.13
  -9 -11   1   10.78    0.42
  -9  11   1   10.94    0.48
  -9  11   1   11.82    0.46
  -8 -11   1    4.12    0.23
   8  11  -1    4.12    0.27
  -8  11   1    3.84    0.23
  -8  11   1    4.47    0.25
  -7  11   1    2.34    0.20
   7  11  -1    2.74    0.21
  -7  11   1    2.85    0.20
   7  11  -1    3.02    0.23
   6  11  -1   27.82    1.01
  -6  11   1   27.10    1.00
  -6  11   1   27.19    0.96
   6  11  -1   27.42    0.97
  -5  11   1   26.98    0.93
  -5  11   1   24.78    0.89
   5  11  -1   24.81    0.93
   5  11  -1   25.63    0.90
   4  11  -1   77.63    2.66
   4  11  -1   76.29    2.56
  -4  11   1   75.21    2.55
  -4  11   1   74.86    2.65
   3  11  -1   46.87    1.68
   3  11  -1   47.48    1.62
  -3  11   1   49.43    1.62
  -3  11   1   46.60    1.67
  -2  11   1    7.97    0.33
  -2  11   1    7.39    0.32
   2  11  -1    7.60    0.32
   2  11  -1    7.71    0.31
  -1  11   1   63.44    2.03
   1  11  -1   60.30    2.10
  -1  11   1   59.38    2.10
   1  11  -1   57.61    2.02
   0  11   1   16.70    0.61
   0  11  -1   16.03    0.58
   0  11  -1   16.60    0.61
   0  11   1   16.69    0.59
   1  11   1   43.63    1.54
  -1  11  -1   44.60    1.47
  -1  11  -1   43.34    1.53
   1  11   1   42.87    1.48
  -2 -11  -1   41.69    1.30
  -2  11  -1   41.06    1.48
   2  11   1   42.96    1.44
  -2  11  -1   43.20    1.42
   2  11   1   41.61    1.49
  -3 -11  -1   35.58    1.09
  -3  11  -1   35.61    1.20
  -3  11  -1   35.97    1.24
   3  11   1   32.53    1.21
   3  11   1   35.86    1.26
  -4 -11  -1   65.00    2.02
   4  11   1   68.11    2.24
  -4  11  -1   64.73    2.22
   4  11   1   65.85    2.32
  -4  11  -1   67.04    2.30
  -5 -11  -1    9.73    0.36
   5  11   1   10.20    0.42
   5  11   1   10.48    0.42
  -5  11  -1    9.88    0.40
  -5  11  -1    9.47    0.38
  -6 -11  -1    2.82    0.19
  -6  11  -1    2.24    0.18
  -6  11  -1    2.62    0.18
   6  11   1    2.38    0.22
   6  11   1    2.59    0.20
  -7 -11  -1    7.08    0.30
   7  11   1    7.40    0.34
  -7  11  -1    6.82    0.31
  -7  11  -1    7.28    0.32
   7  11   1    7.18    0.35
  -8 -11  -1    1.41    0.15
  -8  11  -1    1.48    0.15
  -8  11  -1    1.49    0.15
  -9 -11  -1   12.00    0.44
  -9  11  -1   11.08    0.47
  -9  11  -1   12.26    0.49
   8  12  -1   17.24    0.63
  -8  12   1   15.39    0.63
  -8  12   1   15.48    0.61
   7  12  -1    1.32    0.17
  -7  12   1    1.15    0.15
  -7  12   1    1.28    0.15
   7  12  -1    1.66    0.18
   6  12  -1   30.62    1.16
  -6  12   1   32.37    1.11
  -6  12   1   32.24    1.15
   6  12  -1   32.30    1.12
   5  12  -1   30.61    1.07
   5  12  -1   29.99    1.11
  -5  12   1   30.47    1.10
  -5  12   1   30.36    1.06
   4  12  -1   84.66    2.76
  -4  12   1   82.67    2.85
   4  12  -1   80.61    2.86
  -4  12   1   79.36    2.75
   3  12  -1    5.23    0.25
  -3  12   1    4.93    0.25
  -3  12   1    5.13    0.24
   3  12  -1    5.00    0.24
  -2  12   1   19.92    0.75
   2  12  -1   21.38    0.75
  -2  12   1   19.66    0.73
   2  12  -1   21.01    0.73
   1  12  -1   15.55    0.57
  -1  12   1   14.25    0.57
   1  12  -1   15.12    0.55
  -1  12   1   15.21    0.55
   0  12  -1   49.93    1.61
   0  12  -1   46.04    1.67
   0  12   1   47.20    1.68
   0  12   1   47.08    1.62
   1  12   1   11.59    0.45
  -1  12  -1   11.40    0.43
  -1  12  -1   11.19    0.44
   1  12   1   11.32    0.44
  -2  12  -1   37.23    1.32
   2  12   1   34.37    1.33
  -2  12  -1   37.69    1.27
   2  12   1   39.75    1.29
  -3  12  -1   60.88    1.97
  -3  12  -1   53.86    2.04
   3  12   1   60.34    2.06
   3  12   1   59.18    1.99
  -4 -12  -1   38.14    1.23
  -4  12  -1   40.18    1.40
   4  12   1   40.87    1.37
   4  12   1   39.87    1.42
  -4  12  -1   39.06    1.35
  -5 -12  -1   15.09    0.51
  -5  12  -1   14.50    0.54
   5  12   1   14.62    0.56
  -5  12  -1   14.17    0.56
   5  12   1   15.35    0.59
  -6 -12  -1   57.99    1.75
   6  12   1   57.37    2.02
  -6  12  -1   55.17    1.92
  -6  12  -1   56.36    1.99
   6  12   1   56.54    1.94
  -7 -12  -1    0.88    0.14
   7  12   1    1.15    0.17
  -7  12  -1    1.00    0.13
  -7  12  -1    1.01    0.13
   7  12   1    1.05    0.16
  -8 -12  -1   28.07    0.90
  -8  12  -1   28.52    1.02
  -8  12  -1   27.13    0.98
  -8  13   1    8.51    0.39
  -8  13   1    8.94    0.40
   8  13  -1    9.29    0.41
  -7  13   1   14.32    0.59
   7  13  -1   14.72    0.60
   7  13  -1   14.55    0.59
  -7  13   1   16.03    0.57
  -6  13   1   10.45    0.44
   6  13  -1   10.08    0.44
  -6  13   1   10.74    0.43
   6  13  -1   11.26    0.45
  -5  13   1    7.42    0.35
   5  13  -1    7.84    0.35
   5  13  -1    7.99    0.35
  -5  13   1    8.45    0.34
   4  13  -1   50.45    1.80
  -4  13   1   50.70    1.73
   4  13  -1   50.65    1.74
  -4  13   1   51.47    1.80
  -3  13   1   24.31    0.88
   3  13  -1   24.38    0.88
  -3  13   1   23.58    0.85
   3  13  -1   23.75    0.85
  -2  13   1   40.82    1.44
  -2  13   1   42.30    1.39
   2  13  -1   40.38    1.39
   2  13  -1   38.83    1.44
   1  13  -1   31.64    1.13
   1  13  -1   31.04    1.09
  -1  13   1   32.21    1.09
  -1  13   1   31.10    1.13
   0  13  -1   17.31    0.66
   0  13   1   16.89    0.66
   0  13  -1   18.62    0.64
   0  13   1   18.17    0.65
  -1  13  -1   10.76    0.42
   1  13   1   11.17    0.45
   1  13   1   11.58    0.44
  -1  13  -1   11.19    0.44
   2  13   1    7.62    0.33
  -2  13  -1    8.42    0.33
   2  13   1    7.68    0.34
  -2  13  -1    7.56    0.32
  -3  13  -1   21.45    0.75
  -3  13  -1   21.90    0.78
   3  13   1   20.24    0.79
   3  13   1   21.52    0.77
   4  13   1   14.56    0.57
  -4  13  -1   13.98    0.53
   4  13   1   14.79    0.55
  -4  13  -1   14.22    0.55
   5  13   1   13.19    0.53
   5  13   1   13.76    0.55
  -5  13  -1   13.47    0.52
  -5  13  -1   12.83    0.50
  -6  13  -1   18.06    0.68
   6  13   1   18.19    0.71
  -6  13  -1   18.06    0.66
   6  13   1   18.40    0.69
  -7 -13  -1   26.95    0.85
   7  13   1   25.61    0.95
  -7  13  -1   25.19    0.95
   7  13   1   25.46    0.98
  -7  13  -1   26.27    0.92
  -8 -13  -1    2.61    0.19
  -8  13  -1    2.60    0.20
  -8  13  -1    2.22    0.21
  -7  14   1   28.11    1.02
  -7  14   1   29.26    1.06
   7  14  -1   28.85    1.03
   7  14  -1   28.18    1.07
   6  14  -1   10.22    0.41
  -6  14   1    8.61    0.39
  -6  14   1    8.98    0.41
   6  14  -1   10.07    0.43
  -5  14   1   44.74    1.54
  -5  14   1   42.07    1.48
   5  14  -1   43.26    1.55
   5  14  -1   42.57    1.49
  -4  14   1    8.14    0.35
  -4  14   1    8.38    0.36
   4  14  -1    8.36    0.36
   4  14  -1    7.92    0.37
  -3  14   1   14.14    0.56
   3  14  -1   14.60    0.54
   3  14  -1   14.55    0.56
  -3  14   1   14.15    0.54
  -2  14   1    4.64    0.24
   2  14  -1    5.26    0.25
  -2  14   1    4.65    0.25
   2  14  -1    5.27    0.26
  -1  14   1   37.51    1.42
   1  14  -1   41.48    1.37
   1  14  -1   41.48    1.42
  -1  14   1   39.46    1.37
   0  14  -1   35.58    1.16
   0  14  -1   33.20    1.20
   0  14   1   31.53    1.16
   0  14   1   33.78    1.21
  -1  14  -1   82.11    2.79
  -1  14  -1   84.34    2.89
   1  14   1   85.37    2.80
   1  14   1   80.60    2.90
  -2  14  -1    7.50    0.31
   2  14   1    7.42    0.33
  -2  14  -1    7.01    0.32
   2  14   1    7.45    0.33
   3  14   1   42.45    1.46
  -3  14  -1   42.21    1.44
  -3  14  -1   43.10    1.49
   3  14   1   41.08    1.51
   4  14   1    3.40    0.24
  -4  14  -1    3.11    0.19
   4  14   1    3.40    0.24
  -4  14  -1    3.42    0.20
   5  14   1   20.03    0.76
  -5  14  -1   19.18    0.70
   5  14   1   19.75    0.73
  -5  14  -1   19.12    0.73
  -6  14  -1    9.87    0.39
   6  14   1    9.39    0.42
   6  14   1    9.23    0.43
  -6  14  -1    9.68    0.40
   7  14   1    7.74    0.40
  -7  14  -1    8.13    0.36
  -7  14  -1    8.28    0.36
  -6  15   1    9.90    0.41
   6  15  -1    9.03    0.41
   6  15  -1    9.53    0.43
  -6  15   1    9.54    0.42
   5  15  -1    2.73    0.22
  -5  15   1    2.78    0.21
  -5  15   1    2.74    0.21
   5  15  -1    2.63    0.22
   4  15  -1    6.45    0.31
   4  15  -1    6.16    0.30
  -4  15   1    6.04    0.30
  -4  15   1    6.26    0.30
   3  15  -1    1.27    0.15
   3  15  -1    1.17    0.15
  -3  15   1    1.25    0.15
  -3  15   1    1.35    0.15
   2  15  -1    0.55    0.13
  -2  15   1    0.51    0.12
   2  15  -1    0.50    0.12
  -2  15   1    0.52    0.13
   1  15  -1   16.87    0.63
  -1  15   1   17.29    0.63
   1  15  -1   17.07    0.65
  -1  15   1   16.99    0.65
   0  15   1    2.47    0.20
   0  15  -1    2.43    0.19
   0  15  -1    2.20    0.18
   0  15   1    2.67    0.20
   1  15   1   30.98    1.12
   1  15   1   30.26    1.08
  -1  15  -1   29.98    1.07
  -1  15  -1   31.54    1.11
   2  15   1   14.06    0.57
  -2  15  -1   13.90    0.53
  -2  15  -1   13.82    0.54
   2  15   1   14.84    0.55
   3  15   1   14.26    0.59
  -3  15  -1   14.91    0.56
   3  15   1   15.42    0.58
  -3  15  -1   15.69    0.58
  -4  15  -1    7.02    0.32
  -4  15  -1    7.39    0.32
   4  15   1    7.44    0.35
   4  15   1    7.34    0.35
  -5  15  -1    0.25    0.12
   5  15   1    0.13    0.14
   5  15   1    0.12    0.14
  -5  15  -1   -0.12    0.12
   6  15   1    2.95    0.26
  -6  15  -1    3.04    0.22
   6  15   1    3.31    0.24
  -6  15  -1    3.13    0.22
   5  16  -1   15.60    0.60
   5  16  -1   15.48    0.62
  -5  16   1   14.90    0.60
  -5  16   1   15.07    0.59
   4  16  -1    8.62    0.38
  -4  16   1    8.41    0.37
   4  16  -1    8.25    0.39
  -4  16   1    8.82    0.38
   3  16  -1    3.21    0.22
  -3  16   1    3.29    0.22
   3  16  -1    3.31    0.24
  -3  16   1    3.18    0.22
   2  16  -1    3.95    0.25
  -2  16   1    4.41    0.25
   2  16  -1    4.44    0.24
  -2  16   1    4.46    0.25
  -1  16   1    6.88    0.32
   1  16  -1    5.85    0.29
   1  16  -1    6.50    0.30
  -1  16   1    6.28    0.31
   0  16   1   21.78    0.83
   0  16  -1   22.63    0.82
   0  16   1   21.99    0.80
   0  16  -1   22.20    0.80
   1  16   1    2.36    0.21
  -1  16  -1    2.54    0.18
   1  16   1    2.23    0.21
  -1  16  -1    2.27    0.18
  -2  16  -1   25.23    0.91
   2  16   1   26.08    0.96
   2  16   1   26.25    0.93
  -2  16  -1   26.04    0.95
   3  16   1    0.76    0.15
   3  16   1    0.83    0.16
  -3  16  -1    0.82    0.13
  -3  16  -1    0.73    0.13
  -4  16  -1   27.07    0.95
   4  16   1   25.50    0.94
   4  16   1   25.11    0.97
  -4  16  -1   25.69    0.92
   3  17  -1    0.52    0.15
   3  17  -1    0.20    0.14
  -3  17   1    0.14    0.14
  -3  17   1    0.29    0.14
  -2  17   1    4.30    0.26
   2  17  -1    3.88    0.24
  -2  17   1    4.03    0.25
   2  17  -1    3.94    0.25
  -1  17   1    1.21    0.16
   1  17  -1    1.19    0.15
   1  17  -1    1.14    0.15
  -1  17   1    1.21    0.16
   0  17   1   -0.06    0.13
   0  17   1    0.03    0.13
   0  17  -1    0.05    0.12
   0  17  -1    0.13    0.13
  -1  17  -1    1.17    0.14
  -1  17  -1    1.27    0.15
   1  17   1    1.14    0.16
   1  17   1    0.93    0.16
  -2  17  -1    2.80    0.20
   2  17   1    3.24    0.23
  -2  17  -1    2.60    0.21
   2  17   1    2.76    0.23
   3  17   1    1.09    0.17
  -3  17  -1    1.43    0.15
 -12   0   2    0.93    0.12
 -11   0   2    7.13    0.28
 -10   0   2   36.92    1.15
  -9   0   2    2.81    0.20
  -9   0   2    2.64    0.21
  -9   0   2    2.54    0.15
  -8   0   2   28.45    0.88
  -8   0   2   27.65    0.98
  -8   0   2   27.56    1.01
  -7   0   2    8.76    0.34
   7   0  -2    8.14    0.34
  -7   0   2    7.70    0.29
  -7   0   2    8.40    0.34
  -6   0   2    0.06    0.07
   6   0  -2    0.03    0.08
  -6   0   2    0.00    0.06
  -6   0   2    0.06    0.07
  -5   0   2   12.66    0.41
  -5   0   2   12.62    0.46
  -5   0   2   13.14    0.48
   5   0  -2   12.99    0.46
  -4   0   2  247.49    8.48
  -4   0   2  264.74    7.72
  -4   0   2  250.32    8.80
   4   0  -2  261.80    8.49
  -3   0   2  163.05    5.65
   3   0  -2  162.93    5.45
  -3   0   2  167.79    5.45
  -3   0   2  163.51    4.95
   2   0  -2   50.78    1.69
  -2   0   2   47.73    1.69
  -2   0   2   52.21    1.76
  -2   0   2   51.18    1.53
  -1   0   2   12.28    0.44
   1   0  -2   12.23    0.42
   1   0  -2   12.17    0.38
  -1   0   2   11.81    0.38
   1   0  -2   12.61    0.44
   1   0  -2   12.73    0.42
  -1   0   2   12.33    0.42
   0   0  -2  181.98    6.13
   0   0  -2  173.98    5.90
  -1   0  -2    8.69    0.30
  -1   0  -2    8.18    0.30
  -2   0  -2  119.49    3.89
   2   0   2  118.92    3.53
  -2   0  -2  111.92    4.03
  -2   0  -2  118.63    3.89
  -3   0  -2  270.07    8.33
  -3   0  -2  281.92    9.20
  -3   0  -2  287.60    8.33
   3   0   2  271.36    9.16
  -3   0  -2  276.21    9.51
  -3   0  -2  284.27    9.55
   3   0   2  268.16    8.34
  -3   0  -2  274.07    9.16
   4   0   2    0.85    0.08
  -4   0  -2    0.78    0.08
  -4   0  -2    0.85    0.07
  -4   0  -2    1.04    0.08
  -4   0  -2    0.86    0.06
   4   0   2    0.92    0.06
  -5   0  -2   78.64    2.69
  -5   0  -2   78.54    2.35
   5   0   2   79.12    2.35
  -5   0  -2   75.35    2.35
  -5   0  -2   79.65    2.60
   5   0   2   75.37    2.59
   6   0   2  187.01    6.05
  -6   0  -2  181.95    6.28
  -6   0  -2  179.67    6.05
  -6   0  -2  185.68    5.48
  -6   0  -2  176.87    5.48
  -7   0  -2    0.78    0.11
  -7   0  -2    1.00    0.07
  -8   0  -2    0.32    0.06
  -8   0  -2    0.15    0.10
  -8   0  -2    0.19    0.11
  -9   0  -2   12.57    0.40
  -9   0  -2   12.08    0.48
  -9   0  -2   12.89    0.50
 -10   0  -2   32.54    1.16
 -10   0  -2   31.68    0.97
 -10   0  -2   30.70    1.11
 -11   0  -2    9.29    0.43
 -11   0  -2    9.39    0.41
 -12  -1   2    9.55    0.36
 -12   1   2   10.18    0.36
 -11  -1   2   36.98    1.16
 -11   1   2   37.26    1.15
 -10  -1   2    9.59    0.36
 -10   1   2   10.61    0.44
 -10   1   2   10.46    0.44
 -10   1   2   10.10    0.36
  -9  -1   2    5.74    0.23
  -9  -1   2    5.48    0.27
  -9  -1   2    5.27    0.28
  -9   1   2    5.18    0.22
  -9   1   2    5.84    0.29
  -9   1   2    5.32    0.28
  -8  -1   2    0.20    0.09
  -8  -1   2    0.26    0.11
  -8  -1   2    0.31    0.11
  -8   1   2    0.04    0.11
  -8   1   2    0.10    0.11
  -8   1   2    0.21    0.09
   8   1  -2    0.18    0.11
  -7  -1   2   26.55    0.96
  -7  -1   2   26.69    0.83
  -7  -1   2   27.10    0.93
   7  -1  -2   26.97    0.93
  -7   1   2   26.19    0.83
  -7   1   2   25.92    0.96
   7   1  -2   26.83    0.93
  -7   1   2   27.05    0.93
  -6  -1   2   14.92    0.51
   6  -1  -2   16.41    0.57
  -6  -1   2   15.69    0.59
  -6  -1   2   16.07    0.57
  -6   1   2   16.19    0.57
   6   1  -2   16.47    0.58
  -6   1   2   15.27    0.51
  -6   1   2   17.47    0.60
  -5  -1   2   85.18    2.56
  -5  -1   2   80.47    2.82
  -5  -1   2   86.18    2.92
   5  -1  -2   81.44    2.82
  -5   1   2   85.87    2.55
  -5   1   2   83.13    2.92
  -5   1   2   86.53    2.82
   5   1  -2   86.50    2.82
  -4  -1   2   19.80    0.61
  -4  -1   2   18.93    0.70
   4  -1  -2   19.53    0.67
  -4  -1   2   19.37    0.68
  -4   1   2   20.48    0.70
  -4   1   2   20.45    0.61
  -4   1   2   17.90    0.67
   4   1  -2   19.77    0.68
  -3  -1   2   45.54    1.44
  -3  -1   2   43.22    1.30
  -3  -1   2   41.68    1.49
   3  -1  -2   43.02    1.44
  -3   1   2   40.42    1.49
  -3   1   2   43.36    1.44
   3   1  -2   42.81    1.44
  -3   1   2   42.99    1.30
  -2  -1   2    9.87    0.35
  -2  -1   2   10.44    0.37
  -2  -1   2   10.14    0.32
   2  -1  -2   10.78    0.36
  -2   1   2   10.35    0.37
  -2   1   2   10.79    0.36
   2   1  -2    9.43    0.32
   2   1  -2    9.15    0.36
  -2   1   2   10.20    0.32
   1  -1  -2  675.65   22.19
   1   1  -2  695.68   23.01
  -1   1   2  645.36   23.03
   1   1  -2  722.84   22.18
  -1   1   2  610.67   22.19
   0  -1  -2  625.70   18.85
   0  -1  -2  584.11   18.85
   0  -1  -2  555.47   18.85
   0  -1  -2  524.43   19.55
   0   1   2  600.01   18.85
   0   1   2  523.84   19.55
  -1  -1  -2  204.45    6.75
  -1  -1  -2  202.00    6.98
  -1  -1  -2  206.22    6.12
  -1   1  -2  190.69    6.73
   1   1   2  192.93    6.12
   1   1   2  215.57    7.00
   1   1   2  204.73    6.74
  -1   1  -2  207.94    6.99
  -2  -1  -2   99.59    3.10
  -2  -1  -2  106.29    3.42
  -2   1  -2  102.59    3.54
   2   1   2  101.70    3.55
  -2   1  -2  105.49    3.41
   2   1   2  103.68    3.42
   2   1   2  101.82    3.11
  -3  -1  -2  253.73    8.73
  -3  -1  -2  270.72    8.42
  -3  -1  -2  251.60    7.65
  -3   1  -2  255.96    8.43
   3   1   2  252.01    7.65
  -3   1  -2  259.42    8.76
  -3   1  -2  260.75    8.73
   3   1   2  244.77    8.74
   3   1   2  244.12    8.41
  -3   1  -2  245.43    8.41
  -4  -1  -2  172.96    5.71
   4  -1   2  167.35    4.99
  -4  -1  -2  162.62    5.50
  -4  -1  -2  168.19    5.00
  -4   1  -2  171.04    5.50
   4   1   2  164.24    5.70
  -4   1  -2  173.19    5.70
   4   1   2  162.92    4.99
  -4   1  -2  164.68    5.50
  -4   1  -2  158.06    5.70
   4   1   2  158.56    5.50
   5  -1   2  218.94    7.09
  -5  -1  -2  209.15    7.36
  -5  -1  -2  218.79    7.09
  -5  -1  -2  211.60    6.46
   5  -1   2  222.20    6.44
  -5   1  -2  213.17    7.36
  -5   1  -2  206.83    6.43
   5   1   2  215.48    6.44
  -5   1  -2  214.17    7.09
   5   1   2  212.20    7.09
  -5   1  -2  213.44    7.09
  -5   1  -2  205.53    7.36
  -5   1  -2  220.44    6.43
  -6  -1  -2   12.76    0.50
  -6  -1  -2   12.96    0.51
  -6  -1  -2   14.31    0.44
   6  -1   2   14.60    0.50
   6   1   2   13.61    0.50
  -6   1  -2   14.28    0.43
  -6   1  -2   13.71    0.50
  -6   1  -2   14.56    0.43
  -6   1  -2   13.40    0.52
  -7  -1  -2   14.20    0.52
  -7  -1  -2   14.04    0.45
  -7  -1  -2   14.03    0.54
  -7   1  -2   13.75    0.54
  -7   1  -2   14.55    0.52
  -7   1  -2   14.17    0.44
  -8  -1  -2  139.98    4.14
  -8  -1  -2  136.18    4.76
  -8  -1  -2  136.39    4.59
  -8   1  -2  137.26    4.13
  -8   1  -2  136.22    4.58
  -8   1  -2  138.33    4.76
  -9  -1  -2   52.99    1.60
  -9  -1  -2   51.32    1.86
  -9  -1  -2   55.69    1.80
  -9   1  -2   50.01    1.86
  -9   1  -2   53.01    1.79
  -9   1  -2   52.45    1.59
 -10  -1  -2   18.72    0.65
 -10  -1  -2   16.69    0.67
 -10  -1  -2   17.47    0.54
 -10   1  -2   15.92    0.66
 -10   1  -2   16.74    0.64
 -11  -1  -2    0.98    0.16
 -11  -1  -2    1.63    0.17
 -11  -1  -2    1.02    0.09
 -11   1  -2    1.22    0.16
 -11   1  -2    0.90    0.16
 -12  -2   2    6.82    0.28
 -12   2   2    6.94    0.27
 -11  -2   2   23.17    0.76
 -11   2   2   24.10    0.75
 -10  -2   2    2.63    0.17
 -10   2   2    2.56    0.16
 -10   2   2    2.75    0.23
 -10   2   2    2.46    0.23
  -9  -2   2   42.93    1.36
  -9   2   2   43.01    1.51
  -9   2   2   43.69    1.35
  -9   2   2   45.71    1.57
  -8  -2   2    0.76    0.12
  -8  -2   2    0.71    0.12
  -8  -2   2    0.50    0.10
  -8   2   2    0.44    0.12
   8   2  -2    0.75    0.12
  -8   2   2    0.62    0.12
  -8   2   2    0.55    0.09
  -7  -2   2   42.23    1.48
  -7  -2   2   42.51    1.28
  -7  -2   2   42.98    1.42
   7  -2  -2   42.54    1.42
   7   2  -2   43.34    1.42
  -7   2   2   39.05    1.42
  -7   2   2   39.06    1.47
  -6  -2   2   11.45    0.43
  -6  -2   2   11.10    0.38
  -6  -2   2   11.53    0.44
   6  -2  -2   11.57    0.42
  -6   2   2   12.10    0.42
  -6   2   2   10.96    0.37
  -6   2   2   11.88    0.44
   6   2  -2   11.09    0.42
   5  -2  -2    1.79    0.12
  -5  -2   2    1.65    0.12
  -5  -2   2    1.77    0.12
  -5  -2   2    1.74    0.13
  -5   2   2    1.87    0.13
  -5   2   2    1.83    0.10
   5   2  -2    1.71    0.14
  -5   2   2    1.62    0.13
  -4  -2   2  423.13   12.32
  -4  -2   2  394.28   13.49
  -4  -2   2  395.38   14.06
   4  -2  -2  409.90   13.52
  -4   2   2  389.16   14.00
  -4   2   2  417.67   12.32
  -4   2   2  413.35   13.56
   4   2  -2  420.67   13.52
   3  -2  -2   12.22    0.42
  -3  -2   2   12.18    0.42
  -3  -2   2   11.79    0.43
  -3  -2   2   12.33    0.37
  -3   2   2   11.40    0.43
   3   2  -2   11.38    0.41
  -3   2   2   11.84    0.42
  -3   2   2   11.78    0.37
   2  -2  -2   76.36    2.52
  -2  -2   2   74.68    2.61
  -2  -2   2   75.29    2.29
  -2  -2   2   75.45    2.52
  -2   2   2   71.84    2.62
   2   2  -2   78.57    2.52
   2   2  -2   77.68    2.61
  -2   2   2   69.81    2.29
  -2   2   2   80.48    2.52
   2   2  -2   78.91    2.52
   2   2  -2   74.66    2.28
   1  -2  -2  184.56    5.90
   1   2  -2  186.29    5.89
  -1   2   2  173.98    6.10
  -1   2   2  172.21    5.36
   1   2  -2  174.48    6.11
  -1   2   2  173.46    5.89
  -1  -2  -2  623.83   20.93
  -1  -2  -2  652.80   19.01
   1   2   2  647.91   21.73
   1   2   2  614.30   20.93
   1   2   2  618.05   19.01
  -2  -2  -2  171.37    5.70
   2   2   2  173.87    5.18
  -2   2  -2  176.03    5.70
   2   2   2  167.09    5.90
   2   2   2  170.44    5.69
  -3  -2  -2  104.94    3.59
  -3   2  -2  113.49    3.58
   3   2   2  106.96    3.25
   3   2   2  105.68    3.72
   3   2   2  108.51    3.59
   4  -2   2   24.92    0.78
  -4  -2  -2   26.90    0.87
  -4  -2  -2   25.28    0.90
  -4   2  -2   24.58    0.86
   4   2   2   25.26    0.90
   4   2   2   25.10    0.78
  -4   2  -2   25.81    0.86
   4   2   2   26.29    0.87
  -4   2  -2   24.59    0.89
  -5  -2  -2  181.73    5.86
  -5  -2  -2  190.68    6.08
   5  -2   2  169.01    5.31
   5   2   2  185.30    5.32
   5   2   2  184.84    5.86
  -5   2  -2  159.74    5.85
  -5   2  -2  169.42    6.08
  -5   2  -2  174.81    6.08
  -5   2  -2  173.72    5.86
  -6  -2  -2    0.16    0.08
  -6  -2  -2    0.00    0.07
   6   2   2    0.05    0.07
  -6   2  -2    0.04    0.07
  -6   2  -2    0.04    0.07
  -7  -2  -2    6.85    0.30
  -7  -2  -2    6.28    0.28
  -7   2  -2    6.46    0.27
  -7   2  -2    6.50    0.29
  -8  -2  -2   67.68    2.39
  -8  -2  -2   71.18    2.48
  -8  -2  -2   70.63    2.15
  -8   2  -2   71.92    2.48
  -8   2  -2   72.84    2.39
  -9  -2  -2   26.97    0.85
  -9  -2  -2   27.31    1.00
  -9  -2  -2   27.82    0.97
  -9   2  -2   26.28    1.00
  -9   2  -2   28.65    0.97
 -10  -2  -2    7.19    0.26
 -10  -2  -2    6.88    0.33
 -10  -2  -2    7.09    0.35
 -10   2  -2    7.16    0.32
 -10   2  -2    6.85    0.34
 -11  -2  -2   36.57    1.10
 -11  -2  -2   35.58    1.31
 -11  -2  -2   35.08    1.26
 -11   2  -2   35.33    1.30
 -11   2  -2   36.23    1.26
 -11  -3   2    0.21    0.11
 -11   3   2    0.20    0.08
 -11   3   2    0.05    0.15
 -10  -3   2   68.09    2.06
 -10   3   2   67.99    2.37
 -10   3   2   69.47    2.29
 -10   3   2   63.14    2.04
  -9  -3   2   27.84    0.92
  -9   3   2   29.35    1.07
  -9   3   2   28.89    1.03
  -9   3   2   30.75    0.91
  -8  -3   2   79.80    2.40
   8   3  -2   78.10    2.66
  -8   3   2   79.38    2.66
  -8   3   2   77.97    2.39
  -8   3   2   79.31    2.76
  -7  -3   2   77.05    2.42
  -7  -3   2   77.48    2.67
  -7  -3   2   83.39    2.77
  -7   3   2   79.40    2.77
   7   3  -2   79.44    2.67
  -7   3   2   79.96    2.67
   6  -3  -2    6.58    0.26
  -6  -3   2    6.06    0.24
  -6  -3   2    6.66    0.27
  -6  -3   2    6.60    0.27
  -6   3   2    5.95    0.26
  -6   3   2    5.93    0.27
   6   3  -2    6.85    0.27
  -5  -3   2  213.78    6.41
   5  -3  -2  193.53    7.05
  -5  -3   2  213.82    7.32
  -5  -3   2  221.74    7.06
   5   3  -2  218.87    7.06
  -5   3   2  220.98    7.06
  -5   3   2  210.00    7.32
  -5   3   2  209.05    6.40
  -4  -3   2   63.71    2.29
   4  -3  -2   65.65    2.21
  -4  -3   2   60.59    2.00
  -4  -3   2   68.26    2.21
   4   3  -2   69.93    2.21
  -4   3   2   68.21    2.21
  -4   3   2   64.26    2.00
  -4   3   2   68.43    2.29
  -3  -3   2  110.78    3.85
  -3  -3   2  116.46    3.99
  -3  -3   2  122.28    3.49
   3  -3  -2  112.43    3.85
  -3   3   2  112.81    3.99
   3   3  -2  118.53    3.49
   3   3  -2  119.84    3.85
  -3   3   2  121.29    3.49
  -3   3   2  106.90    3.85
  -2  -3   2    1.36    0.07
   2  -3  -2    1.32    0.08
   2   3  -2    1.11    0.08
   2   3  -2    1.23    0.08
   2   3  -2    1.19    0.08
  -2   3   2    1.10    0.09
  -2   3   2    1.08    0.07
  -2   3   2    1.28    0.09
   1  -3  -2  577.65   19.02
  -1   3   2  568.84   19.73
   1   3  -2  568.21   19.70
  -1   3   2  573.50   19.02
   1   3  -2  586.37   18.98
  -1   3   2  565.19   17.27
   0  -3  -2  255.17    8.84
   0   3  -2  271.61    8.81
   0   3  -2  260.49    9.14
   0   3  -2  266.17    9.14
   0   3   2  255.32    8.03
   0   3   2  269.24    8.86
   0   3   2  274.97    9.19
   0   3  -2  271.60    8.80
  -1  -3  -2  553.98   17.08
  -1  -3  -2  581.82   18.81
  -1   3  -2  605.24   18.74
   1   3   2  548.41   17.08
   1   3   2  576.48   18.82
   1   3   2  535.61   19.51
  -2  -3  -2   72.93    2.17
  -2  -3  -2   71.74    2.39
   2   3   2   74.98    2.39
   2   3   2   72.42    2.17
  -2   3  -2   71.55    2.38
   2   3   2   66.56    2.48
  -3  -3  -2   28.95    0.93
  -3  -3  -2   27.35    0.84
   3   3   2   26.44    0.93
   3   3   2   26.23    0.84
  -3   3  -2   27.42    0.92
   3   3   2   27.64    0.96
  -4  -3  -2  125.41    3.75
  -4  -3  -2  124.70    4.14
  -4  -3  -2  129.20    4.30
   4   3   2  125.20    4.14
  -4   3  -2  125.23    4.13
   4   3   2  127.95    3.76
  -4   3  -2  121.02    4.29
  -4   3  -2  116.98    4.13
   4   3   2  124.95    4.30
  -5  -3  -2   53.61    1.90
  -5  -3  -2   52.61    1.83
  -5  -3  -2   54.84    1.65
   5   3   2   52.29    1.90
  -5   3  -2   54.61    1.89
  -5   3  -2   56.50    1.82
  -5   3  -2   55.23    1.82
   5   3   2   53.87    1.83
   5   3   2   55.87    1.66
  -6  -3  -2    0.17    0.09
  -6  -3  -2    0.33    0.08
   6   3   2    0.45    0.09
  -6   3  -2    0.20    0.07
  -6   3  -2    0.49    0.08
  -7  -3  -2  163.53    5.74
  -7  -3  -2  181.73    5.96
  -7   3  -2  178.86    5.95
  -7   3  -2  165.67    5.73
  -8  -3  -2    8.60    0.31
  -8  -3  -2    8.62    0.36
  -8  -3  -2    9.28    0.37
  -8   3  -2    8.83    0.37
  -8   3  -2    8.22    0.36
  -9  -3  -2   14.33    0.46
  -9  -3  -2   13.78    0.54
  -9  -3  -2   13.35    0.55
  -9   3  -2   13.72    0.53
  -9   3  -2   14.16    0.55
 -10  -3  -2   11.02    0.48
 -10  -3  -2   11.42    0.39
 -10  -3  -2   11.74    0.47
 -10   3  -2   11.87    0.45
 -10   3  -2   11.01    0.47
 -11  -3  -2    2.99    0.16
 -11   3  -2    2.75    0.23
 -11   3  -2    2.71    0.23
 -11  -4   2    2.26    0.17
 -11   4   2    1.96    0.20
 -11   4   2    2.14    0.14
 -11   4   2    2.19    0.21
 -10  -4   2   41.34    1.31
 -10   4   2   40.18    1.45
 -10   4   2   43.16    1.29
 -10   4   2   42.80    1.51
  -9  -4   2   54.83    1.67
  -9   4   2   56.41    1.85
  -9   4   2   52.68    1.91
  -9   4   2   52.53    1.65
  -8  -4   2   12.06    0.41
  -8   4   2   11.54    0.48
  -8   4   2   12.58    0.39
   8   4  -2   10.84    0.45
  -8   4   2   11.34    0.45
  -7  -4   2   43.20    1.50
  -7  -4   2   43.23    1.35
  -7  -4   2   45.83    1.55
  -7   4   2   42.49    1.34
  -7   4   2   43.26    1.50
   7   4  -2   44.24    1.50
  -7   4   2   44.98    1.55
  -6  -4   2   14.04    0.46
  -6  -4   2   13.36    0.53
   6  -4  -2   14.75    0.52
  -6  -4   2   14.88    0.52
   6   4  -2   14.08    0.51
  -6   4   2   14.31    0.53
  -6   4   2   13.58    0.52
   5  -4  -2   90.86    3.15
  -5  -4   2   97.99    3.15
  -5  -4   2   95.50    2.85
  -5  -4   2   96.50    3.27
   5   4  -2   96.42    3.15
  -5   4   2   86.17    3.26
  -5   4   2   96.82    3.15
  -4  -4   2   37.41    1.15
   4  -4  -2   36.87    1.27
  -4  -4   2   39.27    1.32
  -4  -4   2   36.41    1.27
  -4   4   2   37.71    1.28
   4   4  -2   37.33    1.28
  -4   4   2   39.24    1.33
  -3  -4   2   23.31    0.83
  -3  -4   2   23.04    0.80
   3  -4  -2   23.00    0.80
  -3  -4   2   23.22    0.72
   3   4  -2   23.68    0.80
   3   4  -2   23.59    0.72
  -3   4   2   25.16    0.84
  -3   4   2   22.53    0.80
   2  -4  -2   70.28    2.23
  -2  -4   2   63.62    2.02
   2   4  -2   66.60    2.31
  -2   4   2   65.55    2.31
  -2   4   2   64.10    2.23
   2   4  -2   67.14    2.23
  -2   4   2   67.92    2.02
   2   4  -2   67.23    2.31
   2   4  -2   69.76    2.23
   1  -4  -2  246.58    8.23
   1  -4  -2  248.49    8.26
   1   4  -2  246.96    8.24
  -1   4   2  235.91    8.23
  -1   4   2  259.96    7.50
  -1   4   2  256.09    8.56
   1   4  -2  246.86    8.56
   0  -4  -2  783.82   26.12
   0   4  -2  773.68   26.06
   0   4   2  806.21   26.14
   0   4   2  793.54   27.12
   0   4   2  782.85   23.72
  -1  -4  -2   18.78    0.59
  -1  -4  -2   18.74    0.65
  -1   4  -2   18.96    0.64
   1   4   2   19.03    0.65
  -1   4  -2   18.73    0.66
   1   4   2   19.78    0.59
  -1   4  -2   19.32    0.64
   1   4   2   19.31    0.68
  -2  -4  -2   14.33    0.49
  -2  -4  -2   14.11    0.44
   2   4   2   13.72    0.44
  -2   4  -2   14.10    0.47
   2   4   2   14.26    0.51
   2   4   2   13.22    0.49
  -3  -4  -2   37.69    1.27
  -3  -4  -2   38.18    1.15
   3   4   2   37.32    1.32
  -3   4  -2   37.48    1.26
   3   4   2   37.67    1.15
   3   4   2   37.74    1.27
  -4  -4  -2  189.76    6.37
  -4  -4  -2  194.41    5.79
  -4  -4  -2  192.09    6.62
  -4   4  -2  196.42    6.36
   4   4   2  192.47    6.37
   4   4   2  193.82    5.79
   4   4   2  185.86    6.61
  -5  -4  -2   63.28    2.18
  -5  -4  -2   64.35    2.10
  -5  -4  -2   60.52    1.89
  -5   4  -2   63.79    2.09
  -5   4  -2   61.18    2.16
   5   4   2   62.82    2.09
   5   4   2   63.13    2.17
  -5   4  -2   59.96    2.08
  -6  -4  -2   33.89    1.28
  -6  -4  -2   36.32    1.11
  -6  -4  -2   35.96    1.23
   6   4   2   34.92    1.28
  -6   4  -2   37.07    1.22
   6   4   2   37.10    1.23
  -6   4  -2   36.67    1.27
  -7  -4  -2   87.83    2.57
  -7  -4  -2   81.14    2.84
  -7  -4  -2   82.66    2.94
  -7   4  -2   83.14    2.83
  -7   4  -2   87.82    2.94
  -8  -4  -2   15.12    0.59
  -8  -4  -2   15.26    0.49
  -8  -4  -2   14.42    0.56
  -8   4  -2   14.39    0.55
  -8   4  -2   15.75    0.57
  -9  -4  -2    7.67    0.34
  -9  -4  -2    7.22    0.27
  -9  -4  -2    7.31    0.34
  -9   4  -2    7.51    0.32
  -9   4  -2    6.86    0.31
 -10  -4  -2   29.65    0.91
 -10   4  -2   28.41    1.02
 -10   4  -2   28.65    1.06
 -11  -4  -2    4.62    0.20
 -11   4  -2    4.40    0.26
 -11   4  -2    3.70    0.26
 -11  -5   2   10.50    0.40
 -11   5   2   10.72    0.47
 -11   5   2   11.04    0.47
 -11   5   2   10.56    0.35
 -10  -5   2    8.62    0.32
 -10   5   2    8.02    0.38
 -10   5   2    7.48    0.36
 -10   5   2    8.34    0.28
  -9  -5   2    7.24    0.29
  -9   5   2    7.61    0.26
  -9   5   2    7.41    0.34
  -9   5   2    7.86    0.36
  -8  -5   2   30.49    0.97
   8   5  -2   31.42    1.08
  -8   5   2   30.11    1.11
  -8   5   2   31.15    1.07
  -8   5   2   30.49    0.95
  -7  -5   2   98.16    2.97
  -7   5   2  102.12    2.96
  -7   5   2   96.33    3.40
   7   5  -2   96.12    3.28
  -7   5   2   96.01    3.27
  -6  -5   2    9.72    0.34
  -6  -5   2    9.52    0.38
  -6  -5   2    9.37    0.39
  -6   5   2   10.15    0.32
   6   5  -2   10.00    0.38
  -6   5   2    9.52    0.39
  -6   5   2   10.92    0.38
  -5  -5   2  150.94    5.17
  -5  -5   2  152.61    4.98
  -5  -5   2  147.15    4.52
   5  -5  -2  148.95    4.98
  -5   5   2  150.71    4.98
  -5   5   2  142.43    5.17
   5   5  -2  151.89    4.98
  -5   5   2  154.18    4.52
  -4  -5   2    0.26    0.07
   4  -5  -2    0.35    0.07
  -4  -5   2    0.23    0.06
  -4  -5   2    0.24    0.06
  -4   5   2    0.40    0.08
  -4   5   2    0.43    0.05
  -4   5   2    0.19    0.07
   4   5  -2    0.23    0.07
   4   5  -2    0.41    0.05
  -3  -5   2  146.19    5.14
  -3  -5   2  146.21    4.50
  -3  -5   2  147.34    4.95
   3  -5  -2  147.11    4.96
   3   5  -2  151.40    5.14
   3   5  -2  154.59    4.96
   3   5  -2  151.63    4.95
  -3   5   2  154.32    5.15
   3   5  -2  153.49    5.14
  -3   5   2  141.03    4.96
  -2  -5   2   30.56    0.94
   2  -5  -2   31.55    1.04
   2   5  -2   30.92    1.08
  -2   5   2   29.61    1.04
   2   5  -2   30.63    1.04
   2   5  -2   30.41    1.04
  -2   5   2   31.88    1.08
   1  -5  -2  317.81   10.55
   1   5  -2  319.30   10.53
  -1   5   2  328.77   10.96
  -1   5   2  304.76   10.53
   0  -5  -2  199.42    6.49
   0   5   2  201.79    5.92
   0   5   2  198.93    6.49
   0   5   2  180.76    6.74
   0   5  -2  198.76    6.49
  -1  -5  -2   21.88    0.79
  -1  -5  -2   23.37    0.72
  -1   5  -2   23.30    0.80
   1   5   2   20.87    0.82
  -1   5  -2   24.22    0.78
   1   5   2   23.49    0.79
   1   5   2   24.25    0.71
  -1   5  -2   24.27    0.78
  -2  -5  -2   14.90    0.46
  -2  -5  -2   14.10    0.51
   2   5   2   14.35    0.51
  -2   5  -2   14.74    0.49
   2   5   2   14.25    0.53
   2   5   2   14.98    0.46
  -2   5  -2   14.94    0.49
  -2   5  -2   13.98    0.51
  -3  -5  -2   54.13    1.80
  -3  -5  -2   53.58    1.63
   3   5   2   55.29    1.87
   3   5   2   54.42    1.63
   3   5   2   52.71    1.80
  -3   5  -2   53.77    1.78
  -3   5  -2   50.77    1.78
  -3   5  -2   53.52    1.85
  -4  -5  -2   78.35    2.65
  -4  -5  -2   76.59    2.56
  -4  -5  -2   77.91    2.32
   4   5   2   78.60    2.65
  -4   5  -2   77.84    2.54
   4   5   2   75.27    2.32
   4   5   2   70.41    2.56
  -5  -5  -2   32.46    0.98
  -5  -5  -2   32.47    1.13
  -5  -5  -2   32.78    1.09
  -5   5  -2   30.87    1.08
   5   5   2   31.22    1.13
   5   5   2   31.10    1.09
  -6  -5  -2    4.69    0.25
  -6  -5  -2    4.94    0.20
  -6  -5  -2    4.60    0.24
   6   5   2    4.94    0.24
  -6   5  -2    4.85    0.22
   6   5   2    4.89    0.23
  -6   5  -2    5.21    0.22
  -7  -5  -2    1.15    0.11
  -7  -5  -2    1.23    0.13
  -7  -5  -2    1.23    0.13
  -7   5  -2    1.57    0.13
  -7   5  -2    1.30    0.12
  -8  -5  -2   22.25    0.70
  -8  -5  -2   21.90    0.79
  -8  -5  -2   20.95    0.81
  -8   5  -2   21.55    0.81
  -8   5  -2   22.95    0.78
  -9  -5  -2   38.37    1.33
  -9  -5  -2   37.84    1.14
  -9   5  -2   35.01    1.26
  -9   5  -2   35.06    1.31
 -10  -5  -2   10.04    0.35
 -10   5  -2    9.42    0.41
 -10   5  -2   10.25    0.42
 -11  -5  -2    8.32    0.30
 -11   5  -2    7.89    0.37
 -11   5  -2    7.65    0.36
 -11  -6   2    2.31    0.18
 -11   6   2    1.97    0.20
 -11   6   2    1.96    0.19
 -10  -6   2    9.19    0.36
 -10   6   2    9.65    0.31
 -10   6   2    9.24    0.43
 -10   6   2   10.40    0.42
  -9  -6   2   18.72    0.61
  -9   6   2   17.93    0.69
  -9   6   2   18.68    0.58
  -9   6   2   18.75    0.71
  -8  -6   2    6.27    0.25
  -8   6   2    5.38    0.28
  -8   6   2    5.72    0.28
   8   6  -2    5.96    0.30
  -8   6   2    6.23    0.21
  -7  -6   2   54.04    1.63
  -7   6   2   52.45    1.87
  -7   6   2   51.31    1.80
   7   6  -2   52.80    1.81
  -7   6   2   54.79    1.61
  -6  -6   2   52.94    1.74
  -6   6   2   58.27    1.73
  -6   6   2   57.06    2.00
  -6   6   2   59.71    1.93
   6   6  -2   57.41    1.93
  -5  -6   2  119.20    3.98
  -5  -6   2  117.83    4.13
   5  -6  -2  120.24    3.98
  -5  -6   2  119.69    3.61
  -5   6   2  119.19    3.98
   5   6  -2  120.05    3.98
  -5   6   2  118.90    3.60
  -5   6   2  120.58    4.13
  -4  -6   2  121.53    3.59
   4  -6  -2  121.18    3.96
  -4  -6   2  122.61    4.11
  -4  -6   2  120.29    3.96
  -4   6   2  114.79    3.59
  -4   6   2  114.39    3.96
   4   6  -2  121.42    3.96
  -4   6   2  120.39    4.11
   4   6  -2  114.76    4.11
   3  -6  -2   47.76    1.61
  -3  -6   2   47.62    1.46
  -3   6   2   47.68    1.46
  -3   6   2   48.57    1.62
   3   6  -2   50.37    1.61
   3   6  -2   49.71    1.67
  -3   6   2   47.54    1.68
   3   6  -2   44.91    1.61
   2  -6  -2   14.15    0.49
   2  -6  -2   13.66    0.50
  -2  -6   2   13.50    0.44
   2   6  -2   14.15    0.49
  -2   6   2   14.44    0.52
  -2   6   2   14.08    0.44
   2   6  -2   14.49    0.49
  -2   6   2   14.31    0.50
   2   6  -2   13.82    0.51
   1  -6  -2  191.58    6.30
   1   6  -2  192.18    6.29
  -1   6   2  191.82    6.53
  -1   6   2  184.05    6.30
   0  -6  -2  187.12    6.46
   0   6  -2  195.66    6.71
   0   6  -2  198.48    6.45
   0   6  -2  195.11    6.48
   0   6   2  204.04    6.47
   0   6   2  189.41    6.71
  -1  -6  -2  343.24   11.31
  -1  -6  -2  340.93   10.26
  -1   6  -2  351.03   11.30
   1   6   2  297.25   11.69
   1   6   2  340.55   11.28
  -1   6  -2  354.97   11.72
  -1   6  -2  347.36   11.28
   1   6   2  349.38   10.27
  -2  -6  -2  183.76    6.04
  -2  -6  -2  174.40    5.48
   2   6   2  174.71    5.48
  -2   6  -2  182.02    6.02
   2   6   2  183.33    6.27
  -2   6  -2  183.19    6.04
   2   6   2  192.21    6.04
  -2   6  -2  182.67    6.27
  -3  -6  -2   22.50    0.70
  -3  -6  -2   21.12    0.77
  -3   6  -2   22.68    0.78
   3   6   2   21.82    0.69
   3   6   2   21.98    0.80
  -3   6  -2   21.63    0.75
  -3   6  -2   22.46    0.75
   3   6   2   23.92    0.77
  -4  -6  -2   20.14    0.69
  -4  -6  -2   18.86    0.62
  -4   6  -2   19.88    0.67
   4   6   2   20.62    0.72
   4   6   2   18.89    0.69
  -5  -6  -2   67.87    2.30
  -5  -6  -2   62.44    2.00
  -5  -6  -2   63.75    2.21
   5   6   2   67.28    2.30
   5   6   2   67.30    2.21
  -6  -6  -2   22.67    0.83
  -6  -6  -2   23.20    0.80
  -6  -6  -2   22.29    0.72
  -6   6  -2   21.55    0.78
   6   6   2   23.85    0.83
  -6   6  -2   22.50    0.81
   6   6   2   22.54    0.80
  -7  -6  -2    1.73    0.15
  -7  -6  -2    1.86    0.15
  -7  -6  -2    1.70    0.15
  -7   6  -2    1.90    0.15
  -7   6  -2    2.12    0.16
  -8  -6  -2    0.69    0.14
  -8  -6  -2    0.67    0.11
  -8   6  -2    0.84    0.12
  -8   6  -2    0.86    0.12
  -9  -6  -2   28.17    0.89
  -9   6  -2   27.46    1.03
  -9   6  -2   29.02    0.99
 -10  -6  -2    9.42    0.35
 -10   6  -2    9.36    0.42
 -10   6  -2   10.62    0.41
 -11  -6  -2   20.36    0.66
 -11   6  -2   19.05    0.75
 -11   6  -2   20.77    0.77
 -11  -7   2    4.55    0.24
 -11   7   2    4.38    0.29
 -11   7   2    4.38    0.29
 -10  -7   2   44.14    1.35
 -10   7   2   42.49    1.50
 -10   7   2   42.83    1.56
  -9  -7   2   11.44    0.40
  -9   7   2   10.94    0.45
   9   7  -2   11.57    0.46
  -9   7   2   11.21    0.35
  -9   7   2   10.65    0.46
  -8  -7   2    1.34    0.13
  -8   7   2    1.57    0.09
  -8   7   2    1.61    0.16
   8   7  -2    1.65    0.17
  -8   7   2    1.90    0.16
  -7  -7   2    6.47    0.25
  -7   7   2    5.77    0.28
   7   7  -2    6.15    0.29
  -7   7   2    6.16    0.29
  -7   7   2    6.23    0.21
  -6  -7   2   50.51    1.58
  -6   7   2   54.01    1.81
  -6   7   2   49.67    1.74
   6   7  -2   50.43    1.75
  -6   7   2   52.52    1.56
  -5  -7   2   12.41    0.44
  -5   7   2   13.68    0.51
   5   7  -2   13.17    0.49
  -5   7   2   13.82    0.49
  -5   7   2   13.27    0.42
   4  -7  -2   11.12    0.39
  -4  -7   2   10.56    0.40
  -4  -7   2   10.92    0.35
   4   7  -2    9.87    0.39
  -4   7   2    9.99    0.40
  -4   7   2   10.18    0.39
  -4   7   2   10.37    0.33
   4   7  -2   10.01    0.40
   3  -7  -2    4.51    0.20
  -3  -7   2    4.39    0.17
   3  -7  -2    4.74    0.20
   3   7  -2    4.45    0.20
   3   7  -2    4.34    0.20
  -3   7   2    4.48    0.21
  -3   7   2    4.42    0.16
  -3   7   2    4.92    0.21
   3   7  -2    4.72    0.20
  -2  -7   2   88.13    2.79
   2  -7  -2   97.03    3.09
  -2   7   2   93.60    2.79
  -2   7   2   96.40    3.09
  -2   7   2   87.97    3.20
   2   7  -2   91.12    3.20
   2   7  -2   96.33    3.08
   2   7  -2   89.94    3.08
   1  -7  -2   59.20    2.01
  -1   7   2   63.47    2.09
  -1   7   2   58.63    1.82
   1   7  -2   59.73    2.00
  -1   7   2   59.01    2.01
   0  -7  -2  163.51    5.23
   0   7   2  133.91    5.42
   0   7  -2  161.89    5.22
   0   7   2  170.54    5.23
  -1  -7  -2  133.61    4.05
  -1  -7  -2  133.98    4.47
  -1   7  -2  131.33    4.62
  -1   7  -2  133.16    4.45
   1   7   2  130.56    4.64
   1   7   2  140.86    4.47
  -1   7  -2  137.55    4.45
  -2  -7  -2    4.74    0.19
  -2  -7  -2    4.52    0.20
   2   7   2    4.86    0.22
   2   7   2    5.10    0.21
   2   7   2    4.52    0.17
  -2   7  -2    4.72    0.18
  -2   7  -2    4.96    0.18
  -2   7  -2    4.61    0.19
  -3  -7  -2   34.22    1.15
  -3  -7  -2   33.89    1.04
  -3   7  -2   34.66    1.13
   3   7   2   34.44    1.15
  -3   7  -2   32.98    1.13
  -3   7  -2   31.98    1.17
   3   7   2   32.87    1.04
   3   7   2   34.81    1.20
  -4  -7  -2   34.85    1.15
  -4  -7  -2   38.12    1.27
   4   7   2   36.86    1.28
  -4   7  -2   38.03    1.26
   4   7   2   39.09    1.33
  -5  -7  -2    2.02    0.14
  -5  -7  -2    1.74    0.15
  -5  -7  -2    1.78    0.14
   5   7   2    1.92    0.16
   5   7   2    1.70    0.15
  -6  -7  -2    3.55    0.21
  -6  -7  -2    3.41    0.22
  -6  -7  -2    3.14    0.18
  -6   7  -2    3.09    0.18
   6   7   2    2.97    0.20
  -6   7  -2    3.01    0.17
   6   7   2    3.57    0.20
  -7  -7  -2   14.43    0.47
  -7   7  -2   14.23    0.52
  -7   7  -2   13.46    0.53
  -8  -7  -2   10.27    0.36
  -8   7  -2   10.16    0.40
  -8   7  -2    9.85    0.41
  -9  -7  -2   17.52    0.60
  -9   7  -2   18.44    0.66
  -9   7  -2   18.58    0.69
 -10  -7  -2    6.89    0.28
 -10   7  -2    6.76    0.31
 -10   7  -2    6.20    0.32
 -10  -8   2    6.07    0.27
 -10   8   2    5.92    0.31
 -10   8   2    5.43    0.30
  -9  -8   2   13.48    0.46
  -9   8   2   13.27    0.52
  -9   8   2   12.70    0.54
   9   8  -2   13.34    0.53
  -8  -8   2   48.67    1.46
  -8   8   2   45.18    1.68
  -8   8   2   47.68    1.62
   8   8  -2   46.90    1.62
  -7  -8   2    3.89    0.20
  -7   8   2    3.99    0.13
  -7   8   2    3.83    0.22
   7   8  -2    3.92    0.23
  -7   8   2    4.08    0.22
  -6  -8   2   82.64    2.58
  -6   8   2   86.66    2.56
  -6   8   2   88.14    2.96
  -6   8   2   84.04    2.85
   6   8  -2   83.11    2.85
  -5  -8   2   82.69    2.42
   5   8  -2   79.32    2.67
  -5   8   2   81.23    2.77
   5   8  -2   80.08    2.77
  -5   8   2   75.07    2.40
  -5   8   2   79.54    2.67
  -4  -8   2   95.74    3.00
  -4   8   2   94.76    3.31
  -4   8   2  100.54    2.99
  -4   8   2  104.62    3.44
   4   8  -2  100.34    3.44
   4   8  -2   99.38    3.31
  -3  -8   2   13.53    0.43
   3  -8  -2   13.79    0.48
  -3   8   2   12.77    0.48
   3   8  -2   13.54    0.49
   3   8  -2   12.86    0.47
  -3   8   2   13.18    0.41
  -3   8   2   12.77    0.49
   2  -8  -2   47.40    1.58
   2   8  -2   47.98    1.58
   2   8  -2   47.10    1.63
   2   8  -2   46.70    1.57
  -2   8   2   43.54    1.58
  -2   8   2   47.32    1.42
  -2   8   2   47.91    1.64
   1  -8  -2   41.45    1.39
   1   8  -2   43.29    1.38
  -1   8   2   39.93    1.25
  -1   8   2   39.24    1.44
  -1   8   2   41.53    1.39
   0  -8  -2   75.91    2.42
   0   8   2   70.80    2.52
   0   8   2   71.35    2.19
   0   8  -2   73.25    2.41
   0   8   2   70.89    2.42
  -1  -8  -2   40.33    1.36
  -1   8  -2   41.68    1.34
  -1   8  -2   40.15    1.34
   1   8   2   35.40    1.35
   1   8   2   43.01    1.41
  -1   8  -2   39.61    1.39
  -2  -8  -2   19.72    0.61
  -2  -8  -2   18.62    0.67
  -2   8  -2   19.60    0.68
   2   8   2   18.00    0.67
  -2   8  -2   19.79    0.66
  -2   8  -2   19.31    0.66
   2   8   2   19.28    0.70
  -3  -8  -2    1.55    0.13
  -3  -8  -2    1.56    0.10
   3   8   2    1.53    0.14
  -3   8  -2    1.75    0.11
   3   8   2    1.56    0.13
  -4  -8  -2   11.18    0.39
  -4  -8  -2   10.44    0.35
  -4   8  -2   10.10    0.37
   4   8   2    9.71    0.40
   4   8   2    9.38    0.39
  -5  -8  -2   22.21    0.81
  -5  -8  -2   23.74    0.84
  -5  -8  -2   22.66    0.73
   5   8   2   23.35    0.84
   5   8   2   22.78    0.81
  -6  -8  -2   76.34    2.31
   6   8   2   77.15    2.56
   6   8   2   74.36    2.66
  -6   8  -2   73.78    2.54
  -6   8  -2   77.71    2.64
  -7  -8  -2   47.04    1.43
  -7   8  -2   47.21    1.62
  -7   8  -2   44.04    1.56
  -8  -8  -2   56.27    1.80
  -8   8  -2   60.62    2.06
  -8   8  -2   58.91    1.98
  -9  -8  -2    0.59    0.12
  -9   8  -2    0.52    0.12
  -9   8  -2    0.77    0.13
 -10  -8  -2    4.94    0.23
 -10   8  -2    5.10    0.27
 -10   8  -2    4.99    0.27
 -10  -9   2    9.84    0.38
 -10   9   2    9.64    0.44
 -10   9   2    9.62    0.43
  -9  -9   2   39.04    1.28
  -9   9   2   43.01    1.48
  -9   9   2   40.79    1.42
   9   9  -2   40.80    1.43
  -8  -9   2   10.02    0.37
  -8   9   2    9.72    0.42
   8   9  -2   10.20    0.43
  -8   9   2    9.87    0.41
  -7  -9   2    8.18    0.32
  -7   9   2    8.73    0.36
   7   9  -2    8.34    0.36
  -7   9   2    8.34    0.36
  -6  -9   2   21.05    0.67
  -6   9   2   20.41    0.77
  -6   9   2   20.55    0.74
   6   9  -2   20.63    0.74
   5   9  -2   27.82    0.99
  -5   9   2   26.74    0.99
   5   9  -2   27.50    0.96
  -5   9   2   27.74    0.96
  -4   9   2    9.45    0.29
   4   9  -2    9.43    0.38
  -4   9   2    8.99    0.38
   4   9  -2    9.87    0.36
  -4   9   2    9.40    0.37
   3   9  -2   37.84    1.28
  -3   9   2   37.65    1.34
  -3   9   2   36.01    1.29
   3   9  -2   39.90    1.33
  -3   9   2   37.45    1.14
  -2   9   2   24.48    0.86
  -2   9   2   24.34    0.75
  -2   9   2   23.63    0.88
   2   9  -2   25.43    0.88
   2   9  -2   25.36    0.85
   1  -9  -2  178.99    5.79
   1   9  -2  176.99    5.78
  -1   9   2  174.38    5.80
  -1   9   2  177.84    5.25
  -1   9   2  164.04    6.01
   0  -9  -2   38.71    1.27
   0   9  -2   36.78    1.25
   0   9   2   36.75    1.13
   0   9   2   38.06    1.27
   0   9   2   36.16    1.32
  -1  -9  -2   73.25    2.44
   1   9   2   70.91    2.54
  -1   9  -2   73.18    2.43
  -1   9  -2   74.26    2.43
   1   9   2   71.45    2.20
   1   9   2   74.17    2.45
  -2  -9  -2   72.71    2.42
  -2  -9  -2   73.11    2.19
   2   9   2   73.50    2.51
   2   9   2   66.35    2.42
  -2   9  -2   74.91    2.40
  -3  -9  -2    9.91    0.34
  -3   9  -2   10.64    0.36
   3   9   2    9.39    0.40
   3   9   2    9.83    0.38
  -4  -9  -2   65.92    2.00
   4   9   2   60.65    2.21
   4   9   2   70.24    2.30
  -5  -9  -2    7.52    0.28
   5   9   2    6.97    0.32
  -5   9  -2    7.48    0.29
   5   9   2    7.27    0.34
  -5   9  -2    7.19    0.30
  -6  -9  -2    8.61    0.32
   6   9   2    8.07    0.37
   6   9   2    8.50    0.37
  -6   9  -2    7.95    0.32
  -6   9  -2    8.28    0.34
  -7  -9  -2    4.70    0.22
  -7   9  -2    4.43    0.22
  -7   9  -2    4.52    0.23
  -8  -9  -2   23.14    0.73
  -8   9  -2   22.10    0.80
  -8   9  -2   22.21    0.83
  -9  -9  -2   10.61    0.39
  -9   9  -2    9.75    0.42
  -9   9  -2   11.17    0.44
 -10  -9  -2   14.82    0.51
 -10   9  -2   14.20    0.58
 -10   9  -2   14.74    0.56
  -9 -10   2    0.90    0.14
  -9  10   2    0.48    0.15
   9  10  -2    0.63    0.17
  -9  10   2    0.59    0.15
  -8  10   2   19.32    0.75
   8  10  -2   19.87    0.74
  -8  10   2   19.92    0.73
  -7  10   2    7.65    0.33
  -7  10   2    7.80    0.35
   7  10  -2    7.69    0.34
   6  10  -2    0.76    0.13
   6  10  -2    0.63    0.12
  -6  10   2    0.87    0.13
  -6  10   2    0.68    0.12
  -5  10   2   22.67    0.83
   5  10  -2   21.54    0.80
  -5  10   2   23.33    0.81
   5  10  -2   23.18    0.84
  -4  10   2    0.03    0.10
  -4  10   2    0.14    0.10
   4  10  -2    0.11    0.10
   4  10  -2    0.09    0.10
   3  10  -2    2.29    0.16
  -3  10   2    2.33    0.16
   3  10  -2    2.13    0.16
  -3  10   2    2.50    0.17
   2  10  -2   15.64    0.54
   2  10  -2   15.02    0.55
  -2  10   2   14.92    0.54
  -2  10   2   14.23    0.56
  -1  10   2   16.31    0.59
  -1  10   2   16.31    0.61
   0  10   2   17.53    0.61
   0  10   2   16.47    0.63
   1  10   2   21.82    0.84
   1  10   2   24.31    0.81
  -2 -10  -2   39.40    1.20
   2  10   2   39.46    1.33
   2  10   2   37.33    1.38
  -3 -10  -2    8.52    0.31
   3  10   2    7.78    0.35
   3  10   2    9.03    0.35
  -4 -10  -2   52.28    1.60
   4  10   2   54.96    1.77
  -4  10  -2   52.83    1.75
   4  10   2   48.03    1.83
  -4  10  -2   51.71    1.81
  -5 -10  -2    3.97    0.20
  -5  10  -2    3.71    0.19
   5  10   2    3.52    0.23
   5  10   2    3.78    0.23
  -5  10  -2    3.87    0.19
  -6 -10  -2   39.56    1.21
   6  10   2   39.40    1.39
  -6  10  -2   37.30    1.31
   6  10   2   39.83    1.34
  -6  10  -2   36.79    1.36
  -7 -10  -2   13.22    0.45
  -7  10  -2   12.80    0.48
  -7  10  -2   12.78    0.50
  -8 -10  -2   19.45    0.65
  -8  10  -2   20.36    0.74
  -8  10  -2   19.47    0.71
  -9 -10  -2    3.84    0.23
  -9  10  -2    3.96    0.23
  -9  10  -2    3.78    0.24
  -9  11   2   10.06    0.42
  -9  11   2   10.09    0.44
   9  11  -2    9.69    0.44
  -8  11   2    8.49    0.39
   8  11  -2    8.33    0.38
  -8  11   2    9.03    0.37
   7  11  -2    4.55    0.27
  -7  11   2    4.66    0.25
  -7  11   2    4.37    0.24
  -6  11   2   38.89    1.42
   6  11  -2   39.88    1.37
   6  11  -2   39.55    1.43
  -6  11   2   40.76    1.37
   5  11  -2   17.54    0.68
  -5  11   2   18.21    0.68
   5  11  -2   17.36    0.66
  -5  11   2   19.62    0.66
  -4  11   2   12.72    0.51
   4  11  -2   12.75    0.50
  -4  11   2   13.36    0.49
   4  11  -2   13.25    0.49
   3  11  -2   61.98    2.20
  -3  11   2   63.34    2.12
  -3  11   2   64.36    2.20
   3  11  -2   61.79    2.12
  -2  11   2   84.45    2.81
  -2  11   2   77.85    2.71
   2  11  -2   81.95    2.80
   2  11  -2   78.35    2.70
   1  11  -2   20.77    0.75
   1  11  -2   21.91    0.73
  -1  11   2   19.38    0.76
  -1  11   2   21.29    0.74
   0  11   2   26.72    0.91
   0  11   2   25.54    0.95
   1  11   2   34.92    1.21
   1  11   2   32.43    1.16
  -2 -11  -2   26.70    0.85
   2  11   2   27.89    0.95
  -2  11  -2   26.56    0.92
  -2  11  -2   26.03    0.96
   2  11   2   27.96    0.98
  -3 -11  -2   30.55    0.92
  -3  11  -2   29.77    1.00
  -3  11  -2   28.94    1.04
   3  11   2   29.83    1.03
   3  11   2   27.13    1.06
  -4 -11  -2   87.18    2.81
  -4  11  -2   94.25    3.20
  -4  11  -2   92.15    3.08
   4  11   2   90.91    3.10
   4  11   2   97.54    3.23
  -5 -11  -2    5.10    0.24
   5  11   2    5.14    0.27
  -5  11  -2    5.11    0.23
   5  11   2    5.20    0.28
  -5  11  -2    5.28    0.24
  -6 -11  -2   13.03    0.47
  -6  11  -2   13.10    0.50
   6  11   2   14.64    0.56
   6  11   2   13.78    0.54
  -6  11  -2   13.47    0.52
  -7 -11  -2    0.46    0.12
  -7  11  -2    0.31    0.11
  -7  11  -2    0.32    0.11
  -8 -11  -2    8.88    0.34
  -8  11  -2    8.27    0.36
  -8  11  -2    8.91    0.37
  -9 -11  -2    9.11    0.35
  -9  11  -2    7.95    0.36
  -9  11  -2    8.80    0.38
   8  12  -2    9.39    0.41
  -8  12   2    9.34    0.40
  -8  12   2    9.45    0.42
  -7  12   2    2.28    0.19
  -7  12   2    2.39    0.20
   7  12  -2    2.23    0.19
   6  12  -2    7.86    0.35
  -6  12   2    7.32    0.34
  -6  12   2    7.31    0.34
   6  12  -2    7.59    0.33
   5  12  -2   25.53    0.88
   5  12  -2   25.21    0.92
  -5  12   2   24.42    0.88
  -5  12   2   24.27    0.91
  -4  12   2   10.90    0.42
  -4  12   2   10.75    0.44
   4  12  -2   10.34    0.42
   4  12  -2   10.66    0.43
  -3  12   2   11.48    0.43
   3  12  -2   10.37    0.42
  -3  12   2   10.45    0.44
   3  12  -2   10.34    0.41
   2  12  -2   17.16    0.62
  -2  12   2   16.04    0.63
  -2  12   2   16.99    0.60
   2  12  -2   16.06    0.59
  -1  12   2   57.56    2.07
  -1  12   2   58.52    1.99
   1  12  -2   58.82    1.98
   1  12  -2   60.67    2.06
   0  12  -2    1.17    0.11
   0  12   2    1.25    0.13
   0  12  -2    1.11    0.11
   0  12   2    1.08    0.13
  -1 -12  -2   35.16    1.08
   1  12   2   33.52    1.24
  -1  12  -2   35.24    1.18
  -1  12  -2   34.98    1.23
   1  12   2   34.62    1.20
  -2 -12  -2    0.36    0.10
  -2  12  -2    0.32    0.09
  -2  12  -2    0.23    0.08
   2  12   2    0.29    0.12
   2  12   2    0.20    0.12
  -3 -12  -2    5.24    0.23
  -3  12  -2    4.83    0.23
   3  12   2    4.88    0.25
  -3  12  -2    4.77    0.22
   3  12   2    5.27    0.26
  -4 -12  -2   26.46    0.86
   4  12   2   28.26    1.00
  -4  12  -2   26.44    0.97
   4  12   2   26.76    0.96
  -4  12  -2   27.30    0.93
  -5 -12  -2   69.56    2.15
   5  12   2   73.53    2.47
  -5  12  -2   70.66    2.44
  -5  12  -2   70.63    2.36
   5  12   2   66.30    2.38
  -6 -12  -2   29.40    0.94
   6  12   2   30.00    1.05
  -6  12  -2   29.89    1.05
  -6  12  -2   28.67    1.02
   6  12   2   28.85    1.08
  -7 -12  -2   12.59    0.44
  -7  12  -2   11.87    0.46
  -7  12  -2   11.87    0.48
  -8 -12  -2    0.26    0.13
  -8  12  -2    0.31    0.12
  -8  12  -2    0.12    0.12
  -8  13   2    1.89    0.19
   8  13  -2    1.84    0.20
  -8  13   2    1.88    0.19
   7  13  -2    9.74    0.41
  -7  13   2    9.56    0.41
  -7  13   2    9.80    0.43
  -6  13   2   45.54    1.49
   6  13  -2   43.09    1.50
   6  13  -2   42.71    1.55
  -6  13   2   41.35    1.54
  -5  13   2    7.59    0.33
   5  13  -2    7.19    0.33
   5  13  -2    6.88    0.31
  -5  13   2    6.85    0.31
  -4  13   2    6.61    0.31
   4  13  -2    6.44    0.30
  -4  13   2    6.36    0.29
   4  13  -2    6.44    0.30
  -3  13   2    6.94    0.31
   3  13  -2    6.72    0.31
   3  13  -2    6.87    0.30
  -3  13   2    7.30    0.32
  -2  13   2    2.05    0.17
   2  13  -2    2.19    0.16
  -2  13   2    2.02    0.17
   2  13  -2    1.90    0.17
  -1  13   2   10.63    0.41
  -1  13   2   10.69    0.42
   1  13  -2    9.83    0.41
   1  13  -2    9.91    0.39
   0  13   2    4.69    0.25
   0  13   2    4.44    0.23
   0  13  -2    4.75    0.23
   0  13  -2    4.32    0.21
  -1  13  -2    2.12    0.15
   1  13   2    2.30    0.18
   1  13   2    2.09    0.17
  -1  13  -2    2.08    0.15
  -2  13  -2    0.59    0.10
   2  13   2    0.42    0.13
   2  13   2    0.70    0.13
  -2  13  -2    0.62    0.09
   3  13   2   21.53    0.83
  -3  13  -2   21.89    0.81
  -3  13  -2   23.22    0.78
   3  13   2   22.78    0.81
  -4 -13  -2    4.29    0.22
  -4  13  -2    4.02    0.21
   4  13   2    4.23    0.25
   4  13   2    3.88    0.24
  -4  13  -2    3.70    0.21
  -5 -13  -2   50.62    1.61
   5  13   2   54.27    1.86
  -5  13  -2   53.16    1.76
  -5  13  -2   51.76    1.82
   5  13   2   50.09    1.79
  -6 -13  -2    2.72    0.20
  -6  13  -2    2.51    0.18
  -6  13  -2    2.57    0.18
   6  13   2    2.48    0.22
   6  13   2    2.72    0.24
  -7 -13  -2   15.09    0.52
  -7  13  -2   14.05    0.55
  -7  13  -2   14.87    0.57
  -7  14   2    0.95    0.16
  -7  14   2    1.02    0.16
   7  14  -2    1.10    0.16
  -6  14   2    4.61    0.26
  -6  14   2    3.69    0.25
   6  14  -2    4.18    0.25
   6  14  -2    4.17    0.26
  -5  14   2    4.34    0.25
   5  14  -2    4.38    0.25
   5  14  -2    3.77    0.25
  -5  14   2    4.11    0.25
  -4  14   2   24.11    0.87
   4  14  -2   24.10    0.90
  -4  14   2   24.87    0.90
   4  14  -2   23.78    0.86
   3  14  -2   18.70    0.69
  -3  14   2   17.60    0.69
   3  14  -2   18.13    0.67
  -3  14   2   18.69    0.67
  -2  14   2   12.94    0.50
   2  14  -2   12.78    0.48
  -2  14   2   12.63    0.51
   2  14  -2   12.60    0.50
   1  14  -2    5.61    0.27
   1  14  -2    5.73    0.26
  -1  14   2    6.01    0.28
  -1  14   2    6.08    0.28
   0  14  -2   39.78    1.46
   0  14   2   43.57    1.48
   0  14  -2   40.39    1.41
   0  14   2   41.57    1.42
  -1  14  -2    2.99    0.18
   1  14   2    3.02    0.22
  -1  14  -2    2.85    0.18
   1  14   2    3.38    0.22
   2  14   2   29.18    1.07
   2  14   2   30.63    1.04
  -2  14  -2   27.66    1.01
  -2  14  -2   29.55    1.05
  -3  14  -2   20.70    0.72
   3  14   2   20.34    0.78
   3  14   2   20.18    0.75
  -3  14  -2   20.44    0.75
   4  14   2   21.82    0.82
   4  14   2   21.58    0.79
  -4  14  -2   21.53    0.76
  -4  14  -2   21.05    0.78
   5  14   2   19.41    0.76
  -5  14  -2   20.46    0.72
   5  14   2   21.17    0.78
  -5  14  -2   19.93    0.75
  -6 -14  -2    9.97    0.39
  -6  14  -2    9.88    0.41
  -6  14  -2   10.09    0.39
   6  14   2    9.34    0.45
   6  14   2   10.00    0.43
  -7 -14  -2   -0.05    0.14
  -7  14  -2    0.21    0.12
  -7  14  -2    0.24    0.12
   6  15  -2    9.03    0.40
   6  15  -2    8.16    0.39
  -6  15   2    8.93    0.40
  -6  15   2    8.41    0.39
  -5  15   2   32.12    1.13
  -5  15   2   32.81    1.17
   5  15  -2   32.41    1.13
   5  15  -2   30.49    1.17
  -4  15   2   27.15    0.99
   4  15  -2   27.28    0.95
   4  15  -2   26.72    0.99
  -4  15   2   25.81    0.95
   3  15  -2    6.44    0.30
  -3  15   2    6.15    0.32
  -3  15   2    6.49    0.31
   3  15  -2    6.50    0.30
  -2  15   2    0.36    0.13
   2  15  -2    0.19    0.11
  -2  15   2    0.24    0.13
   2  15  -2    0.23    0.12
   1  15  -2   13.13    0.51
   1  15  -2   13.30    0.49
  -1  15   2   13.07    0.51
  -1  15   2   13.03    0.52
   0  15   2   22.19    0.83
   0  15  -2   21.52    0.81
   0  15   2   22.56    0.80
   0  15  -2   22.24    0.78
  -1  15  -2    0.36    0.10
  -1  15  -2    0.17    0.10
   1  15   2    0.49    0.14
   1  15   2    0.29    0.13
   2  15   2    7.13    0.34
   2  15   2    7.26    0.34
  -2  15  -2    7.48    0.32
  -2  15  -2    6.99    0.30
  -3  15  -2   12.51    0.47
  -3  15  -2   12.41    0.48
   3  15   2   12.57    0.52
   3  15   2   11.93    0.50
   4  15   2   16.36    0.65
  -4  15  -2   16.48    0.61
   4  15   2   15.23    0.62
  -4  15  -2   15.94    0.59
  -5  15  -2    1.15    0.14
   5  15   2    1.38    0.18
   5  15   2    1.27    0.17
  -5  15  -2    1.44    0.14
  -4  16   2    1.32    0.17
   4  16  -2    1.40    0.16
  -4  16   2    1.57    0.17
   4  16  -2    1.31    0.17
   3  16  -2   62.61    2.18
   3  16  -2   63.09    2.26
  -3  16   2   64.73    2.27
  -3  16   2   66.70    2.19
  -2  16   2    0.05    0.13
   2  16  -2   -0.03    0.11
  -2  16   2   -0.08    0.13
   2  16  -2    0.08    0.12
  -1  16   2   39.71    1.41
   1  16  -2   37.98    1.39
  -1  16   2   39.63    1.36
   1  16  -2   38.78    1.34
   0  16   2   11.17    0.45
   0  16  -2   11.05    0.45
   0  16   2   11.10    0.47
   0  16  -2   11.07    0.43
  -1  16  -2   58.74    2.04
  -1  16  -2   58.10    1.96
   1  16   2   58.47    2.06
   1  16   2   56.55    1.98
  -2  16  -2   12.69    0.47
   2  16   2   12.43    0.50
   2  16   2   11.89    0.51
  -2  16  -2   11.99    0.48
  -3  16  -2    5.62    0.27
  -3  16  -2    5.53    0.28
   3  16   2    5.18    0.31
   3  16   2    6.13    0.31
   4  16   2    5.52    0.31
   4  16   2    5.80    0.32
  -4  16  -2    5.74    0.28
  -4  16  -2    6.20    0.28
  -2  17   2   17.15    0.63
   2  17  -2   16.51    0.64
  -2  17   2   15.80    0.64
   2  17  -2   15.79    0.62
   1  17  -2    8.33    0.37
  -1  17   2    8.62    0.40
   1  17  -2    8.81    0.37
  -1  17   2    8.30    0.39
   0  17  -2   10.58    0.42
   0  17  -2   10.51    0.44
   0  17   2   11.00    0.45
   0  17   2   10.06    0.44
  -1  17  -2    8.12    0.35
  -1  17  -2    8.15    0.36
   1  17   2    8.15    0.38
   1  17   2    7.94    0.39
  -2  17  -2    1.03    0.14
   2  17   2    1.03    0.17
  -2  17  -2    1.23    0.14
   2  17   2    1.32    0.18
 -12   0   3    8.77    0.33
 -11   0   3   12.77    0.44
 -10   0   3    0.07    0.10
  -9   0   3   90.33    2.75
  -8   0   3    8.42    0.31
   8   0  -3    9.15    0.36
  -8   0   3    8.62    0.37
  -8   0   3    8.82    0.37
   7   0  -3   53.73    1.80
  -7   0   3   52.76    1.87
  -7   0   3   53.44    1.63
  -7   0   3   52.71    1.80
  -6   0   3    7.76    0.31
  -6   0   3    7.33    0.30
  -6   0   3    7.40    0.27
   6   0  -3    8.14    0.31
   5   0  -3   77.30    2.61
  -5   0   3   78.84    2.70
  -5   0   3   80.91    2.36
  -5   0   3   74.43    2.60
   4   0  -3    4.96    0.21
  -4   0   3    4.68    0.19
  -4   0   3    4.98    0.22
  -4   0   3    5.12    0.21
  -3   0   3   36.55    1.28
   3   0  -3   38.06    1.24
  -3   0   3   36.26    1.24
  -3   0   3   36.48    1.12
  -2   0   3   19.98    0.66
   2   0  -3   19.81    0.66
  -2   0   3   19.30    0.60
  -2   0   3   19.15    0.69
   1   0  -3  476.22   16.07
  -1   0   3  486.44   14.59
   1   0  -3  486.57   14.57
  -1   0   3  498.36   16.68
   1   0  -3  481.59   14.57
   1   0  -3  488.67   16.67
  -1   0   3  465.18   16.06
   1   0  -3  492.83   16.08
   0   0  -3  505.93   16.74
   0   0  -3  504.57   17.37
  -1   0  -3   81.47    2.75
  -1   0  -3   84.65    2.86
  -2   0  -3   94.19    3.41
  -2   0  -3   96.04    3.29
  -2   0  -3  107.03    3.29
  -3   0  -3   26.60    0.87
   3   0   3   22.93    0.76
  -3   0  -3   24.74    0.84
  -3   0  -3   25.50    0.84
  -4   0  -3  111.02    3.60
  -4   0  -3  112.21    3.73
  -4   0  -3  102.84    3.73
   4   0   3  110.69    3.26
  -4   0  -3  103.79    3.59
  -5   0  -3  133.75    3.92
  -5   0  -3  134.94    4.50
   5   0   3  127.63    3.93
  -5   0  -3  132.31    4.34
  -5   0  -3  131.09    4.50
  -5   0  -3  123.03    4.34
  -6   0  -3   37.49    1.09
  -6   0  -3   34.42    1.27
  -6   0  -3   34.27    1.22
   6   0   3   37.47    1.10
  -7   0  -3    0.69    0.05
  -7   0  -3    0.84    0.11
  -7   0  -3    0.72    0.11
  -8   0  -3   10.65    0.40
  -8   0  -3   10.29    0.32
  -8   0  -3    9.96    0.42
  -9   0  -3   24.09    0.89
  -9   0  -3   26.13    0.93
 -10   0  -3    1.28    0.16
 -10   0  -3    1.07    0.16
 -11   0  -3    3.23    0.25
 -11   0  -3    3.58    0.25
 -12  -1   3   23.44    0.77
 -12   1   3   23.80    0.76
 -11  -1   3   10.85    0.40
 -11   1   3   11.32    0.39
 -10  -1   3   32.31    1.01
 -10   1   3   31.65    1.00
  -9  -1   3    0.69    0.11
  -9   1   3    0.97    0.14
  -9   1   3    0.83    0.11
  -9   1   3    1.19    0.15
  -8  -1   3   26.00    0.81
  -8  -1   3   25.21    0.93
  -8  -1   3   25.48    0.90
   8   1  -3   27.00    0.91
  -8   1   3   25.24    0.93
  -8   1   3   25.15    0.80
  -8   1   3   24.25    0.90
  -7  -1   3  103.53    3.48
   7  -1  -3  103.11    3.36
  -7  -1   3   99.23    3.04
  -7  -1   3  102.54    3.36
  -7   1   3   95.54    3.04
  -7   1   3  103.04    3.35
  -7   1   3   98.24    3.48
   7   1  -3   96.67    3.35
   6  -1  -3    8.36    0.33
  -6  -1   3    8.47    0.34
  -6  -1   3    8.26    0.32
  -6  -1   3    8.35    0.29
  -6   1   3    7.77    0.29
   6   1  -3    8.33    0.33
  -6   1   3    8.86    0.33
  -6   1   3    8.42    0.34
  -5  -1   3   88.97    3.10
   5  -1  -3   90.83    2.99
  -5  -1   3   92.01    2.71
  -5  -1   3   89.12    2.99
  -5   1   3   89.31    2.99
  -5   1   3   89.31    3.10
   5   1  -3   90.32    2.99
  -5   1   3   86.07    2.71
   4  -1  -3  111.72    4.00
  -4  -1   3  120.91    4.00
  -4  -1   3  118.91    3.63
  -4  -1   3  124.85    4.15
  -4   1   3  119.25    4.00
  -4   1   3  118.69    3.63
   4   1  -3  126.32    4.00
  -4   1   3  121.74    4.15
   3  -1  -3   57.89    1.94
  -3  -1   3   57.56    2.01
  -3  -1   3   55.40    1.76
  -3  -1   3   58.87    1.94
  -3   1   3   58.16    2.01
   3   1  -3   57.71    1.94
  -3   1   3   60.67    1.94
  -3   1   3   58.44    1.76
  -2  -1   3  279.24    8.77
  -2  -1   3  303.82   10.04
  -2  -1   3  293.74    9.67
   2  -1  -3  298.38    9.66
  -2   1   3  260.49    9.64
  -2   1   3  288.71   10.05
   2   1  -3  285.11    8.77
   2   1  -3  300.88    9.68
   2   1  -3  298.99   10.05
  -2   1   3  291.70    8.78
   2   1  -3  303.49    9.69
   1  -1  -3  425.78   14.64
   1   1  -3  439.68   15.18
  -1   1   3  447.88   14.64
   1   1  -3  450.48   14.63
  -1   1   3  433.49   15.19
  -1   1   3  450.21   13.29
   0  -1  -3  345.90   10.88
   0  -1  -3  318.70    9.86
   0  -1  -3  329.77   11.28
   0  -1  -3  319.57   10.88
   0  -1  -3  325.51    9.86
   0  -1  -3  313.14   10.87
   0   1  -3  324.38   10.86
   0   1   3  303.27    9.87
   0   1  -3  340.19   11.27
   0   1   3  336.40   10.88
   0   1   3  346.15   11.29
  -1  -1  -3   20.91    0.63
  -1  -1  -3   20.28    0.70
  -1  -1  -3   20.29    0.63
  -1  -1  -3   20.72    0.70
  -1  -1  -3   21.72    0.73
   1   1   3   21.51    0.72
   1   1   3   21.18    0.70
  -1   1  -3   20.23    0.72
  -1   1  -3   19.39    0.69
   1   1   3   20.31    0.63
  -2  -1  -3    2.58    0.12
  -2  -1  -3    2.33    0.09
  -2  -1  -3    2.43    0.11
  -2  -1  -3    2.25    0.12
  -2  -1  -3    2.23    0.09
   2   1   3    2.47    0.11
   2   1   3    2.79    0.12
  -2   1  -3    2.74    0.11
   2   1   3    2.50    0.10
  -2   1  -3    2.73    0.11
  -3  -1  -3  216.51    6.81
  -3  -1  -3  193.46    6.18
  -3  -1  -3  200.10    6.79
  -3  -1  -3  212.63    7.05
  -3  -1  -3  207.55    6.17
  -3   1  -3  202.99    7.04
  -3   1  -3  207.25    6.79
   3   1   3  203.41    6.79
   3   1   3  204.31    6.17
  -3   1  -3  206.83    7.08
   3   1   3  200.43    7.05
  -4  -1  -3   67.57    2.24
   4  -1   3   66.22    2.03
  -4  -1  -3   64.22    2.02
  -4  -1  -3   67.55    2.02
  -4  -1  -3   66.59    2.33
  -4   1  -3   62.20    2.24
   4   1   3   70.25    2.03
  -4   1  -3   69.57    2.32
  -4   1  -3   66.29    2.24
   4   1   3   68.24    2.24
  -4   1  -3   68.53    2.32
   4   1   3   68.10    2.33
  -5  -1  -3  169.07    5.68
  -5  -1  -3  158.41    4.95
  -5  -1  -3  169.99    5.47
  -5  -1  -3  160.39    4.96
   5  -1   3  165.54    4.96
   5   1   3  166.37    4.97
  -5   1  -3  160.88    5.47
  -5   1  -3  163.82    5.67
  -5   1  -3  164.63    5.67
   5   1   3  166.93    5.47
  -5   1  -3  166.40    5.47
   6  -1   3   14.92    0.47
  -6  -1  -3   14.78    0.55
  -6  -1  -3   14.71    0.53
  -6  -1  -3   14.45    0.46
   6   1   3   15.41    0.47
  -6   1  -3   14.24    0.54
  -6   1  -3   14.03    0.52
  -7  -1  -3   54.59    1.61
  -7  -1  -3   52.29    1.87
  -7  -1  -3   52.77    1.80
  -7   1  -3   51.46    1.80
  -7   1  -3   55.10    1.87
  -8  -1  -3   35.68    1.26
  -8  -1  -3   36.44    1.31
  -8  -1  -3   36.08    1.12
  -8   1  -3   37.36    1.31
  -8   1  -3   37.48    1.26
  -9  -1  -3   19.72    0.74
  -9  -1  -3   20.04    0.77
  -9  -1  -3   20.99    0.63
  -9   1  -3   21.24    0.77
  -9   1  -3   20.47    0.74
 -10  -1  -3   23.58    0.70
 -10  -1  -3   21.56    0.82
 -10  -1  -3   23.67    0.86
 -10   1  -3   22.40    0.82
 -10   1  -3   22.11    0.85
 -11  -1  -3    6.98    0.33
 -11  -1  -3    6.10    0.32
 -11   1  -3    5.93    0.31
 -11   1  -3    6.36    0.32
 -11  -2   3    6.27    0.26
 -11   2   3    6.27    0.25
 -10  -2   3   12.29    0.44
 -10   2   3   13.31    0.43
  -9  -2   3   23.69    0.77
  -9   2   3   24.44    0.87
  -9   2   3   24.32    0.77
  -9   2   3   24.55    0.90
  -8  -2   3   16.01    0.52
  -8   2   3   15.44    0.52
  -8   2   3   15.97    0.61
   8   2  -3   15.42    0.59
  -8   2   3   16.48    0.60
  -7  -2   3    1.15    0.13
  -7  -2   3    1.02    0.10
   7  -2  -3    1.11    0.12
  -7  -2   3    1.23    0.12
   7   2  -3    1.14    0.12
  -7   2   3    1.20    0.12
  -7   2   3    1.13    0.12
  -7   2   3    1.33    0.10
  -6  -2   3    3.63    0.18
  -6  -2   3    3.58    0.17
   6  -2  -3    3.74    0.19
  -6  -2   3    3.60    0.20
  -6   2   3    3.79    0.19
  -6   2   3    3.77    0.19
   6   2  -3    3.50    0.18
  -6   2   3    3.55    0.16
  -5  -2   3   71.51    2.46
   5  -2  -3   68.46    2.38
  -5  -2   3   71.84    2.37
  -5  -2   3   74.76    2.15
  -5   2   3   70.49    2.47
   5   2  -3   72.24    2.38
  -5   2   3   68.95    2.15
  -5   2   3   69.08    2.38
  -4  -2   3   77.28    2.69
   4  -2  -3   77.10    2.59
  -4  -2   3   78.93    2.35
  -4  -2   3   80.71    2.59
  -4   2   3   75.91    2.69
  -4   2   3   80.23    2.35
   4   2  -3   78.92    2.59
  -4   2   3   72.36    2.59
  -3  -2   3   53.21    1.85
  -3  -2   3   54.68    1.68
  -3  -2   3   55.30    1.92
   3  -2  -3   56.63    1.85
  -3   2   3   55.94    1.85
   3   2  -3   55.63    1.67
  -3   2   3   53.70    1.92
  -3   2   3   55.25    1.68
   3   2  -3   57.37    1.85
  -2  -2   3   29.45    0.90
   2  -2  -3   29.11    1.01
   2   2  -3   29.95    1.00
   2   2  -3   30.40    1.04
  -2   2   3   28.92    0.91
  -2   2   3   31.97    1.04
   2   2  -3   29.53    1.00
  -2   2   3   29.12    1.01
   1  -2  -3  257.59    9.14
  -1   2   3  273.46    8.32
   1   2  -3  273.47    9.13
  -1   2   3  306.13    9.15
  -1   2   3  273.58    9.50
   1   2  -3  268.87    9.48
   0  -2  -3  501.21   16.96
   0   2  -3  510.02   17.56
   0   2  -3  500.11   16.92
   0   2   3  529.78   15.41
   0   2   3  546.78   17.61
   0   2  -3  490.01   16.92
   0   2   3  501.65   16.98
  -1  -2  -3  295.96    9.97
   1   2   3  303.71    9.06
   1   2   3  285.58   10.36
  -1   2  -3  302.91   10.32
  -1   2  -3  319.93    9.95
   1   2   3  304.35    9.98
  -1   2  -3  290.29    9.95
  -2  -2  -3   60.70    1.95
  -2   2  -3   56.98    2.01
   2   2   3   56.12    1.95
   2   2   3   59.60    1.77
   2   2   3   58.33    2.02
  -2   2  -3   57.78    1.94
  -3  -2  -3   14.07    0.44
  -3  -2  -3   14.92    0.50
  -3   2  -3   14.42    0.51
   3   2   3   14.22    0.45
   3   2   3   13.63    0.51
   3   2   3   14.07    0.50
  -3   2  -3   14.15    0.49
  -4  -2  -3    6.78    0.28
  -4  -2  -3    7.30    0.27
  -4  -2  -3    7.10    0.23
   4   2   3    6.87    0.28
  -4   2  -3    6.55    0.26
  -4   2  -3    7.06    0.26
   4   2   3    7.07    0.24
  -4   2  -3    6.79    0.27
  -4   2  -3    7.05    0.27
   4   2   3    6.76    0.26
   5  -2   3   10.24    0.32
  -5  -2  -3   10.07    0.32
  -5  -2  -3    9.70    0.38
  -5  -2  -3   10.30    0.32
  -5  -2  -3   10.72    0.37
  -5   2  -3   10.23    0.37
   5   2   3   10.34    0.33
  -5   2  -3    9.90    0.37
  -5   2  -3    9.69    0.38
   5   2   3    9.92    0.38
   5   2   3    9.77    0.39
  -5   2  -3    9.60    0.38
  -6  -2  -3   43.78    1.37
  -6  -2  -3   43.41    1.58
  -6  -2  -3   44.97    1.52
  -6   2  -3   46.90    1.52
  -6   2  -3   45.52    1.58
   6   2   3   45.27    1.38
  -7  -2  -3   92.00    3.13
  -7  -2  -3   86.34    3.24
  -7  -2  -3   95.45    2.82
  -7   2  -3   95.39    3.12
  -7   2  -3   97.45    3.24
  -8  -2  -3   31.84    1.10
  -8  -2  -3   33.36    0.97
  -8  -2  -3   31.51    1.14
  -8   2  -3   29.82    1.13
  -8   2  -3   30.75    1.09
  -9  -2  -3   16.57    0.54
  -9  -2  -3   16.98    0.66
  -9  -2  -3   17.64    0.63
  -9   2  -3   16.90    0.63
  -9   2  -3   17.49    0.65
 -10  -2  -3   10.18    0.43
 -10  -2  -3    9.63    0.32
 -10  -2  -3    9.51    0.41
 -10   2  -3    9.83    0.42
 -10   2  -3    8.73    0.39
 -11  -2  -3   -0.20    0.14
 -11  -2  -3    0.08    0.14
 -11  -2  -3    0.01    0.06
 -11   2  -3   -0.09    0.14
 -11   2  -3   -0.05    0.13
 -11  -3   3   21.86    0.71
 -11   3   3   21.66    0.70
 -10  -3   3   19.03    0.64
 -10   3   3   19.82    0.75
 -10   3   3   19.02    0.62
 -10   3   3   19.91    0.72
  -9  -3   3   41.05    1.28
  -9   3   3   40.42    1.27
  -9   3   3   42.43    1.48
  -9   3   3   40.78    1.42
  -8  -3   3   41.08    1.28
  -8   3   3   41.34    1.27
  -8   3   3   40.50    1.42
  -8   3   3   42.06    1.47
   8   3  -3   41.70    1.42
  -7  -3   3  129.08    4.03
  -7   3   3  137.04    4.03
  -7   3   3  136.19    4.45
  -7   3   3  132.01    4.62
   7   3  -3  132.77    4.45
  -6  -3   3   17.21    0.64
   6  -3  -3   17.50    0.62
  -6  -3   3   17.97    0.56
  -6  -3   3   17.87    0.62
  -6   3   3   17.07    0.62
  -6   3   3   17.63    0.55
   6   3  -3   16.09    0.62
  -6   3   3   17.67    0.64
  -5  -3   3  302.24   10.25
  -5  -3   3  318.45    9.34
  -5  -3   3  319.78   10.64
   5  -3  -3  299.35   10.26
  -5   3   3  309.31   10.64
  -5   3   3  315.93   10.26
   5   3  -3  314.57   10.26
  -5   3   3  297.36    9.32
  -4  -3   3   30.47    1.09
  -4  -3   3   30.27    1.05
   4  -3  -3   30.88    1.06
  -4  -3   3   32.51    0.95
  -4   3   3   31.83    1.06
  -4   3   3   30.74    0.95
   4   3  -3   30.98    1.06
  -4   3   3   32.06    1.10
   4   3  -3   29.73    0.95
  -3  -3   3   61.98    1.88
  -3  -3   3   61.92    2.15
  -3  -3   3   61.20    2.07
   3  -3  -3   65.27    2.08
   3   3  -3   59.17    2.15
  -3   3   3   62.70    2.15
   3   3  -3   63.59    2.07
  -3   3   3   60.68    1.88
   3   3  -3   62.04    2.07
  -3   3   3   63.56    2.08
   3   3  -3   60.99    1.87
   2  -3  -3  109.89    3.58
   2   3  -3  107.75    3.71
  -2   3   3  108.35    3.58
  -2   3   3   98.67    3.71
   2   3  -3  107.11    3.57
   2   3  -3  109.13    3.57
  -2   3   3  113.13    3.25
   1  -3  -3  292.53    9.80
  -1   3   3  321.47   10.17
   1   3  -3  302.13   10.16
  -1   3   3  290.96    9.83
  -1   3   3  258.79    8.89
   1   3  -3  307.37    9.80
   0  -3  -3  203.34    5.69
   0  -3  -3  187.08    6.25
   0   3   3  173.01    6.48
   0   3   3  186.13    5.70
   0   3   3  197.70    6.26
   0   3  -3  188.57    6.48
   0   3  -3  187.98    6.25
   0   3  -3  185.70    6.25
  -1  -3  -3   50.53    1.63
  -1  -3  -3   50.63    1.48
   1   3   3   46.91    1.63
   1   3   3   46.60    1.48
   1   3   3   48.56    1.69
  -2  -3  -3   34.95    1.01
  -2  -3  -3   35.72    1.12
  -2   3  -3   29.05    1.10
  -2   3  -3   34.32    1.15
   2   3   3   30.07    1.16
  -2   3  -3   29.75    1.14
   2   3   3   31.38    1.12
   2   3   3   35.56    1.01
  -2   3  -3   35.57    1.10
  -3  -3  -3   18.11    0.65
  -3   3  -3   18.59    0.66
  -3   3  -3   18.54    0.63
   3   3   3   19.09    0.58
   3   3   3   17.67    0.65
  -3   3  -3   18.79    0.63
  -3   3  -3   19.20    0.66
   3   3   3   19.89    0.68
  -4  -3  -3  122.40    4.37
   4   3   3  139.71    3.97
  -4   3  -3  134.89    4.53
   4   3   3  132.41    4.54
   4   3   3  127.28    4.37
  -4   3  -3  132.41    4.36
  -5  -3  -3  156.50    5.58
  -5  -3  -3  154.39    5.38
   5   3   3  162.96    5.38
  -5   3  -3  157.54    5.37
   5   3   3  154.39    5.58
  -5   3  -3  157.08    5.57
  -5   3  -3  175.08    5.37
   5   3   3  167.41    4.88
  -5   3  -3  171.18    5.57
  -6  -3  -3   34.11    1.18
  -6  -3  -3   29.52    1.14
  -6   3  -3   35.24    1.18
   6   3   3   33.53    1.03
  -6   3  -3   33.81    1.13
  -7  -3  -3    2.98    0.15
  -7  -3  -3    3.02    0.20
  -7  -3  -3    2.88    0.19
  -7   3  -3    2.68    0.18
  -7   3  -3    2.85    0.18
  -8  -3  -3   35.40    1.19
  -8  -3  -3   33.18    1.06
  -8  -3  -3   34.11    1.23
  -8   3  -3   34.87    1.23
  -8   3  -3   33.92    1.18
  -9  -3  -3  100.10    3.28
  -9  -3  -3  102.76    3.41
  -9  -3  -3   99.92    2.95
  -9   3  -3   89.66    3.39
  -9   3  -3   95.23    3.27
 -10  -3  -3   11.30    0.48
 -10  -3  -3   12.04    0.38
 -10  -3  -3   11.26    0.46
 -10   3  -3   11.13    0.47
 -10   3  -3   10.97    0.46
 -11  -3  -3    5.38    0.31
 -11  -3  -3    5.31    0.31
 -11  -3  -3    5.42    0.21
 -11   3  -3    5.45    0.30
 -11   3  -3    5.58    0.29
 -11  -4   3    6.68    0.28
 -11   4   3    6.65    0.26
 -10  -4   3   14.47    0.47
 -10   4   3   12.49    0.54
 -10   4   3   13.06    0.53
 -10   4   3   13.46    0.44
  -9  -4   3   10.16    0.36
  -9   4   3    9.53    0.42
  -9   4   3    9.72    0.34
   9   4  -3    9.74    0.41
  -9   4   3    9.81    0.42
  -8  -4   3   18.79    0.62
  -8   4   3   18.82    0.72
  -8   4   3   19.28    0.70
   8   4  -3   19.01    0.69
  -8   4   3   19.01    0.60
  -7  -4   3    6.04    0.24
  -7   4   3    5.54    0.27
   7   4  -3    5.70    0.28
  -7   4   3    6.05    0.27
  -7   4   3    5.88    0.22
  -6  -4   3    0.98    0.09
  -6  -4   3    0.96    0.10
   6  -4  -3    1.24    0.11
  -6  -4   3    1.04    0.11
  -6   4   3    0.80    0.10
   6   4  -3    0.96    0.10
  -6   4   3    0.82    0.11
  -5  -4   3   48.68    1.55
  -5  -4   3   44.30    1.40
   5  -4  -3   44.56    1.55
  -5  -4   3   45.31    1.61
  -5   4   3   45.69    1.61
   5   4  -3   46.26    1.55
  -5   4   3   45.32    1.40
  -5   4   3   46.71    1.55
  -4  -4   3  107.66    3.26
  -4  -4   3  111.43    3.73
   4  -4  -3  108.08    3.60
  -4  -4   3  113.59    3.59
  -4   4   3  106.07    3.26
   4   4  -3  105.91    3.60
   4   4  -3  108.27    3.25
  -4   4   3  107.91    3.73
  -4   4   3  103.44    3.60
  -3  -4   3   16.15    0.52
   3  -4  -3   16.52    0.58
  -3   4   3   17.36    0.59
  -3   4   3   16.35    0.61
   3   4  -3   17.09    0.58
  -3   4   3   16.45    0.52
   3   4  -3   17.31    0.58
   3   4  -3   16.48    0.60
   2  -4  -3   28.67    0.99
  -2   4   3   29.38    1.02
   2   4  -3   27.61    0.98
  -2   4   3   31.07    0.99
   2   4  -3   29.21    1.02
   2   4  -3   29.30    0.98
  -2   4   3   27.53    0.89
   1  -4  -3  120.57    4.00
   1  -4  -3  119.78    4.00
  -1   4   3  122.24    4.15
  -1   4   3  119.65    4.00
  -1   4   3  118.63    3.63
   1   4  -3  121.16    4.14
   1   4  -3  120.59    3.99
   0  -4  -3  383.96   12.14
   0   4   3  354.91   11.01
   0   4   3  331.31   12.57
   0   4  -3  367.14   12.54
   0   4  -3  370.55   12.09
   0   4   3  384.01   12.13
  -1  -4  -3  190.28    5.97
  -1  -4  -3  188.45    6.58
   1   4   3  215.21    6.58
   1   4   3  197.75    6.83
   1   4   3  200.84    5.99
  -2  -4  -3   29.43    0.93
  -2  -4  -3   29.95    1.03
  -2   4  -3   30.19    1.01
   2   4   3   29.83    0.93
  -2   4  -3   29.85    1.05
   2   4   3   31.78    1.07
   2   4   3   31.14    1.03
  -2   4  -3   30.60    1.01
  -3  -4  -3    2.76    0.15
  -3  -4  -3    3.01    0.14
  -3   4  -3    3.00    0.13
   3   4   3    3.23    0.16
  -3   4  -3    3.41    0.13
   3   4   3    3.29    0.13
   3   4   3    3.15    0.16
  -3   4  -3    3.08    0.13
  -4  -4  -3    8.55    0.29
  -4  -4  -3    8.56    0.33
   4   4   3    7.94    0.34
   4   4   3    8.34    0.33
  -4   4  -3    9.20    0.31
   4   4   3    9.02    0.29
  -5  -4  -3   34.86    1.23
  -5  -4  -3   34.23    1.18
   5   4   3   36.03    1.07
   5   4   3   32.76    1.18
  -5   4  -3   35.25    1.17
   5   4   3   34.63    1.23
  -6  -4  -3   10.60    0.42
  -6  -4  -3   10.03    0.41
  -6   4  -3   11.59    0.40
  -6   4  -3   11.11    0.41
   6   4   3   10.27    0.36
   6   4   3   11.03    0.43
  -7  -4  -3   30.90    0.95
  -7  -4  -3   30.73    1.07
  -7  -4  -3   30.93    1.11
  -7   4  -3   30.00    1.06
  -7   4  -3   31.43    1.10
  -8  -4  -3   17.89    0.66
  -8  -4  -3   17.85    0.57
  -8  -4  -3   17.95    0.68
  -8   4  -3   17.78    0.67
  -8   4  -3   17.75    0.64
  -9  -4  -3   15.02    0.56
  -9  -4  -3   14.73    0.59
  -9  -4  -3   14.91    0.48
  -9   4  -3   14.37    0.57
  -9   4  -3   14.40    0.55
 -10  -4  -3   17.03    0.63
 -10  -4  -3   16.02    0.65
 -10  -4  -3   16.11    0.54
 -10   4  -3   17.08    0.62
 -10   4  -3   16.93    0.64
 -11  -4  -3   19.59    0.60
 -11   4  -3   17.82    0.70
 -11   4  -3   18.22    0.72
 -11  -5   3    3.70    0.21
 -11   5   3    3.00    0.16
 -10  -5   3   64.89    2.07
 -10   5   3   68.28    2.38
 -10   5   3   71.43    2.30
 -10   5   3   64.50    2.05
  -9  -5   3   38.06    1.14
  -9   5   3   36.00    1.31
  -9   5   3   34.75    1.26
   9   5  -3   37.21    1.27
  -9   5   3   34.83    1.12
  -8  -5   3   42.12    1.32
  -8   5   3   42.79    1.30
   8   5  -3   43.57    1.47
  -8   5   3   45.16    1.52
  -8   5   3   38.69    1.46
  -7  -5   3    9.30    0.35
  -7   5   3    9.82    0.39
  -7   5   3    9.48    0.41
   7   5  -3   10.05    0.39
  -7   5   3    9.96    0.33
  -6  -5   3  168.50    5.14
   6   5  -3  169.07    5.66
  -6   5   3  177.18    5.66
  -6   5   3  166.03    5.87
  -5  -5   3   39.91    1.19
   5  -5  -3   38.91    1.32
  -5  -5   3   39.17    1.37
  -5  -5   3   38.37    1.32
  -5   5   3   37.10    1.32
  -5   5   3   40.00    1.37
   5   5  -3   38.54    1.32
  -4  -5   3  153.40    5.14
  -4  -5   3  147.59    4.67
   4  -5  -3  147.94    5.14
  -4  -5   3  145.78    5.33
  -4   5   3  159.11    5.34
  -4   5   3  168.23    5.15
  -4   5   3  158.05    4.67
   4   5  -3  159.05    5.14
  -3  -5   3   31.55    1.07
   3  -5  -3   34.99    1.19
  -3   5   3   34.38    1.24
   3   5  -3   35.60    1.23
  -3   5   3   37.41    1.19
   3   5  -3   36.24    1.19
  -3   5   3   34.94    1.08
   3   5  -3   35.45    1.19
   2  -5  -3  141.25    4.64
   2   5  -3  140.19    4.63
  -2   5   3  148.21    4.64
  -2   5   3  132.18    4.81
  -2   5   3  133.01    4.21
   2   5  -3  142.87    4.80
   1  -5  -3    5.38    0.22
   1   5  -3    5.35    0.21
  -1   5   3    5.17    0.19
   1   5  -3    5.20    0.20
   1   5  -3    5.02    0.21
  -1   5   3    5.88    0.23
  -1   5   3    6.13    0.23
   1   5  -3    5.18    0.20
   0  -5  -3  439.53   14.60
   0   5   3  438.84   15.17
   0   5  -3  450.55   15.13
   0   5  -3  429.28   14.58
   0   5   3  450.50   13.30
   0   5  -3  438.58   14.58
   0   5   3  435.83   14.63
  -1  -5  -3  103.67    3.25
  -1  -5  -3  110.28    3.58
   1   5   3  103.69    3.72
   1   5   3  110.80    3.25
  -1   5  -3  112.62    3.56
   1   5   3   97.66    3.58
  -1   5  -3  111.97    3.70
  -1   5  -3  110.75    3.56
  -2  -5  -3   32.53    1.09
  -2  -5  -3   32.83    0.99
  -2   5  -3   33.01    1.07
   2   5   3   31.16    1.13
   2   5   3   31.76    0.98
   2   5   3   30.19    1.09
  -2   5  -3   32.47    1.07
  -2   5  -3   32.82    1.11
  -3  -5  -3   25.51    0.90
  -3  -5  -3   25.72    0.81
   3   5   3   29.45    0.93
  -3   5  -3   25.09    0.91
   3   5   3   26.29    0.90
  -3   5  -3   25.10    0.88
  -3   5  -3   25.79    0.88
   3   5   3   26.28    0.81
  -4  -5  -3  148.84    4.55
  -4  -5  -3  156.30    5.02
  -4   5  -3  154.09    5.00
   4   5   3  157.81    5.02
   4   5   3  150.75    4.55
   4   5   3  146.50    5.21
  -4   5  -3  143.55    5.00
  -4   5  -3  149.91    5.19
  -5  -5  -3   38.87    1.14
  -5  -5  -3   34.52    1.26
  -5  -5  -3   36.31    1.31
  -5   5  -3   37.29    1.25
   5   5   3   37.68    1.26
   5   5   3   36.55    1.14
   5   5   3   37.40    1.31
  -6  -5  -3   56.52    2.00
  -6  -5  -3   63.09    1.81
  -6  -5  -3   59.97    2.08
   6   5   3   57.43    2.08
  -7  -5  -3   15.51    0.56
  -7  -5  -3   15.52    0.59
  -7  -5  -3   14.64    0.49
  -7   5  -3   14.75    0.55
  -7   5  -3   14.73    0.56
  -8  -5  -3    1.86    0.14
  -8  -5  -3    1.75    0.15
  -8  -5  -3    1.47    0.15
  -8   5  -3    1.54    0.14
  -8   5  -3    1.75    0.16
  -9  -5  -3    0.05    0.12
  -9  -5  -3    0.11    0.09
  -9  -5  -3    0.22    0.14
  -9   5  -3    0.06    0.11
  -9   5  -3   -0.09    0.11
 -10  -5  -3    4.88    0.21
 -10   5  -3    4.82    0.26
 -10   5  -3    4.20    0.26
 -11  -5  -3    2.28    0.16
 -11   5  -3    2.16    0.19
 -11   5  -3    2.26    0.20
 -11  -6   3    2.47    0.19
 -11   6   3    1.90    0.20
 -11   6   3    2.19    0.13
 -10  -6   3    0.21    0.12
 -10   6   3    0.17    0.08
 -10   6   3    0.36    0.15
 -10   6   3    0.28    0.14
  -9  -6   3   34.57    1.04
  -9   6   3   32.85    1.20
  -9   6   3   31.26    1.15
  -9   6   3   32.30    1.01
   9   6  -3   32.75    1.15
  -8  -6   3   22.65    0.72
   8   6  -3   22.16    0.80
  -8   6   3   21.09    0.80
  -8   6   3   22.84    0.83
  -8   6   3   22.67    0.70
  -7  -6   3    5.52    0.24
   7   6  -3    5.90    0.28
  -7   6   3    5.68    0.27
  -7   6   3    5.43    0.22
  -7   6   3    6.00    0.29
  -6  -6   3   12.43    0.40
  -6   6   3   11.12    0.46
  -6   6   3   11.93    0.39
   6   6  -3   11.57    0.44
   5  -6  -3   20.39    0.72
  -5  -6   3   20.64    0.64
  -5   6   3   20.84    0.72
  -5   6   3   19.73    0.74
   5   6  -3   20.06    0.71
  -4  -6   3   77.07    2.36
   4  -6  -3   80.98    2.60
   4   6  -3   78.38    2.60
  -4   6   3   80.01    2.61
  -4   6   3   72.63    2.70
   3  -6  -3   35.02    1.20
  -3  -6   3   34.89    1.07
   3   6  -3   36.62    1.23
  -3   6   3   33.73    1.20
  -3   6   3   35.61    1.24
   3   6  -3   35.96    1.19
   3   6  -3   34.62    1.19
   2  -6  -3   69.29    2.33
   2  -6  -3   70.60    2.33
  -2   6   3   69.44    2.11
  -2   6   3   69.83    2.42
  -2   6   3   68.42    2.34
   2   6  -3   71.28    2.32
   1  -6  -3  104.15    3.38
   1   6  -3  100.32    3.36
   1   6  -3  101.54    3.36
  -1   6   3  105.71    3.38
  -1   6   3  101.55    3.06
   1   6  -3   99.11    3.49
  -1   6   3   97.53    3.50
   0  -6  -3  105.40    3.48
   0   6   3  105.55    3.48
   0   6  -3  101.82    3.46
   0   6  -3  105.40    3.46
   0   6   3  102.15    3.15
   0   6  -3  104.58    3.59
   0   6   3  105.87    3.61
  -1  -6  -3   35.31    1.05
  -1  -6  -3   33.78    1.16
   1   6   3   33.34    1.16
   1   6   3   35.51    1.21
  -1   6  -3   35.50    1.14
   1   6   3   35.24    1.05
  -1   6  -3   35.06    1.18
  -1   6  -3   30.81    1.14
  -2  -6  -3   44.73    1.40
  -2  -6  -3   44.75    1.54
  -2   6  -3   46.20    1.58
   2   6   3   47.45    1.55
  -2   6  -3   46.03    1.52
   2   6   3   44.81    1.60
   2   6   3   46.46    1.40
  -3  -6  -3   16.84    0.53
  -3  -6  -3   16.39    0.58
  -3   6  -3   16.65    0.56
   3   6   3   15.81    0.61
  -3   6  -3   16.34    0.56
  -3   6  -3   16.35    0.58
   3   6   3   16.93    0.52
   3   6   3   16.54    0.58
  -4  -6  -3   66.37    2.06
  -4  -6  -3   68.62    2.28
  -4   6  -3   67.93    2.26
   4   6   3   66.55    2.37
   4   6   3   66.51    2.06
  -4   6  -3   71.11    2.26
   4   6   3   70.04    2.28
  -4   6  -3   66.09    2.35
  -5  -6  -3   13.05    0.51
  -5  -6  -3   13.97    0.50
  -5  -6  -3   13.72    0.44
   5   6   3   13.32    0.52
   5   6   3   13.39    0.44
   5   6   3   13.40    0.50
  -6  -6  -3   88.63    2.79
  -6  -6  -3   88.46    3.08
  -6  -6  -3   90.86    3.20
   6   6   3   99.41    3.20
  -7  -6  -3   62.05    1.93
  -7  -6  -3   61.65    2.14
  -7  -6  -3   60.02    2.22
  -7   6  -3   65.52    2.13
  -7   6  -3   66.94    2.21
  -8  -6  -3   38.11    1.34
  -8  -6  -3   35.55    1.15
  -8  -6  -3   39.32    1.30
  -8   6  -3   37.50    1.32
  -8   6  -3   35.49    1.27
  -9  -6  -3   11.09    0.37
  -9   6  -3   10.35    0.44
  -9   6  -3   10.64    0.42
 -10  -6  -3    5.40    0.23
 -10   6  -3    5.61    0.29
 -10   6  -3    5.27    0.28
 -11  -7   3   23.75    0.78
 -11   7   3   23.38    0.91
 -10  -7   3    0.11    0.12
 -10   7   3    0.09    0.06
 -10   7   3   -0.11    0.14
 -10   7   3    0.09    0.13
  -9  -7   3   23.98    0.78
  -9   7   3   23.40    0.90
   9   7  -3   25.32    0.88
  -9   7   3   24.48    0.87
  -9   7   3   23.41    0.75
  -8  -7   3    8.21    0.31
   8   7  -3    7.55    0.34
  -8   7   3    7.87    0.34
  -8   7   3    7.58    0.27
  -8   7   3    8.15    0.36
  -7  -7   3   84.44    2.56
   7   7  -3   80.34    2.83
  -7   7   3   81.96    2.94
  -7   7   3   84.76    2.55
  -7   7   3   89.38    2.84
  -6  -7   3   10.59    0.38
  -6   7   3   11.42    0.36
   6   7  -3   10.54    0.42
  -6   7   3   10.45    0.42
  -6   7   3   11.36    0.44
  -5  -7   3  293.95    8.74
  -5   7   3  300.24    8.73
  -5   7   3  295.85    9.63
  -5   7   3  275.99    9.99
   5   7  -3  285.83    9.63
   4  -7  -3   18.86    0.66
  -4  -7   3   19.39    0.59
  -4   7   3   16.83    0.68
   4   7  -3   18.50    0.65
  -4   7   3   19.42    0.66
   3  -7  -3   92.58    3.14
   3  -7  -3   92.37    3.14
  -3  -7   3   92.46    2.84
   3   7  -3   89.21    3.25
  -3   7   3   96.92    3.26
  -3   7   3   99.50    3.14
   3   7  -3   98.59    3.13
   3   7  -3   91.10    3.13
   2  -7  -3  145.56    4.98
  -2   7   3  153.90    5.17
   2   7  -3  149.61    4.97
  -2   7   3  150.00    4.98
   1  -7  -3  184.01    5.97
   1   7  -3  182.77    6.18
  -1   7   3  162.21    5.97
   1   7  -3  188.11    5.95
  -1   7   3  181.83    6.20
   0  -7  -3  152.19    5.01
   0   7  -3  152.09    5.00
   0   7   3  150.87    5.20
   0   7   3  142.86    5.01
   0   7   3  142.63    4.55
   0   7  -3  156.68    5.19
   0   7  -3  158.47    5.00
  -1  -7  -3   72.42    2.35
  -1  -7  -3   74.98    2.59
   1   7   3   74.34    2.69
   1   7   3   86.45    2.60
   1   7   3   77.26    2.35
  -1   7  -3   78.25    2.67
  -1   7  -3   79.05    2.57
  -2  -7  -3   40.88    1.41
  -2  -7  -3   41.80    1.28
  -2   7  -3   40.89    1.44
  -2   7  -3   40.05    1.39
   2   7   3   40.59    1.28
   2   7   3   44.19    1.42
   2   7   3   44.02    1.47
  -3  -7  -3    5.85    0.22
  -3  -7  -3    5.81    0.25
   3   7   3    5.55    0.25
  -3   7  -3    5.73    0.21
   3   7   3    6.02    0.26
  -3   7  -3    5.66    0.22
   3   7   3    5.62    0.21
  -4  -7  -3    4.19    0.19
  -4  -7  -3    4.42    0.21
  -4   7  -3    4.17    0.18
   4   7   3    4.36    0.22
  -4   7  -3    4.36    0.18
   4   7   3    4.34    0.18
   4   7   3    4.25    0.21
  -5  -7  -3   33.32    1.16
  -5  -7  -3   34.72    1.05
  -5  -7  -3   33.74    1.21
   5   7   3   33.15    1.16
   5   7   3   34.26    1.05
   5   7   3   33.10    1.21
  -6  -7  -3   25.67    0.92
  -6  -7  -3   24.88    0.89
  -6  -7  -3   24.01    0.79
  -6   7  -3   24.52    0.86
   6   7   3   26.18    0.92
  -6   7  -3   24.97    0.89
  -7  -7  -3   27.57    1.00
  -7  -7  -3   27.67    0.96
  -7  -7  -3   27.00    0.86
  -7   7  -3   26.57    0.94
  -7   7  -3   26.86    0.97
  -8  -7  -3   21.35    0.67
  -8   7  -3   20.25    0.76
  -8   7  -3   20.21    0.73
  -9  -7  -3   19.82    0.64
  -9   7  -3   19.09    0.71
  -9   7  -3   19.61    0.73
 -10  -7  -3    2.71    0.18
 -10   7  -3    2.88    0.21
 -10   7  -3    3.12    0.22
 -10  -8   3    0.77    0.14
 -10   8   3    0.69    0.16
 -10   8   3    0.46    0.15
  -9  -8   3    9.91    0.37
  -9   8   3   10.17    0.43
  -9   8   3    9.93    0.43
   9   8  -3   10.06    0.43
  -9   8   3    9.64    0.32
  -8  -8   3    0.66    0.12
  -8   8   3    0.74    0.14
   8   8  -3    0.50    0.13
  -8   8   3    0.73    0.07
  -8   8   3    0.46    0.14
  -7  -8   3   21.34    0.69
  -7   8   3   20.85    0.76
  -7   8   3   20.82    0.66
  -7   8   3   20.76    0.79
   7   8  -3   22.52    0.77
  -6   8   3   35.84    1.21
  -6   8   3   34.70    1.26
   6   8  -3   33.94    1.21
  -6   8   3   35.61    1.07
  -5   8   3   63.65    1.86
  -5   8   3   61.05    2.15
   5   8  -3   60.85    2.07
  -5   8   3   60.05    2.07
  -4   8   3  120.93    3.44
   4   8  -3  118.22    3.94
   4   8  -3  115.35    3.80
  -4   8   3  111.76    3.95
  -4   8   3  103.26    3.80
   3  -8  -3  122.81    4.06
  -3   8   3  122.08    4.06
  -3   8   3  127.76    3.68
   3   8  -3  124.18    4.21
   3   8  -3  123.04    4.05
  -3   8   3  111.37    4.21
   2  -8  -3    2.69    0.17
  -2   8   3    2.84    0.16
   2   8  -3    3.01    0.15
  -2   8   3    2.83    0.16
   1  -8  -3  163.31    5.24
   1   8  -3  169.28    5.22
  -1   8   3  145.29    5.24
  -1   8   3  152.34    5.43
   0  -8  -3  174.63    5.79
   0   8  -3  174.39    5.78
   0   8   3  172.78    6.01
   0   8  -3  179.07    5.77
   0   8   3  166.44    5.79
   0   8  -3  178.20    5.99
  -1  -8  -3  133.93    3.87
  -1  -8  -3  129.38    4.27
   1   8   3  129.83    4.27
   1   8   3  132.47    3.87
  -1   8  -3  126.81    4.41
   1   8   3  115.30    4.43
  -1   8  -3  129.66    4.25
  -2  -8  -3   10.42    0.39
  -2  -8  -3   10.31    0.35
  -2   8  -3   10.02    0.37
   2   8   3   10.59    0.39
  -2   8  -3   10.04    0.36
   2   8   3    9.99    0.34
   2   8   3   10.24    0.40
  -3  -8  -3    0.39    0.08
  -3  -8  -3    0.73    0.10
  -3   8  -3    0.78    0.07
   3   8   3    0.66    0.10
  -3   8  -3    0.64    0.06
   3   8   3    0.62    0.10
   3   8   3    0.56    0.07
  -4  -8  -3   62.18    2.19
  -4  -8  -3   66.94    1.99
  -4   8  -3   65.40    2.17
   4   8   3   62.99    1.98
  -4   8  -3   65.49    2.25
   4   8   3   66.18    2.20
   4   8   3   66.34    2.28
  -5  -8  -3   34.46    1.21
  -5  -8  -3   34.38    1.26
  -5  -8  -3   34.81    1.09
  -5   8  -3   34.15    1.23
  -5   8  -3   35.71    1.19
   5   8   3   36.93    1.26
   5   8   3   35.87    1.22
  -6  -8  -3    9.86    0.37
   6   8   3   10.63    0.43
  -6   8  -3   10.42    0.40
  -6   8  -3   10.46    0.39
  -7  -8  -3    1.65    0.14
  -7   8  -3    1.87    0.14
  -7   8  -3    1.91    0.15
  -8  -8  -3    0.22    0.11
  -8   8  -3    0.14    0.10
  -8   8  -3    0.10    0.10
  -9  -8  -3    6.43    0.26
  -9   8  -3    6.76    0.30
  -9   8  -3    6.01    0.29
 -10  -8  -3   37.16    1.17
 -10   8  -3   37.38    1.35
 -10   8  -3   37.55    1.30
 -10  -9   3    7.06    0.30
 -10   9   3    6.59    0.36
 -10   9   3    6.84    0.35
  -9  -9   3    3.33    0.21
   9   9  -3    3.19    0.24
  -9   9   3    3.22    0.25
  -9   9   3    3.17    0.24
  -8   9   3    1.91    0.17
  -8   9   3    1.31    0.15
  -8   9   3    1.48    0.08
   8   9  -3    1.85    0.17
  -7   9   3    6.54    0.22
   7   9  -3    6.35    0.31
  -7   9   3    6.39    0.30
  -7   9   3    6.05    0.29
  -6   9   3   85.18    2.56
  -6   9   3   85.93    2.96
  -6   9   3   82.78    2.85
   6   9  -3   84.84    2.85
  -5   9   3    0.53    0.06
  -5   9   3    0.42    0.11
  -5   9   3    0.52    0.11
   5   9  -3    0.52    0.11
   4   9  -3   44.69    1.54
   4   9  -3   46.05    1.60
  -4   9   3   42.21    1.54
  -4   9   3   47.73    1.61
  -4   9   3   46.28    1.38
   3   9  -3   20.18    0.73
   3   9  -3   19.94    0.70
  -3   9   3   20.75    0.71
  -3   9   3   20.11    0.62
  -3   9   3   19.58    0.74
  -2   9   3  152.89    4.97
  -2   9   3  150.98    4.50
  -2   9   3  144.02    5.16
   1  -9  -3   30.38    1.06
  -1   9   3   30.34    1.06
   1   9  -3   32.13    1.05
  -1   9   3   30.67    1.10
  -1   9   3   30.95    0.95
   0  -9  -3  152.45    5.12
   0   9  -3  152.39    5.10
   0   9   3  159.62    5.32
   0   9   3  148.52    5.12
   0   9  -3  156.59    5.29
  -1  -9  -3    8.56    0.29
  -1  -9  -3    8.53    0.33
  -1   9  -3    8.10    0.29
   1   9   3    7.61    0.33
  -1   9  -3    8.05    0.31
   1   9   3    7.84    0.34
  -2  -9  -3   32.70    1.00
  -2  -9  -3   32.06    1.10
   2   9   3   31.87    1.10
  -2   9  -3   32.59    1.08
   2   9   3   30.77    1.14
  -2   9  -3   32.01    1.12
  -3  -9  -3    1.21    0.11
  -3  -9  -3    1.14    0.12
  -3   9  -3    1.20    0.10
   3   9   3    1.17    0.09
  -3   9  -3    0.98    0.08
   3   9   3    1.07    0.12
   3   9   3    0.88    0.12
  -4  -9  -3   70.49    2.24
  -4   9  -3   74.71    2.45
  -4   9  -3   73.35    2.54
   4   9   3   74.80    2.58
   4   9   3   74.39    2.48
  -5  -9  -3   24.58    0.79
   5   9   3   25.56    0.88
  -5   9  -3   24.08    0.88
   5   9   3   24.96    0.91
  -5   9  -3   24.46    0.85
  -6  -9  -3   20.93    0.68
  -6   9  -3   21.17    0.76
  -6   9  -3   20.74    0.73
  -7  -9  -3    0.98    0.12
  -7   9  -3    0.98    0.11
  -7   9  -3    1.02    0.11
  -8  -9  -3   10.17    0.38
  -8   9  -3   10.77    0.41
  -8   9  -3   10.28    0.42
  -9  -9  -3    5.95    0.26
  -9   9  -3    6.14    0.28
  -9   9  -3    6.45    0.30
  -9  10   3    2.46    0.21
   9  10  -3    2.60    0.22
  -9  10   3    2.40    0.21
  -8  10   3    1.55    0.17
   8  10  -3    1.42    0.16
  -8  10   3    1.37    0.17
  -7  10   3   12.95    0.52
  -7  10   3   12.74    0.50
   7  10  -3   13.26    0.51
  -6  10   3    2.51    0.10
   6  10  -3    2.40    0.19
  -6  10   3    2.36    0.20
  -6  10   3    2.32    0.20
  -5  10   3   79.74    2.67
  -5  10   3   79.31    2.30
   5  10  -3   76.74    2.57
  -5  10   3   69.34    2.57
  -4  10   3    7.48    0.32
   4  10  -3    7.12    0.31
   4  10  -3    7.05    0.31
  -4  10   3    7.57    0.25
  -4  10   3    7.55    0.33
   3  10  -3   33.02    1.12
  -3  10   3   31.94    1.17
  -3  10   3   32.81    1.00
  -3  10   3   32.58    1.13
   3  10  -3   33.86    1.17
  -2  10   3    2.41    0.17
  -2  10   3    2.52    0.12
  -2  10   3    2.39    0.17
  -1  10   3    6.34    0.21
  -1  10   3    5.40    0.27
  -1  10   3    6.22    0.27
   0  10   3   16.88    0.63
   0  10   3   17.36    0.54
   0  10   3   17.99    0.65
   0  10  -3   17.02    0.62
  -1 -10  -3   46.19    1.45
  -1  10  -3   47.36    1.64
   1  10   3   45.07    1.66
  -1  10  -3   48.44    1.58
   1  10   3   48.92    1.61
  -2 -10  -3   59.76    1.79
  -2  10  -3   58.43    1.96
  -2  10  -3   58.40    2.03
   2  10   3   60.08    1.99
   2  10   3   56.46    2.06
  -3 -10  -3   27.54    0.87
   3  10   3   28.25    1.01
  -3  10  -3   27.50    0.94
  -3  10  -3   27.48    0.97
   3  10   3   27.62    0.97
  -4 -10  -3    4.89    0.23
  -4  10  -3    4.88    0.21
  -4  10  -3    4.90    0.22
   4  10   3    5.29    0.26
   4  10   3    4.75    0.26
  -5 -10  -3   18.84    0.63
  -5  10  -3   19.27    0.70
  -5  10  -3   19.13    0.68
   5  10   3   18.82    0.73
   5  10   3   20.82    0.71
  -6 -10  -3    3.15    0.19
  -6  10  -3    3.45    0.18
  -6  10  -3    3.08    0.18
  -7 -10  -3   29.21    0.89
  -7  10  -3   27.70    0.97
  -7  10  -3   27.11    1.00
  -8 -10  -3    6.93    0.29
  -8  10  -3    6.91    0.31
  -8  10  -3    6.92    0.30
  -9 -10  -3    0.08    0.12
  -9  10  -3   -0.05    0.12
  -9  10  -3   -0.01    0.12
  -9  11   3   24.66    0.94
  -9  11   3   25.10    0.90
   9  11  -3   24.37    0.91
  -8  11   3   18.09    0.71
   8  11  -3   18.27    0.68
  -8  11   3   17.85    0.68
  -7  11   3   10.42    0.44
  -7  11   3   10.16    0.43
   7  11  -3   10.37    0.43
   6  11  -3   18.53    0.70
  -6  11   3   18.96    0.73
  -6  11   3   20.19    0.71
  -5  11   3   21.62    0.82
  -5  11   3   23.30    0.80
   5  11  -3   22.14    0.82
   5  11  -3   21.81    0.79
   4  11  -3   23.09    0.86
  -4  11   3   24.20    0.87
  -4  11   3   23.12    0.84
  -4  11   3   23.47    0.72
   4  11  -3   23.83    0.83
   3  11  -3    8.45    0.35
  -3  11   3    8.76    0.37
  -3  11   3    8.88    0.28
  -3  11   3    9.16    0.37
   3  11  -3    9.05    0.36
  -2  11   3    4.62    0.23
   2  11  -3    4.04    0.20
  -2  11   3    4.23    0.16
   2  11  -3    4.39    0.21
  -2  11   3    4.47    0.24
   1  11  -3   45.73    1.54
   1  11  -3   45.17    1.60
  -1  11   3   46.89    1.62
  -1  11   3   46.01    1.39
  -1  11   3   44.88    1.56
   0  11  -3   55.49    1.80
   0  11   3   54.27    1.89
   0  11   3   53.46    1.63
   0  11   3   50.36    1.82
   0  11  -3   54.49    1.87
  -1 -11  -3   71.75    2.18
  -1  11  -3   70.34    2.47
  -1  11  -3   72.49    2.38
   1  11   3   73.88    2.17
   1  11   3   74.54    2.41
   1  11   3   65.65    2.50
  -2 -11  -3    8.93    0.34
  -2  11  -3    9.34    0.36
   2  11   3    9.32    0.39
   2  11   3   10.17    0.39
  -2  11  -3    9.40    0.35
  -3 -11  -3   34.15    1.07
  -3  11  -3   33.91    1.20
  -3  11  -3   35.51    1.16
   3  11   3   34.26    1.23
   3  11   3   33.25    1.19
  -4 -11  -3  126.87    3.84
  -4  11  -3  128.68    4.21
   4  11   3  127.48    4.24
   4  11   3  128.42    4.40
  -4  11  -3  121.76    4.37
  -5 -11  -3   68.05    2.04
  -5  11  -3   68.19    2.23
  -5  11  -3   65.56    2.31
   5  11   3   68.91    2.35
   5  11   3   62.24    2.26
  -6 -11  -3    0.52    0.12
  -6  11  -3    0.76    0.10
  -6  11  -3    0.68    0.10
  -7 -11  -3   15.05    0.53
  -7  11  -3   15.20    0.56
  -7  11  -3   16.10    0.58
  -8 -11  -3    9.18    0.36
  -8  11  -3    9.33    0.38
  -8  11  -3    9.34    0.39
  -8  12   3   13.85    0.56
  -8  12   3   14.04    0.56
   8  12  -3   13.73    0.55
  -7  12   3    8.18    0.38
   7  12  -3    9.10    0.38
  -7  12   3    9.12    0.40
  -6  12   3    5.49    0.29
  -6  12   3    5.36    0.28
   6  12  -3    5.28    0.28
  -5  12   3   22.40    0.83
  -5  12   3   22.50    0.79
   5  12  -3   21.42    0.79
   5  12  -3   21.66    0.82
  -4  12   3   12.53    0.50
   4  12  -3   12.71    0.48
   4  12  -3   12.92    0.50
  -4  12   3   12.85    0.51
  -3  12   3   23.84    0.87
   3  12  -3   23.41    0.83
  -3  12   3   23.64    0.84
   3  12  -3   23.28    0.86
  -2  12   3    1.01    0.14
   2  12  -3    0.97    0.11
  -2  12   3    1.07    0.14
   2  12  -3    1.10    0.11
   1  12  -3   35.91    1.27
   1  12  -3   35.21    1.22
  -1  12   3   36.76    1.25
  -1  12   3   35.98    1.29
   0  12   3   50.98    1.73
   0  12  -3   51.31    1.71
   0  12  -3   51.63    1.77
   0  12   3   49.28    1.80
  -1 -12  -3    1.81    0.14
   1  12   3    1.71    0.16
  -1  12  -3    1.64    0.13
  -1  12  -3    1.55    0.13
   1  12   3    1.99    0.16
  -2 -12  -3   28.33    0.90
   2  12   3   26.34    1.04
   2  12   3   30.15    1.01
  -2  12  -3   28.91    1.01
  -2  12  -3   28.67    0.97
  -3 -12  -3    3.23    0.19
   3  12   3    3.20    0.21
  -3  12  -3    2.68    0.17
   3  12   3    2.74    0.21
  -3  12  -3    3.18    0.16
  -4 -12  -3   10.69    0.39
  -4  12  -3   10.92    0.40
  -4  12  -3   10.50    0.42
   4  12   3   10.76    0.46
   4  12   3   11.67    0.45
  -5 -12  -3   22.74    0.73
   5  12   3   22.01    0.85
  -5  12  -3   22.02    0.78
  -5  12  -3   22.07    0.80
   5  12   3   22.66    0.82
  -6 -12  -3    8.09    0.33
  -6  12  -3    8.51    0.33
  -6  12  -3    8.12    0.34
  -7 -12  -3    1.76    0.16
  -7  12  -3    1.75    0.16
  -7  12  -3    1.78    0.14
  -8 -12  -3    4.70    0.26
  -8  12  -3    5.10    0.25
  -8  12  -3    4.82    0.25
  -7  13   3    3.22    0.23
   7  13  -3    3.46    0.24
  -7  13   3    3.04    0.24
  -6  13   3   36.39    1.34
  -6  13   3   39.22    1.40
   6  13  -3   40.50    1.35
  -5  13   3   47.14    1.65
   5  13  -3   46.51    1.64
  -5  13   3   45.21    1.58
   5  13  -3   45.48    1.58
  -4  13   3   47.08    1.56
   4  13  -3   44.74    1.61
  -4  13   3   42.91    1.61
   4  13  -3   46.30    1.55
   3  13  -3   22.89    0.80
  -3  13   3   23.65    0.85
   3  13  -3   22.42    0.83
  -3  13   3   21.88    0.82
   2  13  -3   12.17    0.49
  -2  13   3   12.51    0.49
  -2  13   3   12.77    0.51
   2  13  -3   13.08    0.47
   1  13  -3    8.35    0.34
  -1  13   3    8.37    0.37
   1  13  -3    8.66    0.33
  -1  13   3    8.17    0.36
   0  13  -3   11.37    0.43
   0  13   3   12.45    0.46
   0  13   3   11.23    0.48
   0  13  -3   11.59    0.44
  -1 -13  -3   18.37    0.59
   1  13   3   17.81    0.69
  -1  13  -3   17.05    0.63
  -1  13  -3   17.65    0.65
   1  13   3   18.52    0.66
  -2 -13  -3    8.99    0.33
  -2  13  -3    8.45    0.33
  -2  13  -3    8.62    0.34
   2  13   3    8.40    0.37
   2  13   3    8.15    0.38
  -3 -13  -3    1.74    0.15
  -3  13  -3    1.79    0.14
  -3  13  -3    1.98    0.14
   3  13   3    2.03    0.18
   3  13   3    1.76    0.17
  -4 -13  -3   19.40    0.63
  -4  13  -3   18.21    0.69
  -4  13  -3   18.40    0.66
   4  13   3   19.53    0.71
   4  13   3   19.29    0.74
  -5 -13  -3   18.16    0.60
   5  13   3   17.20    0.70
  -5  13  -3   17.95    0.64
  -5  13  -3   18.05    0.66
   5  13   3   18.04    0.68
  -6 -13  -3   12.13    0.43
  -6  13  -3   11.39    0.44
  -6  13  -3   11.90    0.46
  -7 -13  -3   13.90    0.48
  -7  13  -3   13.19    0.52
  -7  13  -3   13.29    0.50
  -7  14   3    3.87    0.28
  -7  14   3    4.84    0.29
   7  14  -3    4.48    0.28
  -6  14   3    9.14    0.41
  -6  14   3    9.39    0.41
   6  14  -3    9.35    0.40
   5  14  -3   15.46    0.56
   5  14  -3   13.65    0.57
  -5  14   3   13.89    0.56
  -5  14   3   14.77    0.58
   4  14  -3    5.13    0.27
   4  14  -3    4.76    0.26
  -4  14   3    5.55    0.29
  -4  14   3    5.52    0.28
   3  14  -3   22.05    0.77
   3  14  -3   22.04    0.80
  -3  14   3   20.51    0.81
  -3  14   3   21.74    0.79
   2  14  -3   15.42    0.59
   2  14  -3   15.41    0.57
  -2  14   3   16.08    0.61
  -2  14   3   14.96    0.59
  -1  14   3    3.48    0.23
  -1  14   3    3.69    0.22
   1  14  -3    3.37    0.20
   1  14  -3    3.47    0.19
   0  14  -3    5.73    0.26
   0  14   3    6.02    0.30
   0  14  -3    5.47    0.25
   0  14   3    6.13    0.29
   1  14   3    6.66    0.33
  -1  14  -3    6.64    0.28
   1  14   3    6.86    0.32
  -1  14  -3    6.57    0.28
   2  14   3    1.29    0.17
  -2  14  -3    1.31    0.12
   2  14   3    1.41    0.17
  -2  14  -3    1.56    0.14
  -3 -14  -3    4.78    0.24
   3  14   3    4.41    0.26
   3  14   3    4.76    0.28
  -3  14  -3    4.60    0.22
  -3  14  -3    4.43    0.22
  -4 -14  -3    1.75    0.16
  -4  14  -3    1.51    0.13
  -4  14  -3    1.46    0.13
   4  14   3    1.56    0.17
   4  14   3    1.60    0.18
  -5 -14  -3   18.15    0.61
   5  14   3   17.63    0.71
  -5  14  -3   17.25    0.66
  -5  14  -3   18.19    0.64
  -6 -14  -3    3.57    0.23
  -6  14  -3    3.53    0.20
  -6  14  -3    3.50    0.21
   5  15  -3    3.40    0.23
   5  15  -3    3.58    0.23
  -5  15   3    3.37    0.25
  -5  15   3    3.33    0.23
  -4  15   3   10.75    0.45
  -4  15   3   10.62    0.43
   4  15  -3    9.46    0.41
   4  15  -3    9.83    0.43
  -3  15   3    7.72    0.35
  -3  15   3    7.25    0.35
   3  15  -3    7.63    0.33
   3  15  -3    7.42    0.34
  -2  15   3   33.49    1.22
  -2  15   3   32.57    1.18
   2  15  -3   33.81    1.20
   2  15  -3   33.80    1.16
   1  15  -3   20.07    0.69
  -1  15   3   17.91    0.73
   1  15  -3   19.57    0.72
  -1  15   3   19.67    0.72
   0  15  -3   39.03    1.37
   0  15  -3   38.44    1.32
   0  15   3   37.51    1.40
   0  15   3   39.57    1.35
  -1  15  -3   20.12    0.70
   1  15   3   19.42    0.74
   1  15   3   19.32    0.76
  -1  15  -3   20.29    0.73
   2  15   3   27.18    0.97
  -2  15  -3   26.59    0.97
   2  15   3   28.59    1.01
  -2  15  -3   26.27    0.94
  -3  15  -3   37.56    1.29
   3  15   3   38.89    1.33
  -3  15  -3   38.70    1.34
   3  15   3   35.55    1.37
  -4  15  -3   48.97    1.62
   4  15   3   46.55    1.66
  -4  15  -3   48.48    1.68
   4  15   3   46.76    1.72
  -5 -15  -3    1.83    0.17
  -5  15  -3    1.82    0.16
  -5  15  -3    1.70    0.15
   4  16  -3   11.74    0.49
   4  16  -3   11.68    0.47
  -4  16   3   12.77    0.49
  -4  16   3   10.97    0.50
  -3  16   3    5.92    0.32
   3  16  -3    6.41    0.31
   3  16  -3    5.67    0.30
  -3  16   3    6.34    0.31
  -2  16   3    0.76    0.15
   2  16  -3    0.53    0.13
  -2  16   3    0.85    0.16
   2  16  -3    0.78    0.13
  -1  16   3    0.35    0.15
   1  16  -3    0.24    0.12
  -1  16   3    0.36    0.15
   1  16  -3    0.28    0.11
   0  16  -3    6.22    0.28
   0  16  -3    6.27    0.29
   0  16   3    5.95    0.32
   0  16   3    6.32    0.31
   1  16   3    4.71    0.27
  -1  16  -3    4.59    0.23
  -1  16  -3    4.78    0.24
   1  16   3    4.47    0.27
   2  16   3    9.59    0.44
  -2  16  -3    9.73    0.38
  -2  16  -3    9.83    0.39
   2  16   3    9.61    0.43
  -3  16  -3    7.41    0.31
  -3  16  -3    7.44    0.32
   3  16   3    7.57    0.37
   3  16   3    6.82    0.37
  -4  16  -3   27.54    1.02
   4  16   3   28.30    1.07
   4  16   3   29.48    1.03
  -4  16  -3   28.43    0.99
  -1  17   3   34.34    1.19
   1  17  -3   32.53    1.16
   1  17  -3   32.92    1.21
  -1  17   3   34.31    1.24
   0  17  -3   25.25    0.88
   0  17   3   24.59    0.95
   0  17  -3   25.53    0.92
   0  17   3   24.57    0.91
  -1  17  -3    4.37    0.24
   1  17   3    4.45    0.29
   1  17   3    4.44    0.28
  -1  17  -3    4.00    0.23
 -11   0   4    1.72    0.14
 -10   0   4    0.05    0.10
  -9   0   4    4.74    0.22
   8   0  -4    3.37    0.21
  -8   0   4    3.17    0.18
  -7   0   4    3.92    0.18
  -7   0   4    3.61    0.21
   7   0  -4    3.77    0.20
  -7   0   4    3.88    0.21
   6   0  -4    9.78    0.40
  -6   0   4   10.67    0.36
  -6   0   4   11.02    0.41
  -6   0   4   10.77    0.41
  -5   0   4   51.24    1.70
   5   0  -4   50.44    1.70
  -5   0   4   50.54    1.54
  -5   0   4   48.98    1.76
  -4   0   4  207.94    7.25
  -4   0   4  223.31    7.52
  -4   0   4  215.90    6.58
   4   0  -4  227.72    7.25
  -3   0   4    4.30    0.17
  -3   0   4    4.38    0.19
   3   0  -4    4.52    0.19
  -3   0   4    4.75    0.20
  -2   0   4    0.24    0.05
  -2   0   4    0.16    0.04
   2   0  -4    0.18    0.05
   2   0  -4    0.14    0.03
  -1   0   4   53.25    1.63
   1   0  -4   52.62    1.80
   1   0  -4   55.19    1.87
   1   0  -4   54.84    1.81
   0   0  -4   38.87    1.30
   0   0  -4   38.40    1.30
   0   0  -4   38.92    1.35
  -1   0  -4    1.04    0.08
  -1   0  -4    1.06    0.08
  -2   0  -4    5.23    0.22
  -2   0  -4    4.75    0.21
  -2   0  -4    5.11    0.21
   3   0   4   56.05    1.68
  -3   0  -4   54.41    1.93
  -3   0  -4   57.13    1.86
  -3   0  -4   54.92    1.86
  -4   0  -4   73.30    2.34
   4   0   4   70.50    2.11
  -4   0  -4   68.12    2.42
  -4   0  -4   68.12    2.33
  -4   0  -4   69.80    2.42
  -5   0  -4    0.29    0.08
  -5   0  -4    0.42    0.08
   5   0   4    0.46    0.06
  -6   0  -4   31.94    1.15
  -6   0  -4   32.66    1.11
  -7   0  -4   16.71    0.64
  -7   0  -4   17.30    0.61
  -8   0  -4   20.66    0.77
  -8   0  -4   22.36    0.80
  -9   0  -4   16.42    0.64
  -9   0  -4   17.01    0.62
 -10   0  -4    3.49    0.24
 -10   0  -4    3.73    0.23
 -11   0  -4    7.88    0.37
 -11   0  -4    7.78    0.38
 -11  -1   4   13.63    0.47
 -11   1   4   13.45    0.46
 -10  -1   4   48.51    1.49
 -10   1   4   47.84    1.49
  -9  -1   4   10.85    0.37
  -9   1   4   10.14    0.37
  -8  -1   4   24.77    0.81
   8  -1  -4   25.01    0.90
   8   1  -4   24.94    0.90
  -8   1   4   25.81    0.90
  -8   1   4   25.88    0.80
  -8   1   4   26.24    0.94
   7  -1  -4   47.97    1.69
  -7  -1   4   48.40    1.53
  -7  -1   4   49.01    1.75
  -7  -1   4   53.94    1.69
  -7   1   4   49.22    1.52
  -7   1   4   52.30    1.69
   7   1  -4   48.93    1.69
  -7   1   4   47.80    1.75
   6  -1  -4   15.08    0.53
  -6  -1   4   14.29    0.47
  -6  -1   4   14.29    0.55
  -6  -1   4   14.49    0.53
  -6   1   4   14.61    0.47
   6   1  -4   14.93    0.53
  -6   1   4   14.68    0.55
  -6   1   4   14.32    0.53
   5  -1  -4  168.56    5.41
  -5  -1   4  160.78    5.40
  -5  -1   4  166.73    4.91
  -5  -1   4  164.62    5.61
   5   1  -4  159.10    5.41
  -5   1   4  155.19    5.61
  -5   1   4  160.82    5.41
  -5   1   4  165.48    4.91
   4  -1  -4  124.53    4.14
  -4  -1   4  124.33    3.76
  -4  -1   4  127.19    4.30
  -4  -1   4  120.71    4.14
  -4   1   4  124.07    4.14
  -4   1   4  127.66    3.76
   4   1  -4  125.78    4.14
  -4   1   4  122.13    4.30
  -3  -1   4   37.64    1.30
  -3  -1   4   36.06    1.13
   3  -1  -4   39.36    1.26
  -3  -1   4   35.35    1.25
  -3   1   4   38.31    1.30
   3   1  -4   37.06    1.13
  -3   1   4   36.73    1.14
   3   1  -4   38.16    1.25
  -3   1   4   36.38    1.25
  -2  -1   4    1.44    0.08
   2  -1  -4    1.30    0.10
  -2   1   4    1.36    0.08
   2   1  -4    1.36    0.09
  -2   1   4    1.33    0.10
   2   1  -4    1.43    0.10
   2   1  -4    1.44    0.10
  -2   1   4    1.49    0.10
   1  -1  -4  315.80   11.16
   1  -1  -4  335.40   10.12
  -1   1   4  338.02   10.13
   1   1  -4  340.18   11.57
  -1   1   4  342.28   11.17
  -1   1   4  344.34   11.59
   1   1  -4  337.35   11.15
   0  -1  -4   17.90    0.60
   0  -1  -4   17.51    0.60
   0  -1  -4   17.75    0.60
   0  -1  -4   17.54    0.53
   0  -1  -4   17.10    0.53
   0  -1  -4   17.84    0.62
   0   1   4   17.11    0.60
   0   1  -4   17.54    0.61
   0   1   4   16.25    0.54
   0   1   4   18.59    0.62
   0   1  -4   17.27    0.59
  -1  -1  -4  100.86    3.38
  -1  -1  -4   94.10    3.51
  -1  -1  -4  109.22    3.38
  -1   1  -4  105.49    3.50
  -1   1  -4   99.52    3.37
   1   1   4  101.78    3.07
  -2  -1  -4    1.28    0.10
  -2  -1  -4    1.55    0.10
  -2  -1  -4    1.30    0.09
  -2   1  -4    1.28    0.09
  -2   1  -4    1.24    0.09
   2   1   4    1.37    0.08
  -3  -1  -4   27.88    0.93
  -3  -1  -4   25.96    0.96
  -3  -1  -4   28.39    0.93
   3   1   4   28.38    0.84
  -3   1  -4   26.60    0.96
  -3   1  -4   27.42    0.93
  -4  -1  -4   50.28    1.77
  -4  -1  -4   55.23    1.71
  -4  -1  -4   48.12    1.71
  -4   1  -4   45.23    1.70
  -4   1  -4   50.18    1.77
  -4   1  -4   49.85    1.77
   4   1   4   51.70    1.54
  -4   1  -4   56.08    1.70
  -5  -1  -4  158.55    4.76
  -5  -1  -4  159.65    5.46
  -5  -1  -4  143.11    5.26
   5  -1   4  161.57    4.77
   5   1   4  165.53    5.46
  -5   1  -4  159.32    5.46
  -5   1  -4  158.98    5.46
  -5   1  -4  152.95    5.26
  -5   1  -4  162.06    5.26
   5   1   4  163.00    4.78
  -6  -1  -4   63.14    2.06
  -6  -1  -4   61.02    1.98
  -6  -1  -4   56.12    1.77
  -6   1  -4   57.62    2.05
   6   1   4   59.03    1.79
  -6   1  -4   56.01    1.97
  -7  -1  -4    0.82    0.12
  -7  -1  -4    0.89    0.11
  -7   1  -4    0.91    0.11
  -7   1  -4    0.95    0.12
  -8  -1  -4    2.09    0.16
  -8  -1  -4    1.79    0.15
  -8   1  -4    1.92    0.17
  -8   1  -4    1.99    0.16
  -9  -1  -4   45.79    1.55
  -9  -1  -4   46.90    1.61
  -9   1  -4   42.75    1.60
  -9   1  -4   44.66    1.54
 -10  -1  -4   12.27    0.49
 -10  -1  -4   11.51    0.48
 -10   1  -4   11.87    0.47
 -10   1  -4   11.31    0.48
 -11  -1  -4   19.49    0.79
 -11  -1  -4   21.12    0.77
 -11   1  -4   21.08    0.77
 -11   1  -4   20.67    0.79
 -11  -2   4    0.73    0.12
 -11   2   4    0.69    0.11
 -10  -2   4   22.95    0.74
 -10   2   4   22.84    0.74
  -9  -2   4   56.07    1.76
  -9   2   4   58.51    1.76
  -8  -2   4   29.07    0.92
  -8   2   4   28.30    0.91
  -8   2   4   30.22    1.06
   8   2  -4   29.59    1.03
  -8   2   4   28.44    1.02
  -7  -2   4    6.74    0.26
   7  -2  -4    6.25    0.30
  -7   2   4    6.60    0.25
  -7   2   4    7.04    0.30
   7   2  -4    6.34    0.29
  -7   2   4    6.67    0.30
   6  -2  -4    5.99    0.26
  -6  -2   4    6.14    0.27
  -6  -2   4    5.71    0.23
  -6  -2   4    5.98    0.25
  -6   2   4    5.72    0.25
  -6   2   4    5.99    0.22
   6   2  -4    5.58    0.26
  -6   2   4    5.83    0.26
  -5  -2   4    5.19    0.21
  -5  -2   4    5.67    0.24
  -5  -2   4    5.86    0.25
   5  -2  -4    5.65    0.24
   5   2  -4    6.49    0.24
  -5   2   4    5.73    0.21
  -5   2   4    5.98    0.24
  -5   2   4    5.63    0.25
  -4  -2   4   46.12    1.62
  -4  -2   4   47.28    1.42
   4  -2  -4   46.70    1.57
  -4  -2   4   44.83    1.56
  -4   2   4   46.01    1.42
  -4   2   4   47.24    1.57
   4   2  -4   46.15    1.57
   4   2  -4   47.74    1.41
  -4   2   4   46.55    1.63
  -3  -2   4   50.93    1.60
   3  -2  -4   54.67    1.77
  -3  -2   4   52.20    1.76
  -3  -2   4   51.44    1.83
   3   2  -4   52.54    1.76
   3   2  -4   52.42    1.76
  -3   2   4   51.29    1.77
   3   2  -4   52.18    1.59
  -3   2   4   55.44    1.84
   3   2  -4   54.29    1.83
  -3   2   4   52.10    1.60
   2  -2  -4   15.53    0.53
   2   2  -4   15.48    0.53
  -2   2   4   14.35    0.53
  -2   2   4   14.42    0.48
   2   2  -4   15.86    0.55
   2   2  -4   15.59    0.53
  -2   2   4   15.74    0.55
   1  -2  -4   68.89    2.20
   1   2  -4   67.25    2.27
  -1   2   4   63.39    1.99
   1   2  -4   68.73    2.19
  -1   2   4   62.42    2.20
  -1   2   4   64.61    2.28
   0  -2  -4    8.32    0.27
   0  -2  -4    8.33    0.31
   0   2   4    8.62    0.28
   0   2  -4    8.53    0.30
   0   2  -4    8.00    0.31
   0   2   4    8.49    0.32
   0   2   4    8.71    0.31
  -1  -2  -4  167.71    5.11
  -1  -2  -4  173.05    5.62
  -1  -2  -4  174.51    5.10
  -1   2  -4  176.18    5.83
  -1   2  -4  158.70    5.62
  -1   2  -4  160.19    5.61
   1   2   4  164.77    5.61
   1   2   4  157.48    5.10
   1   2   4  191.27    5.83
  -2  -2  -4   32.56    0.95
  -2  -2  -4   32.84    1.05
  -2  -2  -4   30.54    0.95
  -2   2  -4   30.33    1.08
   2   2   4   31.38    1.09
   2   2   4   30.58    0.95
  -2   2  -4   31.00    1.04
  -2   2  -4   30.17    1.04
   2   2   4   30.10    1.05
  -3  -2  -4   95.04    2.85
  -3  -2  -4   99.88    3.15
  -3  -2  -4   94.45    2.85
   3   2   4   88.05    3.15
   3   2   4   92.61    2.86
  -3   2  -4   94.54    3.26
   3   2   4   99.23    3.27
  -3   2  -4   93.61    3.14
  -4  -2  -4   44.18    1.31
  -4  -2  -4   44.54    1.46
  -4  -2  -4   42.78    1.31
  -4   2  -4   44.54    1.51
  -4   2  -4   43.04    1.45
   4   2   4   42.70    1.32
   4   2   4   43.28    1.46
   4   2   4   42.13    1.52
  -5  -2  -4   52.54    1.75
  -5  -2  -4   49.66    1.57
  -5  -2  -4   51.28    1.81
  -5  -2  -4   52.14    1.57
  -5   2  -4   51.06    1.74
   5   2   4   50.31    1.75
  -5   2  -4   54.41    1.81
  -5   2  -4   50.49    1.81
   5   2   4   52.78    1.58
   5   2   4   52.28    1.81
  -5   2  -4   54.12    1.74
  -6  -2  -4    9.82    0.33
  -6  -2  -4   10.08    0.40
  -6  -2  -4   10.46    0.41
  -6   2  -4    9.94    0.39
  -6   2  -4   10.73    0.40
   6   2   4   10.80    0.35
  -7  -2  -4   56.52    1.97
  -7  -2  -4   56.35    1.70
  -7  -2  -4   53.29    1.90
   7   2   4   57.04    1.72
  -7   2  -4   56.42    1.96
  -7   2  -4   56.81    1.89
  -8  -2  -4    6.94    0.32
  -8  -2  -4    7.85    0.25
  -8  -2  -4    8.13    0.34
  -8   2  -4    7.49    0.33
  -8   2  -4    7.43    0.32
  -9  -2  -4   22.20    0.85
  -9  -2  -4   23.59    0.70
  -9  -2  -4   22.84    0.82
  -9   2  -4   22.02    0.81
  -9   2  -4   22.84    0.84
 -10  -2  -4    8.70    0.39
 -10  -2  -4    8.97    0.41
 -10   2  -4    8.99    0.39
 -10   2  -4    9.09    0.38
 -11  -2  -4    3.08    0.25
 -11  -2  -4    3.14    0.25
 -11   2  -4    3.45    0.22
 -11   2  -4    3.03    0.24
 -11  -3   4    2.31    0.18
 -11   3   4    2.47    0.16
 -10  -3   4   27.81    0.90
 -10   3   4   28.83    0.90
  -9  -3   4   26.34    0.83
  -9   3   4   25.25    0.82
   9   3  -4   26.97    0.93
  -9   3   4   25.74    0.97
  -8  -3   4    6.21    0.28
  -8   3   4    6.87    0.26
  -8   3   4    7.12    0.32
  -8   3   4    7.57    0.33
   8   3  -4    7.38    0.32
  -7  -3   4   92.75    2.86
   7  -3  -4   98.25    3.16
  -7   3   4   94.34    3.16
  -7   3   4   98.49    2.86
   7   3  -4   89.89    3.16
  -7   3   4   91.56    3.28
  -6  -3   4   77.17    2.31
   6  -3  -4   79.06    2.55
  -6   3   4   77.62    2.30
  -6   3   4   73.00    2.64
  -6   3   4   76.09    2.55
   6   3  -4   72.07    2.54
  -5  -3   4   23.81    0.84
  -5  -3   4   24.28    0.73
  -5  -3   4   22.65    0.81
   5  -3  -4   24.26    0.82
  -5   3   4   22.90    0.82
  -5   3   4   23.73    0.85
   5   3  -4   22.87    0.81
  -5   3   4   23.35    0.73
  -4  -3   4  113.76    3.85
   4  -3  -4  119.44    3.85
  -4  -3   4  115.74    3.99
  -4  -3   4  113.58    3.49
   4   3  -4  112.43    3.85
   4   3  -4  118.75    3.48
  -4   3   4  108.64    4.00
  -4   3   4  115.68    3.49
  -4   3   4  122.95    3.85
  -3  -3   4    1.71    0.10
   3  -3  -4    1.96    0.13
   3   3  -4    1.75    0.12
  -3   3   4    1.70    0.12
  -3   3   4    1.68    0.10
   3   3  -4    1.96    0.12
  -3   3   4    2.00    0.13
   3   3  -4    1.85    0.12
   2  -3  -4  415.03   14.35
  -2   3   4  429.80   14.91
  -2   3   4  437.54   14.37
  -2   3   4  450.07   13.03
   2   3  -4  428.30   14.88
   2   3  -4  432.72   14.34
   1  -3  -4   27.05    0.95
   1  -3  -4   27.79    0.95
   1   3  -4   28.35    0.98
  -1   3   4   28.81    0.96
   1   3  -4   28.50    0.94
  -1   3   4   29.52    0.99
  -1   3   4   26.70    0.86
   0  -3  -4  977.98   30.37
   0   3   4  996.42   31.51
   0   3   4  913.17   30.37
   0   3  -4  904.26   30.29
   0   3  -4  854.16   31.42
   0   3   4  849.03   27.57
  -1  -3  -4   88.65    2.94
   1   3   4   88.36    2.66
  -1   3  -4   90.29    3.03
  -1   3  -4   88.74    2.92
   1   3   4   88.16    2.93
  -1   3  -4   91.71    2.92
   1   3   4   81.34    3.04
  -2  -3  -4   94.41    3.06
  -2   3  -4   91.23    3.16
  -2   3  -4   93.17    3.05
   2   3   4   90.09    3.06
  -2   3  -4   87.44    3.05
   2   3   4   95.68    3.18
   2   3   4   91.42    2.78
  -3  -3  -4    2.70    0.15
  -3  -3  -4    2.56    0.11
  -3   3  -4    2.32    0.11
  -3   3  -4    2.46    0.12
   3   3   4    2.36    0.14
   3   3   4    2.44    0.11
  -3   3  -4    2.27    0.11
   3   3   4    2.53    0.15
  -3   3  -4    2.24    0.11
  -4  -3  -4  170.93    5.12
  -4  -3  -4  178.59    5.65
  -4   3  -4  165.90    5.63
   4   3   4  172.15    5.12
  -4   3  -4  158.64    5.84
   4   3   4  176.54    5.65
   4   3   4  167.50    5.86
  -5  -3  -4   25.08    0.81
  -5  -3  -4   26.33    0.92
  -5  -3  -4   27.79    0.95
  -5   3  -4   27.09    0.94
   5   3   4   26.25    0.91
   5   3   4   26.15    0.95
   5   3   4   26.92    0.82
  -5   3  -4   26.38    0.90
  -6  -3  -4   75.24    2.55
  -6  -3  -4   76.32    2.65
  -6  -3  -4   76.83    2.30
   6   3   4   77.56    2.31
  -6   3  -4   75.45    2.64
  -6   3  -4   74.51    2.54
  -7  -3  -4   14.01    0.56
  -7  -3  -4   15.23    0.54
  -7  -3  -4   14.83    0.47
   7   3   4   14.88    0.48
  -7   3  -4   14.06    0.53
  -7   3  -4   14.20    0.55
  -8  -3  -4   24.58    0.73
  -8  -3  -4   23.49    0.84
  -8  -3  -4   23.46    0.87
  -8   3  -4   23.24    0.83
  -8   3  -4   23.03    0.86
  -9  -3  -4    1.52    0.11
  -9  -3  -4    1.72    0.16
  -9  -3  -4    1.74    0.17
  -9   3  -4    1.65    0.15
  -9   3  -4    1.54    0.15
 -10  -3  -4    9.47    0.30
 -10  -3  -4    9.22    0.41
 -10  -3  -4    9.12    0.41
 -10   3  -4    9.02    0.39
 -10   3  -4    8.60    0.40
 -11  -3  -4    4.94    0.29
 -11  -3  -4    4.72    0.30
 -11   3  -4    4.99    0.28
 -11   3  -4    5.04    0.28
 -11  -4   4    2.21    0.17
 -11   4   4    2.54    0.17
 -10  -4   4    3.07    0.20
 -10   4   4    3.18    0.17
  -9  -4   4    4.75    0.23
   9   4  -4    4.65    0.26
  -9   4   4    4.68    0.21
  -9   4   4    5.59    0.27
  -9   4   4    5.15    0.28
  -8  -4   4   16.68    0.57
   8   4  -4   16.97    0.64
  -8   4   4   18.66    0.64
  -8   4   4   17.27    0.56
  -8   4   4   16.85    0.66
  -7  -4   4   12.49    0.42
  -7   4   4   13.10    0.48
  -7   4   4   12.10    0.49
   7   4  -4   12.46    0.47
  -7   4   4   11.77    0.41
  -6  -4   4   10.58    0.36
   6  -4  -4   10.42    0.40
  -6   4   4   10.42    0.40
  -6   4   4   10.72    0.42
  -6   4   4   10.46    0.35
   6   4  -4   10.20    0.40
  -5  -4   4    9.17    0.31
  -5  -4   4    8.64    0.35
  -5  -4   4    8.93    0.34
   5  -4  -4    8.79    0.35
  -5   4   4    9.39    0.35
  -5   4   4    8.43    0.30
  -5   4   4    8.91    0.36
   5   4  -4    9.46    0.35
   4  -4  -4   37.50    1.33
  -4  -4   4   39.09    1.20
   4   4  -4   37.60    1.32
   4   4  -4   41.30    1.38
  -4   4   4   38.99    1.33
   4   4  -4   38.50    1.33
  -4   4   4   39.46    1.20
  -4   4   4   41.21    1.38
   3  -4  -4    3.12    0.17
  -3  -4   4    3.02    0.13
  -3   4   4    2.77    0.17
  -3   4   4    3.35    0.16
   3   4  -4    3.42    0.15
   3   4  -4    3.45    0.16
  -3   4   4    3.14    0.14
   3   4  -4    3.13    0.16
   2  -4  -4   10.88    0.41
  -2   4   4   11.34    0.43
  -2   4   4   11.57    0.37
  -2   4   4   11.13    0.41
   2   4  -4   11.54    0.40
   2   4  -4   11.44    0.41
   1  -4  -4  348.96   12.26
   1  -4  -4  381.22   12.31
  -1   4   4  386.79   12.32
  -1   4   4  338.22   12.72
   1   4  -4  370.40   12.73
  -1   4   4  376.80   11.16
   1   4  -4  380.93   12.29
   1   4  -4  381.29   12.28
   0  -4  -4   58.07    1.72
   0  -4  -4   55.74    1.90
   0   4   4   59.25    1.90
   0   4  -4   54.89    1.88
   0   4  -4   56.56    1.95
   0   4  -4   56.48    1.88
   0   4   4   57.68    1.72
   0   4   4   55.52    1.97
  -1  -4  -4  101.62    2.98
  -1  -4  -4  101.97    3.28
   1   4   4  106.61    3.41
   1   4   4   93.90    2.98
   1   4   4   89.21    3.28
  -2  -4  -4   76.72    2.33
  -2  -4  -4   74.57    2.57
   2   4   4   72.57    2.57
  -2   4  -4   80.09    2.65
  -2   4  -4   77.71    2.55
   2   4   4   79.67    2.67
   2   4   4   77.79    2.33
  -3  -4  -4   34.10    1.23
   3   4   4   33.68    1.23
  -3   4  -4   36.86    1.21
  -3   4  -4   35.91    1.25
   3   4   4   37.41    1.11
   3   4   4   38.75    1.28
  -3   4  -4   36.47    1.25
  -3   4  -4   36.58    1.21
  -4  -4  -4    3.99    0.21
   4   4   4    4.18    0.21
  -4   4  -4    4.86    0.18
  -4   4  -4    4.58    0.18
   4   4   4    4.35    0.17
  -4   4  -4    4.41    0.18
   4   4   4    4.37    0.20
  -4   4  -4    4.36    0.18
  -5  -4  -4   59.05    2.05
  -5  -4  -4   54.95    1.97
   5   4   4   59.48    2.05
  -5   4  -4   62.28    2.03
   5   4   4   57.16    1.97
  -5   4  -4   58.32    1.96
   5   4   4   58.76    1.79
  -6  -4  -4   58.54    2.07
  -6  -4  -4   61.41    2.15
  -6  -4  -4   63.66    1.87
   6   4   4   61.94    1.88
  -7  -4  -4   24.78    0.77
  -7  -4  -4   25.10    0.91
  -7  -4  -4   23.31    0.87
  -7   4  -4   24.47    0.86
   7   4   4   25.00    0.78
  -7   4  -4   25.78    0.89
  -8  -4  -4    3.17    0.21
  -8  -4  -4    3.37    0.16
  -8  -4  -4    3.31    0.21
  -8   4  -4    3.23    0.19
  -8   4  -4    3.17    0.19
  -9  -4  -4    0.34    0.13
  -9  -4  -4    0.58    0.08
  -9  -4  -4    0.58    0.13
  -9   4  -4    0.40    0.12
  -9   4  -4    0.44    0.12
 -10  -4  -4    1.48    0.17
 -10  -4  -4    1.32    0.16
 -10  -4  -4    1.59    0.12
 -10   4  -4    1.57    0.16
 -10   4  -4    1.30    0.15
 -11  -4  -4    9.40    0.32
 -11   4  -4    9.80    0.41
 -11   4  -4    9.31    0.42
 -11  -5   4   34.20    1.11
 -11   5   4   35.77    1.09
 -10  -5   4    1.18    0.14
 -10   5   4    1.13    0.11
  -9  -5   4   27.26    0.89
  -9   5   4   27.14    0.87
   9   5  -4   28.41    1.00
  -9   5   4   29.00    1.00
  -9   5   4   27.76    1.03
  -8  -5   4    8.58    0.32
  -8   5   4    8.29    0.30
  -8   5   4    8.86    0.38
   8   5  -4    8.67    0.36
  -7  -5   4   36.08    1.14
   7   5  -4   36.68    1.26
  -7   5   4   37.82    1.32
  -7   5   4   36.90    1.13
  -7   5   4   35.43    1.26
   6  -5  -4   31.23    1.08
  -6  -5   4   30.88    0.97
  -6   5   4   31.54    1.08
  -6   5   4   31.79    0.97
   6   5  -4   31.76    1.08
  -6   5   4   30.38    1.12
  -5  -5   4   94.48    2.91
   5  -5  -4   96.52    3.22
  -5   5   4   98.58    2.91
   5   5  -4   99.55    3.22
  -5   5   4   92.28    3.22
  -5   5   4   96.11    3.34
  -4  -5   4   28.42    0.86
   4  -5  -4   27.93    0.96
  -4   5   4   29.03    0.96
   4   5  -4   27.25    0.95
  -4   5   4   28.45    1.00
  -4   5   4   26.84    0.86
   4   5  -4   27.18    0.99
   3  -5  -4    7.39    0.29
  -3  -5   4    7.01    0.25
  -3   5   4    7.89    0.30
   3   5  -4    7.68    0.29
   3   5  -4    7.48    0.28
  -3   5   4    6.98    0.25
   3   5  -4    7.69    0.28
  -3   5   4    7.46    0.29
   2  -5  -4  176.26    5.87
   2  -5  -4  178.39    5.87
  -2   5   4  183.83    5.87
   2   5  -4  177.88    5.86
   2   5  -4  180.70    6.08
  -2   5   4  165.09    6.09
  -2   5   4  175.51    5.33
   1  -5  -4  729.12   24.93
  -1   5   4  719.51   24.98
   1   5  -4  778.25   24.90
  -1   5   4  755.11   22.68
   1   5  -4  765.71   24.91
   1   5  -4  764.34   25.84
  -1   5   4  752.42   25.92
   0  -5  -4   27.22    0.94
   0  -5  -4   26.94    0.85
   0   5   4   27.47    0.85
   0   5  -4   27.50    0.91
   0   5   4   26.49    0.94
   0   5   4   28.34    0.97
  -1  -5  -4  621.40   19.95
  -1  -5  -4  583.42   18.13
   1   5   4  603.00   19.95
   1   5   4  638.01   20.69
   1   5   4  558.54   18.10
  -2  -5  -4   83.38    2.51
  -2  -5  -4   82.51    2.76
  -2   5  -4   84.06    2.84
  -2   5  -4   85.71    2.74
  -2   5  -4   83.51    2.74
   2   5   4   83.68    2.51
   2   5   4   80.56    2.76
   2   5   4   75.76    2.87
  -2   5  -4   85.15    2.84
  -3  -5  -4  327.84   11.15
  -3  -5  -4  339.50   10.15
  -3   5  -4  342.66   11.58
   3   5   4  340.34   10.16
   3   5   4  332.10   11.15
   3   5   4  334.66   11.57
  -3   5  -4  339.40   11.15
  -4  -5  -4   13.94    0.49
   4   5   4   13.20    0.43
  -4   5  -4   13.25    0.48
   4   5   4   13.88    0.51
  -4   5  -4   13.21    0.46
   4   5   4   12.58    0.48
  -5  -5  -4  140.22    4.62
   5   5   4  131.66    4.80
   5   5   4  138.44    4.62
   5   5   4  142.24    4.19
  -5   5  -4  141.06    4.60
  -6  -5  -4   17.90    0.69
  -6  -5  -4   17.53    0.67
  -6  -5  -4   19.20    0.59
  -6   5  -4   18.07    0.67
  -6   5  -4   19.27    0.65
   6   5   4   19.38    0.60
  -7  -5  -4   38.69    1.36
  -7  -5  -4   39.00    1.31
  -7  -5  -4   36.20    1.17
  -7   5  -4   38.25    1.34
  -7   5  -4   37.33    1.29
  -8  -5  -4   32.14    1.18
  -8  -5  -4   33.77    1.14
  -8  -5  -4   32.49    1.01
  -8   5  -4   32.89    1.17
  -8   5  -4   31.74    1.12
  -9  -5  -4   44.37    1.37
  -9  -5  -4   43.70    1.54
  -9  -5  -4   46.65    1.61
  -9   5  -4   42.61    1.53
  -9   5  -4   45.86    1.59
 -10  -5  -4    1.26    0.11
 -10  -5  -4    0.95    0.16
 -10   5  -4    1.21    0.15
 -10   5  -4    1.12    0.15
 -11  -6   4    2.46    0.20
 -11   6   4    2.00    0.15
 -10  -6   4    6.73    0.29
 -10   6   4    6.91    0.26
  -9  -6   4    0.69    0.12
  -9   6   4    0.78    0.15
   9   6  -4    0.93    0.15
  -9   6   4    0.81    0.10
  -9   6   4    0.85    0.15
  -8  -6   4    0.68    0.11
   8   6  -4    0.47    0.13
  -8   6   4    0.52    0.09
  -8   6   4    0.63    0.13
  -8   6   4    0.69    0.13
  -7  -6   4   12.13    0.43
   7   6  -4   13.01    0.49
  -7   6   4   12.51    0.42
  -7   6   4   13.36    0.51
  -7   6   4   12.83    0.49
  -6  -6   4  114.64    3.36
  -6   6   4  105.31    3.84
  -6   6   4  111.28    3.35
   6   6  -4  116.02    3.70
  -6   6   4  106.30    3.70
  -5  -6   4   13.22    0.45
   5  -6  -4   13.69    0.50
  -5   6   4   14.36    0.51
  -5   6   4   14.07    0.53
   5   6  -4   13.29    0.50
  -4  -6   4   46.91    1.37
   4  -6  -4   43.56    1.52
  -4   6   4   43.24    1.52
  -4   6   4   44.89    1.58
  -4   6   4   44.80    1.37
   4   6  -4   45.28    1.51
   3  -6  -4  107.30    3.68
  -3   6   4  107.41    3.34
  -3   6   4  115.19    3.82
  -3   6   4  115.52    3.68
   3   6  -4  112.07    3.67
   3   6  -4  106.54    3.67
   3   6  -4  109.01    3.81
   2  -6  -4    7.03    0.27
   2  -6  -4    6.96    0.27
  -2   6   4    6.80    0.24
  -2   6   4    7.05    0.28
   2   6  -4    6.98    0.26
   2   6  -4    6.90    0.27
  -2   6   4    6.49    0.29
   1  -6  -4   31.81    1.09
   1   6  -4   32.18    1.11
  -1   6   4   30.56    1.09
  -1   6   4   33.63    1.14
   1   6  -4   31.66    1.07
  -1   6   4   30.90    0.98
   1   6  -4   33.25    1.07
   0  -6  -4  298.52    8.84
   0  -6  -4  283.69    9.69
   0   6   4  292.27    8.82
   0   6   4  289.66   10.06
   0   6  -4  301.22   10.05
   0   6  -4  298.81    9.69
   0   6   4  283.33    9.69
  -1  -6  -4    2.87    0.14
  -1  -6  -4    2.93    0.16
   1   6   4    2.81    0.13
   1   6   4    2.78    0.17
   1   6   4    2.95    0.17
  -2  -6  -4   -0.03    0.07
  -2  -6  -4    0.03    0.06
   2   6   4   -0.01    0.07
  -2   6  -4    0.06    0.03
   2   6   4    0.21    0.06
  -2   6  -4    0.16    0.03
   2   6   4   -0.01    0.07
  -2   6  -4    0.05    0.03
  -3  -6  -4   23.74    0.85
  -3  -6  -4   24.80    0.77
  -3   6  -4   25.08    0.83
   3   6   4   24.69    0.85
   3   6   4   23.97    0.77
  -3   6  -4   24.52    0.83
  -3   6  -4   24.43    0.86
   3   6   4   25.72    0.89
  -4  -6  -4   45.82    1.34
  -4  -6  -4   43.78    1.49
   4   6   4   42.76    1.49
   4   6   4   44.16    1.34
  -4   6  -4   43.81    1.46
  -4   6  -4   43.98    1.52
   4   6   4   42.11    1.54
  -5  -6  -4   42.58    1.32
  -5  -6  -4   42.15    1.46
  -5   6  -4   43.68    1.49
  -5   6  -4   43.40    1.44
   5   6   4   41.66    1.32
   5   6   4   45.17    1.52
   5   6   4   41.37    1.46
  -6  -6  -4   15.54    0.59
  -6  -6  -4   15.39    0.61
  -6  -6  -4   16.17    0.52
  -6   6  -4   16.09    0.57
   6   6   4   16.31    0.52
  -6   6  -4   16.40    0.59
  -7  -6  -4   27.42    0.96
  -7  -6  -4   28.21    1.00
  -7  -6  -4   26.31    0.85
  -7   6  -4   27.21    0.97
  -7   6  -4   26.23    0.93
  -8  -6  -4   17.22    0.63
  -8  -6  -4   16.39    0.54
  -8  -6  -4   16.82    0.65
  -8   6  -4   16.75    0.60
  -8   6  -4   15.94    0.62
  -9  -6  -4   12.02    0.41
  -9   6  -4   11.88    0.46
  -9   6  -4   11.50    0.47
 -10  -6  -4   14.45    0.49
 -10   6  -4   14.44    0.56
 -10   6  -4   15.02    0.58
 -10  -7   4   25.90    0.86
 -10   7   4   26.78    0.83
 -10   7   4   26.82    1.00
  -9  -7   4    3.58    0.21
   9   7  -4    4.29    0.25
  -9   7   4    3.80    0.18
  -9   7   4    4.08    0.25
  -9   7   4    3.85    0.26
  -8  -7   4   10.34    0.36
  -8   7   4    9.38    0.33
   8   7  -4    9.84    0.41
  -8   7   4    9.70    0.42
  -8   7   4    9.82    0.41
  -7   7   4   67.48    2.22
  -7   7   4   64.45    1.99
   7   7  -4   64.86    2.22
  -7   7   4   65.14    2.30
  -6   7   4   30.82    1.12
   6   7  -4   31.88    1.11
  -6   7   4   33.03    1.16
  -6   7   4   32.56    0.99
   5   7  -4    1.71    0.14
  -5   7   4    1.26    0.13
  -5   7   4    1.56    0.13
   4  -7  -4   60.12    2.08
  -4   7   4   62.83    2.09
   4   7  -4   61.78    2.08
  -4   7   4   62.67    2.17
   3  -7  -4   29.25    1.02
   3  -7  -4   30.53    1.02
   3   7  -4   27.71    1.00
   3   7  -4   29.71    1.01
   3   7  -4   29.25    1.04
  -3   7   4   30.69    1.02
  -3   7   4   29.75    1.06
   2  -7  -4  155.33    5.05
  -2   7   4  144.77    4.58
  -2   7   4  145.83    5.05
   2   7  -4  149.32    5.03
  -2   7   4  164.23    5.25
   1  -7  -4   68.63    2.32
   1   7  -4   68.55    2.38
  -1   7   4   71.15    2.32
   1   7  -4   70.94    2.30
   1   7  -4   67.50    2.30
  -1   7   4   65.86    2.09
  -1   7   4   70.39    2.41
   0  -7  -4  298.35    9.81
   0   7   4  304.33    8.94
   0   7  -4  302.80   10.19
   0   7   4  258.18    9.81
   0   7  -4  308.22    9.82
   0   7   4  304.83   10.19
  -1  -7  -4   15.84    0.60
  -1  -7  -4   17.06    0.54
  -1   7  -4   16.74    0.59
  -1   7  -4   17.49    0.57
   1   7   4   17.32    0.61
   1   7   4   16.71    0.54
   1   7   4   17.80    0.63
  -1   7  -4   16.77    0.57
  -2  -7  -4  268.81    7.94
  -2  -7  -4  257.96    8.73
  -2   7  -4  268.09    9.05
  -2   7  -4  264.31    8.71
   2   7   4  269.16    9.06
   2   7   4  259.69    8.73
   2   7   4  255.24    7.93
  -2   7  -4  263.50    8.72
  -3  -7  -4   16.78    0.57
  -3  -7  -4   15.28    0.51
   3   7   4   15.30    0.50
   3   7   4   14.58    0.59
  -3   7  -4   15.78    0.55
   3   7   4   16.54    0.57
  -3   7  -4   15.43    0.53
  -3   7  -4   15.66    0.53
  -4  -7  -4  100.25    3.33
  -4  -7  -4  102.38    3.01
   4   7   4   93.51    3.45
  -4   7  -4   98.16    3.42
  -4   7  -4   98.88    3.30
  -4   7  -4  100.84    3.30
   4   7   4  103.48    3.33
   4   7   4   97.86    3.01
  -5  -7  -4    2.00    0.16
  -5  -7  -4    2.01    0.15
   5   7   4    2.07    0.18
  -5   7  -4    2.35    0.13
   5   7   4    2.04    0.18
  -5   7  -4    2.30    0.13
   5   7   4    1.91    0.14
  -6  -7  -4   38.39    1.46
  -6  -7  -4   40.76    1.27
  -6  -7  -4   40.88    1.41
  -6   7  -4   41.60    1.38
   6   7   4   42.15    1.27
  -6   7  -4   41.68    1.44
  -7  -7  -4   11.58    0.45
  -7  -7  -4   11.09    0.39
  -7  -7  -4   11.27    0.47
  -7   7  -4   11.13    0.42
  -7   7  -4   11.01    0.43
  -8  -7  -4    8.14    0.33
  -8   7  -4    9.61    0.36
  -8   7  -4    9.40    0.37
  -9  -7  -4    5.46    0.24
  -9   7  -4    5.45    0.27
  -9   7  -4    5.59    0.27
 -10  -7  -4   30.36    0.97
 -10   7  -4   31.91    1.09
 -10   7  -4   30.51    1.13
 -10  -8   4   14.27    0.49
 -10   8   4   13.97    0.55
 -10   8   4   13.53    0.44
 -10   8   4   13.28    0.58
  -9   8   4    4.41    0.18
   9   8  -4    4.30    0.26
  -9   8   4    4.50    0.28
  -9   8   4    4.20    0.27
   8   8  -4   11.96    0.48
  -8   8   4   12.57    0.49
  -8   8   4   12.37    0.50
  -8   8   4   11.98    0.40
  -7   8   4    0.68    0.13
  -7   8   4    0.93    0.09
  -7   8   4    1.07    0.15
   7   8  -4    0.76    0.13
  -6   8   4   34.18    1.21
   6   8  -4   34.31    1.21
  -6   8   4   34.85    1.08
  -6   8   4   36.95    1.26
  -5   8   4   24.99    0.77
   5   8  -4   23.63    0.86
  -5   8   4   24.74    0.90
  -5   8   4   24.90    0.87
  -4   8   4   13.94    0.53
   4   8  -4   13.49    0.50
  -4   8   4   14.08    0.52
   3  -8  -4    3.40    0.20
  -3   8   4    3.73    0.19
  -3   8   4    3.51    0.21
   2  -8  -4   10.16    0.39
  -2   8   4    9.99    0.39
  -2   8   4   10.23    0.41
   2   8  -4   10.84    0.37
   1  -8  -4   18.49    0.66
  -1   8   4   18.66    0.68
   1   8  -4   18.39    0.64
   1   8  -4   18.44    0.66
  -1   8   4   18.64    0.59
  -1   8   4   19.00    0.66
   0  -8  -4   43.90    1.47
   0   8   4   44.13    1.48
   0   8   4   43.03    1.33
   0   8  -4   43.28    1.45
   0   8  -4   43.61    1.50
   0   8   4   42.53    1.53
  -1  -8  -4   18.16    0.60
  -1  -8  -4   17.61    0.66
  -1   8  -4   18.45    0.66
   1   8   4   17.92    0.67
  -1   8  -4   19.61    0.63
  -1   8  -4   18.47    0.63
   1   8   4   20.72    0.69
   1   8   4   19.22    0.59
  -2  -8  -4    8.13    0.29
  -2  -8  -4    8.55    0.34
   2   8   4    8.01    0.33
  -2   8  -4    8.40    0.29
  -2   8  -4    8.13    0.30
   2   8   4    8.72    0.29
   2   8   4    7.76    0.34
  -2   8  -4    8.41    0.29
  -3  -8  -4    5.72    0.23
  -3  -8  -4    5.63    0.26
   3   8   4    5.61    0.26
   3   8   4    6.15    0.27
   3   8   4    5.22    0.21
  -3   8  -4    5.68    0.21
  -3   8  -4    5.68    0.22
  -3   8  -4    5.66    0.21
  -4  -8  -4   48.98    1.49
  -4  -8  -4   48.74    1.66
  -4   8  -4   49.30    1.68
   4   8   4   49.80    1.49
   4   8   4   48.34    1.66
   4   8   4   47.95    1.72
  -4   8  -4   49.35    1.62
  -4   8  -4   46.13    1.62
  -5  -8  -4   25.98    0.95
  -5  -8  -4   28.12    0.86
   5   8   4   26.82    0.99
   5   8   4   27.86    0.85
  -5   8  -4   27.20    0.92
  -5   8  -4   26.81    0.96
  -6  -8  -4   11.08    0.44
  -6  -8  -4   11.24    0.46
  -6  -8  -4   10.80    0.39
  -6   8  -4   11.09    0.42
  -6   8  -4   11.05    0.41
  -7  -8  -4   13.27    0.45
  -7   8  -4   12.75    0.48
  -7   8  -4   13.26    0.50
  -8  -8  -4   23.10    0.76
  -8   8  -4   23.85    0.83
  -8   8  -4   24.15    0.86
  -9  -8  -4    4.98    0.22
  -9   8  -4    4.63    0.24
  -9   8  -4    4.27    0.25
  10   9  -4    6.42    0.35
 -10   9   4    6.59    0.34
 -10   9   4    6.15    0.35
   9   9  -4   40.11    1.34
  -9   9   4   37.79    1.16
  -9   9   4   39.15    1.39
  -9   9   4   35.24    1.33
   8   9  -4   13.50    0.54
  -8   9   4   14.43    0.55
  -8   9   4   13.74    0.56
  -8   9   4   13.60    0.44
   7   9  -4   23.88    0.85
  -7   9   4   22.88    0.88
  -7   9   4   23.18    0.74
  -7   9   4   25.08    0.86
  -6   9   4    4.11    0.17
  -6   9   4    3.55    0.22
   6   9  -4    3.74    0.22
  -6   9   4    3.98    0.23
  -5   9   4   68.89    2.09
  -5   9   4   71.88    2.33
  -5   9   4   66.81    2.41
   5   9  -4   67.76    2.32
  -4   9   4   38.15    1.34
   4   9  -4   38.75    1.33
  -4   9   4   39.50    1.20
  -4   9   4   39.76    1.39
  -3   9   4  101.50    3.45
  -3   9   4   96.79    3.32
  -2   9   4   20.14    0.75
  -2   9   4   20.72    0.73
   1  -9  -4   93.91    3.10
   1   9  -4   95.38    3.20
   1   9  -4   91.62    3.08
  -1   9   4   94.77    3.22
  -1   9   4   87.83    3.10
   0  -9  -4   12.52    0.47
   0   9   4   12.98    0.47
   0   9  -4   12.44    0.46
   0   9  -4   12.33    0.44
   0   9   4   13.56    0.49
   0   9  -4   12.47    0.44
  -1  -9  -4  120.69    4.05
  -1  -9  -4  122.00    3.67
   1   9   4  123.96    4.05
  -1   9  -4  121.75    4.17
  -1   9  -4  122.89    4.02
  -1   9  -4  121.45    4.02
   1   9   4  120.59    3.67
  -1   9  -4  120.06    4.02
   1   9   4  117.86    4.20
  -2  -9  -4    3.48    0.17
  -2  -9  -4    3.24    0.19
   2   9   4    3.62    0.16
  -2   9  -4    3.52    0.15
  -2   9  -4    3.55    0.15
  -2   9  -4    3.47    0.15
   2   9   4    3.80    0.22
   2   9   4    3.80    0.20
  -3  -9  -4   79.82    2.49
  -3  -9  -4   83.37    2.75
  -3   9  -4   81.84    2.82
   3   9   4   83.06    2.75
  -3   9  -4   79.35    2.72
  -3   9  -4   82.29    2.72
   3   9   4   82.64    2.86
   3   9   4   82.01    2.49
  -4  -9  -4    2.98    0.17
  -4   9  -4    2.78    0.15
   4   9   4    2.94    0.20
   4   9   4    2.50    0.20
  -4   9  -4    3.11    0.15
  -4   9  -4    2.84    0.14
   4   9   4    2.79    0.15
  -5  -9  -4    5.73    0.25
   5   9   4    5.98    0.24
  -5   9  -4    6.25    0.25
  -5   9  -4    5.69    0.24
  -6  -9  -4    1.69    0.14
  -6   9  -4    2.11    0.14
  -6   9  -4    2.12    0.14
  -7  -9  -4   15.82    0.53
  -7   9  -4   15.81    0.59
  -7   9  -4   15.60    0.57
  -8  -9  -4    1.07    0.12
  -8   9  -4    1.03    0.12
  -8   9  -4    0.93    0.12
  -9  -9  -4   20.84    0.69
  -9   9  -4   21.13    0.76
  -9   9  -4   21.06    0.78
   9  10  -4    1.92    0.19
  -9  10   4    1.80    0.20
  -9  10   4    1.55    0.18
  -8  10   4    3.42    0.24
   8  10  -4    3.32    0.24
  -8  10   4    3.26    0.14
  -8  10   4    3.27    0.25
   7  10  -4   29.35    1.04
  -7  10   4   30.14    1.04
  -7  10   4   28.77    0.90
  -7  10   4   29.55    1.08
  -6  10   4   20.51    0.65
  -6  10   4   20.83    0.78
   6  10  -4   20.30    0.75
  -6  10   4   21.30    0.76
  -5  10   4    4.76    0.25
  -5  10   4    4.85    0.18
  -5  10   4    4.72    0.26
   5  10  -4    4.68    0.24
  -4  10   4   13.95    0.52
  -4  10   4   13.30    0.51
   4  10  -4   12.91    0.49
  -4  10   4   12.82    0.43
  -3  10   4    3.75    0.16
  -3  10   4    3.99    0.23
  -3  10   4    3.97    0.22
   3  10  -4    3.63    0.20
   3  10  -4    3.83    0.19
  -2  10   4   19.37    0.72
  -2  10   4   20.64    0.63
  -2  10   4   20.51    0.75
   1  10  -4   10.93    0.41
  -1  10   4   11.21    0.37
   1  10  -4   11.27    0.40
  -1  10   4   11.06    0.45
  -1  10   4   10.95    0.43
   0  10  -4   81.70    2.76
   0  10   4   77.15    2.79
   0  10  -4   82.88    2.76
   0  10   4   90.00    2.90
   0  10  -4   83.29    2.86
  -1 -10  -4    0.62    0.10
  -1  10  -4    0.73    0.07
  -1  10  -4    0.77    0.07
   1  10   4    0.58    0.08
  -1  10  -4    0.70    0.07
  -1  10  -4    0.80    0.07
   1  10   4    0.79    0.13
   1  10   4    0.58    0.13
  -2 -10  -4    0.99    0.11
   2  10   4    1.67    0.12
  -2  10  -4    1.00    0.09
   2  10   4    0.89    0.13
  -2  10  -4    1.11    0.10
   2  10   4    0.88    0.13
  -2  10  -4    1.13    0.10
  -3 -10  -4    3.31    0.19
  -3  10  -4    3.51    0.16
  -3  10  -4    3.72    0.16
   3  10   4    3.27    0.16
   3  10   4    3.52    0.22
  -3  10  -4    3.38    0.16
   3  10   4    3.74    0.22
  -4 -10  -4   18.84    0.60
   4  10   4   17.51    0.58
  -4  10  -4   18.40    0.65
  -4  10  -4   18.21    0.62
   4  10   4   17.09    0.66
   4  10   4   18.50    0.70
  -5 -10  -4    1.18    0.12
  -5  10  -4    0.80    0.09
  -5  10  -4    0.79    0.09
  -6 -10  -4    1.99    0.15
  -6  10  -4    2.24    0.15
  -6  10  -4    2.12    0.15
  -7 -10  -4    1.96    0.15
  -7  10  -4    2.13    0.16
  -7  10  -4    1.84    0.15
  -8 -10  -4   13.87    0.49
  -8  10  -4   14.35    0.54
  -8  10  -4   14.29    0.52
  -9 -10  -4    4.05    0.22
  -9  10  -4    3.90    0.22
  -9  10  -4    3.80    0.23
   9  11  -4   15.43    0.60
  -9  11   4   15.31    0.62
  -9  11   4   14.40    0.60
  -8  11   4    6.36    0.33
  -8  11   4    6.08    0.32
   8  11  -4    6.04    0.31
  -7  11   4   25.22    0.90
   7  11  -4   25.26    0.90
  -7  11   4   24.52    0.94
  -7  11   4   24.89    0.76
  -6  11   4   82.98    2.91
   6  11  -4   87.57    2.90
  -6  11   4   86.30    2.60
  -6  11   4   87.57    3.02
  -5  11   4   45.84    1.40
  -5  11   4   49.93    1.58
  -5  11   4   45.53    1.64
   5  11  -4   42.39    1.56
   4  11  -4   11.68    0.45
  -4  11   4   13.37    0.49
  -4  11   4   12.25    0.39
  -4  11   4   10.83    0.46
   3  11  -4   13.28    0.48
  -3  11   4   13.65    0.42
  -3  11   4   13.61    0.52
  -3  11   4   12.00    0.50
   3  11  -4   12.90    0.50
   2  11  -4   12.29    0.46
  -2  11   4   12.50    0.40
   2  11  -4   12.35    0.45
  -2  11   4   11.61    0.48
  -2  11   4   12.04    0.47
  -1  11   4   26.53    0.97
   1  11  -4   27.97    0.98
  -1  11   4   27.51    1.00
  -1  11   4   27.59    0.86
   1  11  -4   28.23    0.94
   0  11   4   97.21    3.36
   0  11  -4  101.13    3.46
   0  11  -4  102.96    3.34
   0  11   4  102.39    3.04
   0  11   4   97.61    3.49
  -1 -11  -4   32.09    1.02
   1  11   4   30.24    1.17
  -1  11  -4   33.38    1.14
  -1  11  -4   33.58    1.10
   1  11   4   31.31    1.13
   1  11   4   33.91    1.01
  -2 -11  -4   15.29    0.52
  -2  11  -4   15.65    0.55
   2  11   4   15.08    0.50
  -2  11  -4   15.56    0.53
   2  11   4   14.13    0.57
   2  11   4   16.35    0.60
  -3 -11  -4   10.65    0.38
  -3  11  -4   10.19    0.39
   3  11   4   10.11    0.42
   3  11   4   10.37    0.44
  -3  11  -4   10.36    0.37
   3  11   4   10.66    0.36
  -4 -11  -4   53.50    1.65
  -4  11  -4   53.91    1.86
   4  11   4   50.55    1.83
   4  11   4   55.34    1.90
  -4  11  -4   54.43    1.79
  -5 -11  -4   26.02    0.84
  -5  11  -4   26.75    0.90
  -5  11  -4   25.78    0.93
  -6 -11  -4   16.14    0.56
  -6  11  -4   16.87    0.61
  -6  11  -4   16.65    0.59
  -7 -11  -4   26.25    0.86
  -7  11  -4   26.57    0.95
  -7  11  -4   26.84    0.92
  -8 -11  -4    8.61    0.34
  -8  11  -4    8.83    0.36
  -8  11  -4    8.91    0.37
  -8  12   4    4.41    0.29
   8  12  -4    4.50    0.28
  -8  12   4    4.14    0.28
  -7  12   4    8.89    0.42
   7  12  -4    9.40    0.40
  -7  12   4    8.92    0.40
  -6  12   4    0.33    0.14
   6  12  -4    0.31    0.12
  -6  12   4    0.29    0.14
  -5  12   4    9.49    0.31
  -5  12   4    9.53    0.41
   5  12  -4   10.29    0.40
  -5  12   4   10.36    0.43
   4  12  -4    3.07    0.20
  -4  12   4    3.33    0.23
  -4  12   4    3.30    0.14
   4  12  -4    3.37    0.21
  -4  12   4    3.50    0.23
   3  12  -4   18.04    0.65
   3  12  -4   17.76    0.67
  -3  12   4   17.92    0.69
  -3  12   4   19.01    0.67
  -3  12   4   18.18    0.57
  -2  12   4    1.99    0.17
  -2  12   4    2.23    0.20
  -2  12   4    2.14    0.12
   2  12  -4    1.91    0.15
   2  12  -4    2.04    0.15
  -1  12   4   29.97    0.93
  -1  12   4   30.53    1.06
   1  12  -4   30.28    1.03
   1  12  -4   30.34    1.07
  -1  12   4   30.08    1.10
   0  12   4   22.20    0.80
   0  12  -4   21.90    0.77
   0  12  -4   21.46    0.79
   0  12   4   22.44    0.70
   0  12   4   23.49    0.83
  -1 -12  -4   54.51    1.69
   1  12   4   54.88    1.67
  -1  12  -4   54.05    1.83
  -1  12  -4   54.62    1.90
   1  12   4   54.01    1.94
   1  12   4   56.32    1.87
  -2 -12  -4    7.95    0.31
   2  12   4    7.53    0.27
  -2  12  -4    7.35    0.29
   2  12   4    7.65    0.34
  -2  12  -4    7.34    0.29
   2  12   4    7.64    0.35
  -3 -12  -4   30.75    0.94
  -3  12  -4   28.71    1.04
  -3  12  -4   29.29    1.01
   3  12   4   30.41    1.09
   3  12   4   29.42    1.05
  -4 -12  -4    3.73    0.21
   4  12   4    3.01    0.23
  -4  12  -4    3.47    0.17
  -4  12  -4    3.50    0.17
   4  12   4    3.65    0.24
  -5 -12  -4   40.18    1.27
  -5  12  -4   40.78    1.43
  -5  12  -4   41.04    1.38
  -6 -12  -4    0.81    0.13
  -6  12  -4    0.90    0.11
  -6  12  -4    0.90    0.11
  -7 -12  -4    8.90    0.35
  -7  12  -4    8.88    0.36
  -7  12  -4    8.92    0.35
   7  13  -4    8.49    0.38
  -7  13   4    8.47    0.39
  -7  13   4    8.05    0.40
   6  13  -4   33.53    1.21
  -6  13   4   35.14    1.27
  -6  13   4   35.27    1.22
  -5  13   4    8.74    0.38
  -5  13   4    8.37    0.38
   5  13  -4    8.46    0.37
  -4  13   4    3.94    0.26
   4  13  -4    4.05    0.23
  -4  13   4    4.20    0.26
   4  13  -4    3.93    0.23
  -3  13   4   27.28    0.81
   3  13  -4   26.49    0.96
  -3  13   4   27.14    0.95
   3  13  -4   26.41    0.93
  -3  13   4   25.65    0.98
  -2  13   4    7.94    0.36
   2  13  -4    7.57    0.32
  -2  13   4    7.36    0.26
   2  13  -4    7.63    0.31
  -2  13   4    8.28    0.35
  -1  13   4   55.83    2.06
   1  13  -4   58.77    2.03
  -1  13   4   57.40    1.77
  -1  13   4   58.44    1.99
   1  13  -4   60.60    1.96
   0 -13  -4   19.86    0.65
   0  13   4   21.15    0.76
   0  13  -4   18.94    0.69
   0  13  -4   19.59    0.71
   0  13   4   19.41    0.62
   0  13   4   19.76    0.72
  -1 -13  -4   37.61    1.14
  -1  13  -4   35.26    1.22
   1  13   4   37.41    1.31
   1  13   4   35.10    1.26
  -1  13  -4   35.42    1.27
  -2 -13  -4    0.42    0.12
   2  13   4    0.35    0.14
  -2  13  -4    0.60    0.09
  -2  13  -4    0.41    0.08
   2  13   4    0.62    0.14
  -3 -13  -4   54.15    1.69
   3  13   4   53.88    1.88
  -3  13  -4   53.42    1.90
  -3  13  -4   55.45    1.84
   3  13   4   57.03    1.95
  -4 -13  -4   70.83    2.15
   4  13   4   68.96    2.46
  -4  13  -4   68.94    2.33
  -4  13  -4   70.29    2.42
  -5 -13  -4   22.18    0.71
  -5  13  -4   21.07    0.75
  -5  13  -4   21.11    0.77
  -6 -13  -4    8.33    0.34
  -6  13  -4    7.76    0.32
  -6  13  -4    7.96    0.33
  -7 -13  -4    1.50    0.16
  -7  13  -4    1.49    0.14
  -7  13  -4    1.47    0.14
  -6  14   4    8.93    0.40
   6  14  -4    8.05    0.38
  -6  14   4    8.79    0.40
   5  14  -4    3.17    0.21
  -5  14   4    2.98    0.25
  -5  14   4    3.01    0.23
   4  14  -4   17.95    0.67
  -4  14   4   17.47    0.66
  -4  14   4   16.99    0.68
   4  14  -4   17.34    0.64
   3  14  -4   11.35    0.44
  -3  14   4   11.87    0.49
  -3  14   4   12.15    0.48
   3  14  -4   11.29    0.46
   2  14  -4   14.83    0.56
   2  14  -4   14.86    0.54
  -2  14   4   15.01    0.58
  -2  14   4   14.71    0.59
  -1  14   4    6.34    0.30
   1  14  -4    6.15    0.28
  -1  14   4    6.33    0.32
   1  14  -4    6.10    0.27
   0  14  -4    6.43    0.27
   0  14   4    6.66    0.33
   0  14  -4    6.66    0.28
   0  14   4    6.50    0.32
  -1 -14  -4    5.06    0.25
   1  14   4    5.18    0.29
   1  14   4    5.33    0.28
  -1  14  -4    4.86    0.23
  -1  14  -4    5.00    0.22
  -2 -14  -4    7.06    0.30
   2  14   4    7.04    0.33
   2  14   4    6.65    0.34
  -2  14  -4    7.19    0.29
  -2  14  -4    6.82    0.28
  -3 -14  -4   10.56    0.41
   3  14   4   11.63    0.49
  -3  14  -4   10.79    0.41
   3  14   4   11.39    0.47
  -3  14  -4   11.22    0.42
  -4 -14  -4    2.02    0.16
  -4  14  -4    1.75    0.14
  -4  14  -4    1.52    0.13
  -5 -14  -4    9.59    0.38
  -5  14  -4    9.72    0.37
  -5  14  -4    9.40    0.38
  -6 -14  -4    7.91    0.34
  -6  14  -4    8.07    0.34
  -6  14  -4    7.85    0.33
  -5  15   4   11.08    0.47
   5  15  -4   10.81    0.45
  -5  15   4   10.71    0.47
   4  15  -4   57.44    2.04
  -4  15   4   60.36    1.99
  -4  15   4   56.37    2.06
   4  15  -4   57.79    1.97
   3  15  -4    7.81    0.35
  -3  15   4    8.36    0.36
  -3  15   4    7.85    0.37
   3  15  -4    8.00    0.34
  -2  15   4   15.32    0.63
   2  15  -4   15.91    0.60
  -2  15   4   15.55    0.61
   2  15  -4   16.30    0.58
  -1  15   4   17.01    0.65
   1  15  -4   17.06    0.64
   1  15  -4   16.92    0.62
  -1  15   4   17.65    0.67
   0  15  -4    2.10    0.16
   0  15   4    1.96    0.18
   0  15  -4    2.22    0.16
   0  15   4    2.09    0.19
   1  15   4   16.75    0.65
   1  15   4   15.46    0.62
  -1  15  -4   16.63    0.60
  -1  15  -4   16.24    0.58
   2  15   4    2.79    0.23
  -2  15  -4    2.74    0.17
  -2  15  -4    2.60    0.17
   2  15   4    2.73    0.23
  -3 -15  -4   13.70    0.49
   3  15   4   13.34    0.57
  -3  15  -4   13.47    0.51
   3  15   4   14.46    0.55
  -3  15  -4   13.28    0.49
  -4 -15  -4   13.65    0.48
  -4  15  -4   13.51    0.49
  -4  15  -4   12.67    0.50
  -5 -15  -4   38.78    1.27
  -5  15  -4   41.03    1.41
  -5  15  -4   40.10    1.36
   3  16  -4    1.61    0.16
   3  16  -4    1.77    0.16
  -3  16   4    1.74    0.19
  -3  16   4    1.55    0.19
   2  16  -4    6.85    0.31
  -2  16   4    7.21    0.35
  -2  16   4    6.51    0.34
   2  16  -4    7.22    0.31
  -1  16   4   12.45    0.49
   1  16  -4   12.05    0.45
   1  16  -4   11.50    0.46
  -1  16   4   10.71    0.50
   0  16   4    9.56    0.44
   0  16  -4    9.97    0.39
   0  16  -4    9.69    0.40
   0  16   4   10.37    0.43
   1  16   4    4.05    0.28
   1  16   4    4.12    0.27
  -1  16  -4    4.35    0.22
  -1  16  -4    4.23    0.21
   2  16   4    0.25    0.15
  -2  16  -4    0.39    0.11
   2  16   4    0.44    0.17
  -2  16  -4    0.37    0.10
  -3  16  -4    2.42    0.17
  -3  16  -4    2.32    0.17
   3  16   4    2.71    0.23
 -11   0   5    3.90    0.21
 -10   0   5    3.46    0.20
  -9   0   5   17.51    0.58
  -8   0   5   -0.01    0.09
   8   0  -5    0.08    0.11
  -7   0   5    3.75    0.18
   7   0  -5    3.58    0.22
  -6   0   5   -0.12    0.07
   6   0  -5    0.03    0.09
  -6   0   5    0.00    0.08
  -6   0   5    0.45    0.09
  -5   0   5    1.71    0.13
  -5   0   5    1.34    0.09
   5   0  -5    1.13    0.11
  -5   0   5    1.12    0.11
  -4   0   5   20.84    0.80
  -4   0   5   23.40    0.77
   4   0  -5   22.08    0.77
  -4   0   5   22.65    0.69
   3   0  -5   68.77    2.10
  -3   0   5   66.82    2.10
  -3   0   5   74.99    2.32
  -3   0   5   68.35    2.41
   3   0  -5   68.15    2.32
   2   0  -5    7.55    0.29
  -2   0   5    8.12    0.29
  -2   0   5    7.29    0.25
   2   0  -5    7.03    0.29
   2   0  -5    7.56    0.24
  -2   0   5    7.81    0.28
   2   0  -5    7.43    0.24
   2   0  -5    7.50    0.28
   1   0  -5   98.98    3.42
  -1   0   5   95.80    2.99
   1   0  -5   98.02    3.30
   1   0  -5  104.17    3.30
   0   0  -5   29.99    1.04
   0   0  -5   31.36    1.04
   0   0  -5   30.73    1.04
   0   0  -5   31.27    1.08
  -1   0  -5   60.88    1.96
  -1   0  -5   50.59    1.89
  -1   0  -5   58.47    1.89
  -2   0  -5    5.87    0.23
  -2   0  -5    5.78    0.23
  -2   0  -5    6.09    0.24
  -3   0  -5    8.35    0.33
  -3   0  -5    9.37    0.33
  -3   0  -5    9.63    0.35
  -4   0  -5    3.24    0.16
  -4   0  -5    3.02    0.15
   4   0   5    3.08    0.13
  -4   0  -5    3.13    0.16
  -5   0  -5    0.16    0.07
  -5   0  -5    0.15    0.08
  -6   0  -5   69.47    2.30
  -6   0  -5   67.62    2.39
  -7   0  -5   40.59    1.39
  -7   0  -5   40.83    1.44
  -8   0  -5    3.15    0.20
  -8   0  -5    2.95    0.20
  -9   0  -5    0.20    0.11
  -9   0  -5    0.04    0.12
 -10   0  -5    6.28    0.31
 -10   0  -5    6.21    0.32
 -11  -1   5   15.79    0.54
 -11   1   5   15.76    0.54
 -10  -1   5   20.27    0.66
 -10   1   5   19.91    0.66
  -9  -1   5   38.14    1.20
  -9   1   5   38.57    1.20
  -8  -1   5    4.67    0.22
   8  -1  -5    4.66    0.25
  -8   1   5    5.20    0.22
   8   1  -5    4.50    0.25
   7  -1  -5   53.42    1.88
  -7  -1   5   54.49    1.70
  -7   1   5   58.61    1.70
   7   1  -5   54.90    1.88
  -6  -1   5   77.07    2.42
   6  -1  -5   81.03    2.67
  -6   1   5   82.84    2.42
   6   1  -5   73.35    2.67
  -6   1   5   81.75    2.67
  -6   1   5   81.25    2.77
   5  -1  -5  107.69    3.42
  -5  -1   5  103.94    3.42
  -5  -1   5  107.62    3.10
  -5  -1   5  103.54    3.55
   5   1  -5   96.61    3.42
  -5   1   5   97.02    3.42
  -5   1   5  101.75    3.10
  -5   1   5  101.63    3.55
  -4  -1   5  140.19    4.76
  -4  -1   5  139.47    4.32
   4  -1  -5  145.89    4.77
  -4  -1   5  145.64    4.94
   4   1  -5  145.97    4.76
  -4   1   5  146.95    4.94
  -4   1   5  137.59    4.76
  -4   1   5  147.60    4.32
   4   1  -5  140.47    4.31
  -3  -1   5   51.39    1.59
  -3  -1   5   54.98    1.76
   3  -1  -5   52.04    1.76
  -3  -1   5   50.22    1.82
   3   1  -5   52.02    1.76
  -3   1   5   51.83    1.76
   3   1  -5   53.53    1.83
   3   1  -5   54.10    1.76
   3   1  -5   53.10    1.58
  -3   1   5   53.25    1.83
  -3   1   5   51.18    1.60
   2  -1  -5  119.77    3.96
   2  -1  -5  123.53    3.58
  -2  -1   5  117.22    3.59
   2   1  -5  119.51    4.10
   2   1  -5  121.29    3.95
  -2   1   5  118.99    3.95
  -2   1   5  114.45    4.10
   2   1  -5  117.02    3.95
  -2   1   5  119.67    3.59
   1  -1  -5  120.23    4.10
   1  -1  -5  116.30    3.95
   1  -1  -5  121.78    3.95
   1  -1  -5  117.61    3.58
   1  -1  -5  119.82    3.58
   1   1  -5  120.02    4.09
   1   1  -5  121.79    3.94
   1   1  -5  117.25    3.94
  -1   1   5  119.47    4.10
  -1   1   5  120.29    3.58
  -1   1   5  112.51    3.95
   0  -1  -5  101.08    3.52
   0  -1  -5  101.44    3.39
   0  -1  -5  107.27    3.39
   0  -1  -5  103.11    3.39
   0   1  -5  100.06    3.39
   0   1  -5  103.98    3.52
   0   1   5   97.92    3.08
  -1  -1  -5   50.91    1.81
  -1  -1  -5   48.38    1.75
  -1  -1  -5   54.66    1.75
   1   1   5   51.45    1.58
  -1   1  -5   54.17    1.81
  -1   1  -5   54.29    1.74
  -2  -1  -5   27.69    0.94
  -2  -1  -5   27.64    0.93
  -2  -1  -5   27.80    0.97
  -2   1  -5   27.63    0.96
  -2   1  -5   27.09    0.93
   2   1   5   26.94    0.84
  -3  -1  -5   41.90    1.40
  -3  -1  -5   38.21    1.34
  -3  -1  -5   41.30    1.34
   3   1   5   40.02    1.21
  -3   1  -5   37.98    1.34
  -3   1  -5   39.85    1.39
  -4  -1  -5   77.84    2.66
  -4  -1  -5   82.72    2.56
  -4   1  -5   74.71    2.65
   4   1   5   76.18    2.32
  -4   1  -5   73.80    2.56
  -4   1  -5   81.86    2.56
  -4   1  -5   69.92    2.65
  -5  -1  -5   46.03    1.50
  -5  -1  -5   43.50    1.56
  -5   1  -5   42.80    1.49
  -5   1  -5   43.57    1.55
   5   1   5   45.76    1.35
  -6  -1  -5   69.21    2.34
  -6  -1  -5   71.40    2.42
  -6   1  -5   66.77    2.33
  -6   1  -5   70.62    2.42
  -7  -1  -5   10.18    0.40
  -7  -1  -5   10.50    0.42
  -7   1  -5   10.77    0.40
  -7   1  -5   10.22    0.41
  -8  -1  -5    7.06    0.31
  -8  -1  -5    7.25    0.31
  -8   1  -5    6.90    0.31
  -8   1  -5    6.78    0.30
  -9  -1  -5   61.11    2.11
  -9  -1  -5   61.67    2.19
  -9   1  -5   63.64    2.11
  -9   1  -5   61.42    2.18
 -10  -1  -5    8.29    0.37
 -10  -1  -5    8.24    0.38
 -10   1  -5    8.75    0.38
 -10   1  -5    7.92    0.37
 -11  -2   5    2.58    0.19
 -11   2   5    2.56    0.19
 -10  -2   5   11.82    0.43
 -10   2   5   12.02    0.42
  -9  -2   5    2.96    0.18
  -9   2   5    2.75    0.16
   9   2  -5    2.28    0.20
  -8  -2   5   17.38    0.56
   8   2  -5   17.25    0.63
  -8   2   5   16.31    0.56
  -7  -2   5    2.01    0.15
   7  -2  -5    2.10    0.16
  -7   2   5    2.10    0.14
  -7   2   5    1.67    0.15
  -7   2   5    1.58    0.14
   7   2  -5    1.77    0.15
  -6  -2   5   11.68    0.38
   6  -2  -5   11.39    0.42
  -6   2   5   11.04    0.44
  -6   2   5   11.14    0.43
   6   2  -5   10.50    0.42
  -6   2   5   10.51    0.37
   5  -2  -5   37.31    1.25
  -5  -2   5   35.85    1.12
  -5  -2   5   36.90    1.24
  -5  -2   5   37.07    1.29
  -5   2   5   38.03    1.12
   5   2  -5   36.18    1.24
  -5   2   5   35.73    1.24
  -5   2   5   34.57    1.29
   4  -2  -5  135.79    4.38
  -4  -2   5  134.82    4.54
  -4  -2   5  135.60    3.97
  -4  -2   5  128.89    4.37
   4   2  -5  128.10    3.96
  -4   2   5  134.39    4.38
  -4   2   5  124.38    4.54
  -4   2   5  134.21    3.97
   4   2  -5  127.77    4.37
  -3  -2   5    3.13    0.13
   3  -2  -5    2.85    0.15
   3   2  -5    3.16    0.16
  -3   2   5    3.07    0.16
   3   2  -5    3.13    0.15
  -3   2   5    3.15    0.17
  -3   2   5    2.83    0.14
   3   2  -5    3.26    0.15
   2  -2  -5  102.34    3.32
  -2   2   5  105.57    3.32
   2   2  -5   97.92    3.31
   2   2  -5   96.64    3.31
   2   2  -5  100.00    3.44
  -2   2   5  100.54    3.44
  -2   2   5   94.95    3.01
   1  -2  -5  283.58    8.02
   1  -2  -5  270.97    8.84
   1  -2  -5  265.90    8.02
  -1   2   5  254.21    9.15
  -1   2   5  263.96    8.02
  -1   2   5  251.47    8.81
   1   2  -5  267.12    9.15
   1   2  -5  272.67    8.82
   0  -2  -5   24.13    0.77
   0  -2  -5   26.42    0.86
   0  -2  -5   24.87    0.77
   0   2   5   26.50    0.89
   0   2   5   24.14    0.86
   0   2  -5   26.11    0.88
   0   2  -5   25.55    0.84
   0   2   5   23.10    0.77
   0   2  -5   25.01    0.84
  -1  -2  -5   44.63    1.55
  -1  -2  -5   43.89    1.61
  -1  -2  -5   46.84    1.40
  -1  -2  -5   47.14    1.40
   1   2   5   45.49    1.55
  -1   2  -5   45.58    1.60
  -1   2  -5   47.80    1.54
  -1   2  -5   45.67    1.54
   1   2   5   47.31    1.40
   1   2   5   47.98    1.61
  -2  -2  -5   77.43    2.53
  -2  -2  -5   77.02    2.28
  -2  -2  -5   78.61    2.28
  -2  -2  -5   73.94    2.53
  -2  -2  -5   82.45    2.63
  -2   2  -5   72.23    2.52
   2   2   5   73.26    2.62
   2   2   5   76.76    2.29
   2   2   5   71.64    2.53
  -2   2  -5   73.37    2.61
  -2   2  -5   77.36    2.52
  -3  -2  -5    5.57    0.23
  -3  -2  -5    5.49    0.18
  -3  -2  -5    5.43    0.18
  -3  -2  -5    6.04    0.24
   3   2   5    5.53    0.22
   3   2   5    5.02    0.23
  -3   2  -5    5.29    0.22
   3   2   5    5.13    0.19
  -3   2  -5    5.35    0.21
  -3   2  -5    5.63    0.21
  -4  -2  -5    5.15    0.17
  -4  -2  -5    4.97    0.22
  -4  -2  -5    5.01    0.17
  -4   2  -5    5.29    0.21
   4   2   5    5.40    0.22
  -4   2  -5    5.36    0.22
   4   2   5    5.16    0.23
   4   2   5    5.11    0.19
  -5  -2  -5    1.27    0.06
  -5  -2  -5    1.30    0.11
  -5  -2  -5    1.03    0.10
   5   2   5    1.35    0.09
  -6  -2  -5   10.38    0.38
  -6  -2  -5    9.69    0.40
  -6   2  -5    9.54    0.37
   6   2   5    9.69    0.34
  -6   2  -5    9.84    0.38
  -7  -2  -5    7.53    0.35
  -7  -2  -5    8.66    0.34
  -7   2  -5    9.14    0.34
  -7   2  -5    8.36    0.35
  -8  -2  -5   16.78    0.62
  -8  -2  -5   17.69    0.65
  -8   2  -5   16.97    0.63
  -8   2  -5   15.98    0.61
  -9  -2  -5    0.15    0.12
  -9  -2  -5    0.13    0.13
  -9   2  -5    0.10    0.11
  -9   2  -5   -0.03    0.12
 -10  -2  -5    0.34    0.14
 -10  -2  -5    0.34    0.14
 -10   2  -5    0.21    0.13
 -10   2  -5    0.48    0.13
 -11  -3   5   16.60    0.56
 -11   3   5   15.72    0.54
 -10  -3   5   12.84    0.45
 -10   3   5   12.22    0.43
  -9  -3   5    4.86    0.23
  -9   3   5    4.18    0.21
   9   3  -5    5.22    0.28
  -8  -3   5    0.21    0.10
   8   3  -5    0.27    0.12
  -8   3   5    0.23    0.09
   7  -3  -5   63.24    2.13
  -7  -3   5   62.98    1.93
  -7   3   5   63.56    2.13
   7   3  -5   60.51    2.13
  -7   3   5   62.33    1.93
  -7   3   5   65.43    2.22
   6  -3  -5   69.60    2.35
  -6  -3   5   67.98    2.13
   6   3  -5   69.72    2.35
  -6   3   5   72.79    2.35
  -6   3   5   67.97    2.44
  -6   3   5   70.94    2.13
   5  -3  -5  125.97    4.25
  -5  -3   5  135.09    3.85
  -5   3   5  126.47    3.85
  -5   3   5  117.47    4.25
  -5   3   5  132.88    4.41
   5   3  -5  127.29    4.25
   4  -3  -5   15.75    0.55
  -4  -3   5   14.94    0.49
  -4   3   5   14.95    0.49
   4   3  -5   14.93    0.54
   4   3  -5   15.63    0.54
   4   3  -5   15.62    0.56
  -4   3   5   15.06    0.57
  -4   3   5   15.56    0.55
   3  -3  -5   12.73    0.46
  -3  -3   5   12.84    0.40
   3   3  -5   12.32    0.45
  -3   3   5   13.04    0.41
  -3   3   5   12.63    0.47
  -3   3   5   12.89    0.46
   3   3  -5   12.44    0.45
   3   3  -5   12.63    0.47
   2  -3  -5  151.61    4.67
   2   3  -5  140.29    4.66
  -2   3   5  132.78    4.84
  -2   3   5  137.43    4.23
   2   3  -5  144.86    4.83
  -2   3   5  135.56    4.66
   1  -3  -5  124.09    3.97
   1  -3  -5  121.24    3.97
   1   3  -5  123.76    3.96
   1   3  -5  116.45    3.96
  -1   3   5  109.83    3.97
  -1   3   5  118.84    3.60
  -1   3   5  120.43    4.12
   1   3  -5  120.69    4.11
   0  -3  -5   75.03    2.40
   0   3  -5   72.51    2.39
   0   3  -5   73.66    2.39
   0   3   5   71.79    2.49
   0   3   5   67.17    2.40
   0   3  -5   73.95    2.48
   0   3   5   69.18    2.18
  -1  -3  -5   21.86    0.73
  -1  -3  -5   21.58    0.65
  -1  -3  -5   21.20    0.65
   1   3   5   19.78    0.76
  -1   3  -5   21.28    0.71
   1   3   5   20.20    0.73
  -1   3  -5   21.46    0.71
   1   3   5   21.12    0.66
  -1   3  -5   22.14    0.74
  -2  -3  -5    3.67    0.14
  -2  -3  -5    3.72    0.14
  -2  -3  -5    3.38    0.17
  -2   3  -5    3.87    0.15
   2   3   5    3.72    0.15
  -2   3  -5    3.79    0.15
  -2   3  -5    3.89    0.15
   2   3   5    3.89    0.18
   2   3   5    3.97    0.18
  -3  -3  -5   55.69    1.63
  -3  -3  -5   52.53    1.81
  -3  -3  -5   54.01    1.63
  -3   3  -5   55.78    1.86
   3   3   5   51.46    1.88
  -3   3  -5   51.16    1.79
  -3   3  -5   51.70    1.80
  -3   3  -5   56.32    1.86
   3   3   5   56.30    1.81
   3   3   5   53.85    1.64
  -4  -3  -5    1.67    0.14
  -4  -3  -5    1.78    0.10
   4   3   5    1.95    0.14
  -4   3  -5    1.96    0.11
   4   3   5    1.97    0.11
  -4   3  -5    1.81    0.12
   4   3   5    1.81    0.13
  -5  -3  -5  118.22    3.57
  -5  -3  -5  116.61    3.95
   5   3   5  120.10    3.58
  -6  -3  -5   27.51    0.96
  -6  -3  -5   25.23    0.93
  -6  -3  -5   26.10    0.82
  -6   3  -5   26.94    0.95
   6   3   5   27.08    0.84
  -6   3  -5   27.11    0.92
  -7  -3  -5   97.34    3.26
  -7  -3  -5   93.33    3.14
  -7  -3  -5   93.40    2.82
  -7   3  -5   93.66    3.25
  -7   3  -5   90.11    3.13
  -8  -3  -5   11.44    0.34
  -8  -3  -5   10.62    0.45
  -8  -3  -5   10.16    0.43
  -8   3  -5   10.51    0.42
  -8   3  -5   11.12    0.43
  -9  -3  -5   49.08    1.77
  -9  -3  -5   55.23    1.84
  -9   3  -5   50.91    1.83
  -9   3  -5   51.57    1.76
 -10  -3  -5    4.42    0.27
 -10  -3  -5    4.22    0.27
 -10   3  -5    4.25    0.25
 -10   3  -5    3.84    0.24
 -11  -4   5    2.22    0.17
 -11   4   5    2.12    0.16
 -10  -4   5    4.24    0.22
 -10   4   5    3.97    0.20
  -9  -4   5    0.41    0.11
   9   4  -5    0.35    0.13
  -9   4   5    0.58    0.10
  -8  -4   5   22.89    0.74
  -8   4   5   23.00    0.86
   8   4  -5   24.19    0.83
  -8   4   5   22.46    0.74
  -7  -4   5  105.74    3.24
   7   4  -5  106.59    3.58
  -7   4   5  106.96    3.71
  -7   4   5  106.52    3.24
  -7   4   5  107.94    3.58
   6  -4  -5   45.68    1.52
  -6  -4   5   44.50    1.37
  -6   4   5   43.23    1.58
   6   4  -5   44.10    1.52
  -6   4   5   46.25    1.52
  -6   4   5   43.43    1.37
   5  -4  -5   91.14    2.97
  -5  -4   5   85.80    2.69
  -5   4   5   91.35    2.69
   5   4  -5   86.80    2.97
  -5   4   5   88.89    3.09
  -5   4   5   88.83    2.97
  -4  -4   5    9.01    0.29
   4  -4  -5    8.92    0.34
  -4   4   5    8.17    0.30
   4   4  -5    8.83    0.33
  -4   4   5    8.32    0.34
  -4   4   5    8.97    0.35
   3  -4  -5   65.33    2.17
  -3  -4   5   65.79    1.96
   3   4  -5   64.82    2.24
  -3   4   5   68.90    2.18
   3   4  -5   64.61    2.16
  -3   4   5   64.08    1.97
   3   4  -5   66.21    2.16
  -3   4   5   58.24    2.25
   2  -4  -5    4.82    0.20
  -2   4   5    4.09    0.20
  -2   4   5    4.31    0.17
   2   4  -5    4.16    0.18
   2   4  -5    4.33    0.18
  -2   4   5    4.35    0.20
   1  -4  -5   48.26    1.59
   1  -4  -5   47.91    1.59
   1   4  -5   46.81    1.63
   1   4  -5   46.99    1.57
   1   4  -5   47.15    1.57
  -1   4   5   46.26    1.44
  -1   4   5   46.05    1.59
  -1   4   5   47.81    1.65
   0  -4  -5   57.63    1.91
   0   4   5   56.72    1.73
   0   4   5   60.91    1.98
   0   4  -5   50.44    1.88
   0   4  -5   56.48    1.88
   0   4   5   58.45    1.91
  -1  -4  -5   34.41    1.19
   1   4   5   38.28    1.23
   1   4   5   36.17    1.07
  -1   4  -5   34.25    1.16
   1   4   5   34.09    1.19
  -1   4  -5   33.10    1.21
  -2  -4  -5  141.66    4.76
  -2   4  -5  140.92    4.92
   2   4   5  142.97    4.76
  -2   4  -5  129.69    4.74
   2   4   5  151.70    4.32
  -2   4  -5  144.26    4.74
  -2   4  -5  143.76    4.92
   2   4   5  151.63    4.95
  -3  -4  -5    6.44    0.22
  -3  -4  -5    5.77    0.26
  -3   4  -5    6.21    0.23
   3   4   5    5.84    0.25
  -3   4  -5    6.05    0.22
   3   4   5    6.37    0.22
   3   4   5    6.48    0.27
  -4  -4  -5  108.23    3.17
  -4  -4  -5  103.18    3.50
   4   4   5  103.13    3.50
   4   4   5   97.29    3.63
   4   4   5  106.21    3.18
  -4   4  -5  107.84    3.48
  -4   4  -5  108.85    3.62
  -5  -4  -5   17.91    0.56
  -5  -4  -5   17.26    0.63
   5   4   5   17.69    0.56
  -6  -4  -5   20.63    0.77
  -6  -4  -5   20.30    0.74
  -6  -4  -5   21.40    0.65
   6   4   5   20.48    0.66
  -6   4  -5   20.04    0.74
  -6   4  -5   21.42    0.72
  -7  -4  -5    2.63    0.19
  -7  -4  -5    2.63    0.20
  -7  -4  -5    2.59    0.13
  -7   4  -5    2.64    0.16
   7   4   5    2.82    0.16
  -7   4  -5    2.56    0.16
  -8  -4  -5    8.53    0.38
  -8  -4  -5    8.64    0.38
  -8  -4  -5    8.79    0.29
  -8   4  -5    8.84    0.35
  -8   4  -5    8.53    0.36
   8   4   5    9.05    0.32
  -9  -4  -5    0.64    0.14
  -9  -4  -5    0.55    0.13
  -9  -4  -5    0.70    0.07
  -9   4  -5    0.44    0.12
  -9   4  -5    0.75    0.12
 -10  -4  -5   12.54    0.52
 -10  -4  -5   11.77    0.50
 -10   4  -5   12.17    0.49
 -10   4  -5   12.54    0.50
 -11  -5   5    0.82    0.14
 -11   5   5    0.78    0.11
 -10  -5   5   42.88    1.32
 -10   5   5   41.02    1.30
  -9  -5   5    1.17    0.13
  -9   5   5    1.16    0.11
   9   5  -5    1.34    0.16
  -8  -5   5   27.72    0.84
   8   5  -5   26.60    0.93
  -8   5   5   24.91    0.97
  -8   5   5   25.47    0.82
  -7  -5   5    6.13    0.25
   7   5  -5    6.12    0.28
  -7   5   5    5.93    0.31
  -7   5   5    6.15    0.24
  -7   5   5    5.97    0.29
   6  -5  -5   11.22    0.44
  -6  -5   5   11.89    0.39
  -6   5   5   10.61    0.46
   6   5  -5   11.77    0.44
  -6   5   5   11.80    0.39
  -6   5   5   11.93    0.45
   5  -5  -5   10.01    0.40
  -5  -5   5   10.16    0.35
   5   5  -5    9.89    0.39
  -5   5   5    9.79    0.40
  -5   5   5   10.60    0.35
  -5   5   5   11.08    0.41
   4  -5  -5    3.50    0.19
  -4  -5   5    3.37    0.15
  -4   5   5    3.59    0.18
  -4   5   5    3.25    0.15
   4   5  -5    3.19    0.17
  -4   5   5    3.36    0.19
   3  -5  -5   11.96    0.45
   3   5  -5   12.19    0.46
  -3   5   5   12.75    0.40
  -3   5   5   13.40    0.47
  -3   5   5   11.24    0.45
   3   5  -5   12.60    0.44
   3   5  -5   12.56    0.44
   2  -5  -5   20.27    0.74
   2  -5  -5   20.91    0.74
  -2   5   5   22.60    0.77
   2   5  -5   20.79    0.75
  -2   5   5   20.00    0.74
  -2   5   5   23.02    0.67
   2   5  -5   20.90    0.72
   1  -5  -5   16.40    0.59
  -1   5   5   16.40    0.61
  -1   5   5   16.29    0.59
  -1   5   5   17.16    0.53
   1   5  -5   16.77    0.56
   1   5  -5   16.22    0.56
   1   5  -5   16.69    0.58
   0  -5  -5   86.44    2.75
   0  -5  -5   82.10    2.49
   0   5  -5   81.67    2.73
   0   5   5   85.40    2.49
   0   5  -5   76.54    2.83
   0   5   5   79.84    2.75
   0   5   5   84.69    2.86
  -1  -5  -5  163.68    5.40
  -1  -5  -5  162.39    4.90
   1   5   5  170.47    5.61
   1   5   5  147.80    5.40
   1   5   5  168.73    4.90
  -2  -5  -5  214.00    6.97
   2   5   5  225.37    6.33
  -2   5  -5  211.09    6.94
   2   5   5  204.77    7.23
   2   5   5  194.57    6.97
  -3  -5  -5   11.57    0.44
  -3   5  -5   12.17    0.42
  -3   5  -5   11.82    0.40
   3   5   5   11.55    0.39
   3   5   5   11.60    0.44
  -3   5  -5   11.65    0.40
  -3   5  -5   11.72    0.42
   3   5   5   12.31    0.45
  -4  -5  -5  143.90    4.72
  -4   5  -5  144.41    4.70
  -4   5  -5  145.45    4.87
   4   5   5  136.00    4.28
   4   5   5  138.48    4.89
  -5  -5  -5   10.14    0.34
  -5  -5  -5    9.73    0.40
  -5   5  -5   10.08    0.37
  -5   5  -5   10.98    0.38
   5   5   5    9.76    0.35
  -6  -5  -5  126.41    3.78
  -6  -5  -5  119.12    4.34
  -6  -5  -5  127.26    4.18
  -6   5  -5  124.33    4.16
   6   5   5  126.47    3.79
  -6   5  -5  127.24    4.32
  -7  -5  -5   12.22    0.47
  -7  -5  -5   11.60    0.39
  -7  -5  -5   11.51    0.48
   7   5   5   11.67    0.40
  -7   5  -5   11.60    0.43
  -7   5  -5   11.51    0.45
  -8  -5  -5   33.69    1.23
  -8  -5  -5   34.34    1.05
  -8  -5  -5   35.85    1.19
  -8   5  -5   32.16    1.17
  -8   5  -5   33.83    1.21
  -9  -5  -5    2.38    0.19
  -9  -5  -5    1.75    0.18
  -9  -5  -5    2.01    0.13
  -9   5  -5    1.91    0.17
  -9   5  -5    1.86    0.15
 -10  -5  -5   59.28    1.74
 -10  -5  -5   54.57    1.96
 -10  -5  -5   58.66    2.04
 -10   5  -5   54.30    1.94
 -10   5  -5   58.01    2.02
 -10  -6   5    9.33    0.37
  10   6  -5    9.38    0.42
 -10   6   5    9.63    0.34
  -9  -6   5   24.91    0.81
  -9   6   5   24.65    0.80
   9   6  -5   26.17    0.92
  -8   6   5    7.02    0.25
   8   6  -5    6.24    0.31
  -8   6   5    6.74    0.32
  -8   6   5    6.63    0.33
  -7   6   5   31.86    1.00
   7   6  -5   31.44    1.12
  -7   6   5   33.04    1.12
  -7   6   5   31.89    1.16
  -6   6   5   14.29    0.47
   6   6  -5   13.89    0.53
  -6   6   5   14.03    0.55
  -6   6   5   14.88    0.54
   5  -6  -5   87.05    3.04
   5   6  -5   87.75    3.03
  -5   6   5   91.66    3.04
  -5   6   5   93.53    3.16
  -5   6   5   93.64    2.75
   4  -6  -5   17.53    0.65
  -4   6   5   19.12    0.68
  -4   6   5   19.25    0.66
   4   6  -5   17.57    0.64
  -4   6   5   17.90    0.58
   3  -6  -5    3.44    0.19
  -3   6   5    3.35    0.18
   3   6  -5    3.21    0.16
  -3   6   5    3.34    0.20
  -3   6   5    3.57    0.15
   3   6  -5    3.11    0.16
   2  -6  -5   76.99    2.54
   2  -6  -5   73.69    2.54
  -2   6   5   79.00    2.55
  -2   6   5   73.55    2.30
   2   6  -5   77.11    2.53
   2   6  -5   76.24    2.62
  -2   6   5   74.86    2.64
   1  -6  -5    8.90    0.33
   1   6  -5    8.21    0.30
  -1   6   5    8.55    0.29
  -1   6   5    8.64    0.33
  -1   6   5    8.80    0.35
   0  -6  -5  137.64    4.60
   0  -6  -5  138.95    4.17
   0   6   5  135.26    4.78
   0   6  -5  135.48    4.58
   0   6  -5  138.07    4.75
   0   6   5  146.21    4.61
   0   6   5  132.24    4.17
   0   6  -5  142.64    4.58
  -1  -6  -5    9.87    0.34
  -1  -6  -5   10.55    0.38
   1   6   5   10.22    0.40
   1   6   5    9.85    0.38
   1   6   5    9.83    0.34
  -2  -6  -5   66.02    1.94
  -2  -6  -5   64.48    2.15
   2   6   5   67.71    2.23
   2   6   5   57.56    2.15
   2   6   5   63.81    1.94
  -3  -6  -5    1.20    0.12
  -3   6  -5    1.33    0.08
   3   6   5    1.11    0.12
   3   6   5    1.39    0.09
  -3   6  -5    1.30    0.08
  -3   6  -5    1.32    0.08
  -3   6  -5    1.44    0.08
   3   6   5    1.21    0.11
  -4  -6  -5   91.50    3.18
   4   6   5   94.22    2.88
  -4   6  -5   95.11    3.15
  -4   6  -5   97.52    3.15
  -4   6  -5   95.10    3.27
  -4   6  -5   96.49    3.27
  -5  -6  -5   24.34    0.88
  -5  -6  -5   24.94    0.79
  -5   6  -5   25.46    0.88
   5   6   5   25.10    0.79
  -5   6  -5   25.46    0.85
  -6  -6  -5    3.81    0.23
  -6  -6  -5    3.75    0.22
  -6  -6  -5    3.95    0.18
   6   6   5    3.94    0.19
  -6   6  -5    3.73    0.19
  -6   6  -5    3.84    0.19
  -7  -6  -5    0.92    0.10
  -7  -6  -5    1.01    0.14
  -7  -6  -5    0.88    0.13
   7   6   5    1.04    0.11
  -7   6  -5    0.94    0.10
  -7   6  -5    1.17    0.11
  -8  -6  -5    6.87    0.33
  -8  -6  -5    7.81    0.35
  -8  -6  -5    7.56    0.27
  -8   6  -5    7.05    0.31
  -8   6  -5    7.12    0.30
  -9  -6  -5   11.54    0.50
  -9  -6  -5   11.73    0.40
  -9  -6  -5   12.01    0.49
  -9   6  -5   11.73    0.47
  -9   6  -5   11.76    0.45
 -10  -6  -5   12.72    0.41
 -10   6  -5   11.88    0.48
 -10   6  -5   12.07    0.50
  10   7  -5    3.58    0.27
 -10   7   5    3.23    0.17
   9   7  -5   29.20    1.06
  -9   7   5   30.04    0.93
   8   7  -5   19.39    0.71
  -8   7   5   19.50    0.62
  -8   7   5   19.15    0.75
  -8   7   5   19.58    0.73
   7   7  -5   14.75    0.58
  -7   7   5   15.94    0.58
  -7   7   5   15.02    0.50
  -7   7   5   16.01    0.61
   6   7  -5    6.67    0.29
  -6   7   5    6.57    0.31
  -6   7   5    6.58    0.25
  -6   7   5    6.90    0.31
   5   7  -5  114.65    3.92
  -5   7   5  122.66    3.93
  -5   7   5  116.17    3.55
  -5   7   5  116.19    4.07
   4  -7  -5   62.97    2.13
  -4   7   5   66.64    1.93
  -4   7   5   64.78    2.21
  -4   7   5   55.48    2.13
   4   7  -5   65.69    2.12
   3  -7  -5   37.46    1.30
   3  -7  -5   38.07    1.30
  -3   7   5   39.15    1.17
  -3   7   5   37.18    1.35
  -3   7   5   38.05    1.30
   2  -7  -5    8.68    0.34
  -2   7   5    8.74    0.35
   2   7  -5    8.76    0.32
   2   7  -5    8.53    0.33
  -2   7   5    8.40    0.34
  -2   7   5    8.96    0.30
   1  -7  -5  167.77    5.59
  -1   7   5  153.79    5.80
  -1   7   5  183.06    5.59
  -1   7   5  169.87    5.07
   1   7  -5  165.81    5.57
   0  -7  -5    8.21    0.30
   0  -7  -5    8.88    0.34
   0   7   5    8.21    0.34
   0   7  -5    8.38    0.30
   0   7  -5    8.77    0.30
   0   7   5    8.09    0.29
   0   7   5    9.31    0.35
  -1  -7  -5  134.01    4.06
  -1  -7  -5  134.09    4.47
   1   7   5  139.71    4.48
   1   7   5  128.43    4.06
   1   7   5  135.46    4.64
  -2  -7  -5    6.88    0.25
  -2  -7  -5    6.53    0.27
   2   7   5    6.01    0.28
   2   7   5    6.25    0.24
   2   7   5    6.88    0.29
  -3  -7  -5   37.25    1.16
  -3  -7  -5   38.79    1.29
   3   7   5   34.68    1.33
   3   7   5   39.57    1.29
  -3   7  -5   37.43    1.25
  -3   7  -5   37.42    1.29
  -3   7  -5   37.71    1.25
  -3   7  -5   37.42    1.29
   3   7   5   37.14    1.16
  -4  -7  -5   41.74    1.43
  -4  -7  -5   42.01    1.29
  -4   7  -5   42.40    1.40
  -4   7  -5   41.70    1.45
  -4   7  -5   42.27    1.45
  -4   7  -5   41.23    1.40
   4   7   5   41.76    1.29
  -5  -7  -5   98.36    3.01
  -5  -7  -5   99.49    3.33
  -5   7  -5   98.52    3.42
   5   7   5  100.06    3.02
  -5   7  -5  100.20    3.30
  -6  -7  -5   30.12    1.12
  -6  -7  -5   31.63    1.08
  -6  -7  -5   30.23    0.96
  -6   7  -5   30.52    1.05
   6   7   5   31.15    0.97
  -6   7  -5   31.08    1.09
  -7  -7  -5   22.14    0.83
  -7  -7  -5   21.14    0.70
  -7  -7  -5   21.72    0.79
  -7   7  -5   21.80    0.79
   7   7   5   22.65    0.71
  -7   7  -5   21.75    0.76
  -8  -7  -5    3.60    0.25
  -8  -7  -5    4.15    0.19
  -8   7  -5    3.99    0.21
  -8   7  -5    3.92    0.21
  -9  -7  -5   36.67    1.14
  -9   7  -5   36.64    1.31
  -9   7  -5   36.76    1.27
 -10   8   5    7.29    0.27
  10   8  -5    7.55    0.36
   9   8  -5    1.65    0.17
  -9   8   5    1.52    0.11
  -8   8   5    1.15    0.10
  -8   8   5    1.19    0.16
  -8   8   5    0.86    0.15
   8   8  -5    1.10    0.15
  -7   8   5    8.72    0.38
  -7   8   5    8.61    0.30
   7   8  -5    8.33    0.37
   6   8  -5   28.36    0.98
  -6   8   5   28.84    0.99
  -6   8   5   26.34    0.88
  -6   8   5   28.95    1.03
  -5   8   5    6.48    0.24
  -5   8   5    6.96    0.31
  -5   8   5    6.19    0.30
   5   8  -5    6.16    0.28
   4   8  -5   68.03    2.30
  -4   8   5   69.55    2.09
  -4   8   5   66.74    2.40
  -4   8   5   69.92    2.32
   3  -8  -5   36.75    1.31
  -3   8   5   38.37    1.18
  -3   8   5   40.72    1.37
  -3   8   5   37.64    1.32
   2  -8  -5    8.92    0.35
  -2   8   5    8.98    0.30
  -2   8   5    8.23    0.36
  -2   8   5    7.70    0.34
   1  -8  -5    5.22    0.24
  -1   8   5    5.42    0.26
  -1   8   5    5.24    0.21
  -1   8   5    5.11    0.24
   1   8  -5    5.53    0.21
   0  -8  -5    1.96    0.14
   0  -8  -5    2.12    0.15
   0   8   5    1.68    0.14
   0   8   5    1.86    0.14
   0   8  -5    1.80    0.10
   0   8   5    1.78    0.12
   0   8  -5    1.70    0.10
  -1  -8  -5   29.58    1.03
  -1  -8  -5   29.97    0.93
   1   8   5   28.73    1.03
  -1   8  -5   30.20    0.99
   1   8   5   30.09    0.93
   1   8   5   30.12    1.07
  -2  -8  -5   82.89    2.99
  -2  -8  -5   91.80    2.71
   2   8   5   91.40    3.11
   2   8   5   91.54    3.00
   2   8   5   89.14    2.71
  -3  -8  -5  114.62    3.27
  -3  -8  -5  104.49    3.61
  -3   8  -5  106.72    3.70
   3   8   5  115.51    3.75
   3   8   5  105.35    3.27
  -3   8  -5  108.83    3.57
  -3   8  -5  105.33    3.57
   3   8   5  101.63    3.61
  -4  -8  -5   79.22    2.44
  -4  -8  -5   81.72    2.70
  -4   8  -5   81.87    2.77
  -4   8  -5   79.84    2.67
   4   8   5   80.37    2.45
  -4   8  -5   78.90    2.67
  -5  -8  -5   12.96    0.50
  -5  -8  -5   12.98    0.43
  -5   8  -5   12.65    0.45
  -5   8  -5   12.78    0.47
   5   8   5   12.78    0.43
  -6  -8  -5    9.15    0.33
  -6  -8  -5    8.95    0.39
  -6  -8  -5    9.48    0.39
  -6   8  -5    8.83    0.34
   6   8   5    9.22    0.33
  -6   8  -5    9.07    0.35
  -7  -8  -5    1.47    0.13
  -7   8  -5    1.82    0.14
  -7   8  -5    1.63    0.14
  -8  -8  -5    7.56    0.29
  -8   8  -5    7.80    0.32
  -8   8  -5    7.58    0.33
  -9  -8  -5    4.06    0.21
  -9   8  -5    3.82    0.22
  -9   8  -5    3.96    0.22
  -9   9   5    2.11    0.20
   9   9  -5    2.01    0.20
  -9   9   5    2.08    0.13
  -8   9   5   12.10    0.51
  -8   9   5   13.00    0.53
  -8   9   5   12.52    0.42
   8   9  -5   12.31    0.49
  -7   9   5   10.43    0.43
  -7   9   5    9.60    0.34
   7   9  -5    9.98    0.41
  -7   9   5    9.77    0.44
  -6   9   5   64.63    2.12
  -6   9   5   57.20    2.04
  -6   9   5   58.42    1.83
   6   9  -5   59.88    2.03
  -5   9   5  129.34    3.80
  -5   9   5  121.16    4.36
   5   9  -5  130.55    4.19
  -5   9   5  120.82    4.20
  -4   9   5   60.76    2.14
  -4   9   5   60.71    2.06
  -4   9   5   63.16    1.86
   4   9  -5   58.82    2.05
   3   9  -5   32.20    1.08
  -3   9   5   29.86    1.10
  -3   9   5   32.54    1.15
  -3   9   5   32.27    0.98
  -2   9   5   37.97    1.39
  -2   9   5   40.44    1.45
   2   9  -5   42.48    1.37
  -2   9   5   41.94    1.25
   1  -9  -5   17.16    0.64
  -1   9   5   18.23    0.64
  -1   9   5   17.25    0.66
  -1   9   5   18.09    0.56
   1   9  -5   17.40    0.61
   1   9  -5   17.59    0.61
   0  -9  -5  142.88    4.28
   0  -9  -5  147.58    4.72
   0   9   5  130.94    4.72
   0   9  -5  144.23    4.68
   0   9  -5  142.84    4.68
   0   9   5  145.57    4.28
   0   9   5  134.03    4.89
   0   9  -5  143.46    4.86
  -1  -9  -5    4.96    0.20
  -1  -9  -5    4.79    0.24
  -1   9  -5    4.72    0.18
   1   9   5    4.86    0.25
  -1   9  -5    4.82    0.18
   1   9   5    4.80    0.20
   1   9   5    4.85    0.24
  -1   9  -5    4.71    0.18
  -2  -9  -5   30.34    0.94
  -2  -9  -5   30.59    1.05
   2   9   5   31.40    1.09
   2   9   5   27.75    1.05
  -2   9  -5   29.91    1.00
   2   9   5   30.03    0.94
  -2   9  -5   30.81    1.00
  -3  -9  -5   55.69    1.92
  -3  -9  -5   59.04    1.74
  -3   9  -5   57.11    1.95
  -3   9  -5   56.43    1.88
   3   9   5   58.54    2.00
   3   9   5   51.76    1.92
  -3   9  -5   56.96    1.88
   3   9   5   56.80    1.73
  -4  -9  -5  203.00    6.12
  -4  -9  -5  204.65    6.74
   4   9   5  201.20    6.12
  -4   9  -5  202.53    6.71
  -4   9  -5  203.41    6.96
  -4   9  -5  201.05    6.71
  -5  -9  -5    5.03    0.23
  -5   9  -5    5.35    0.22
   5   9   5    5.31    0.22
  -5   9  -5    5.45    0.22
  -6  -9  -5   31.21    0.97
  -6   9  -5   30.84    1.08
  -6   9  -5   30.89    1.05
   6   9   5   29.90    0.97
  -7  -9  -5    3.22    0.19
  -7   9  -5    3.35    0.18
  -7   9  -5    3.15    0.18
  -8  -9  -5    3.55    0.20
  -8   9  -5    3.40    0.20
  -8   9  -5    3.61    0.20
  -9  -9  -5    0.81    0.12
  -9   9  -5    0.84    0.14
  -9   9  -5    0.81    0.13
   9  10  -5    4.74    0.28
  -9  10   5    5.22    0.30
  -9  10   5    4.91    0.19
  -8  10   5    0.34    0.08
  -8  10   5    0.16    0.14
   8  10  -5    0.34    0.14
  -8  10   5    0.21    0.14
   7  10  -5   12.46    0.50
  -7  10   5   12.59    0.42
  -7  10   5   13.19    0.53
  -7  10   5   12.68    0.51
   6  10  -5    0.57    0.13
  -6  10   5    0.47    0.08
  -6  10   5    0.53    0.14
  -6  10   5    0.44    0.14
  -5  10   5   13.48    0.44
   5  10  -5   12.90    0.50
  -5  10   5   13.41    0.54
  -5  10   5   13.61    0.53
  -4  10   5   21.82    0.69
   4  10  -5   20.63    0.77
  -4  10   5   23.74    0.79
  -4  10   5   21.65    0.82
  -3  10   5    6.27    0.30
   3  10  -5    6.14    0.26
  -3  10   5    6.26    0.23
  -3  10   5    6.26    0.30
   2  10  -5   17.86    0.62
  -2  10   5   17.95    0.57
  -2  10   5   18.61    0.68
  -2  10   5   16.54    0.65
   1  10  -5  106.24    3.59
  -1  10   5  107.07    3.15
  -1  10   5   96.28    3.62
  -1  10   5  105.27    3.49
   1  10  -5  105.39    3.46
   0 -10  -5   16.50    0.55
   0  10  -5   16.59    0.57
   0  10   5   16.43    0.61
   0  10   5   15.61    0.53
   0  10  -5   16.55    0.59
   0  10  -5   16.27    0.57
   0  10   5   17.78    0.63
  -1 -10  -5   30.34    0.95
   1  10   5   30.09    0.94
   1  10   5   31.85    1.06
  -1  10  -5   30.50    1.01
  -1  10  -5   30.41    1.01
   1  10   5   27.22    1.09
  -1  10  -5   30.32    1.05
  -2 -10  -5   28.26    0.93
   2  10   5   28.81    1.07
   2  10   5   28.70    0.92
   2  10   5   33.18    1.04
  -2  10  -5   29.12    1.02
  -2  10  -5   28.37    0.99
  -2  10  -5   30.21    0.99
  -3 -10  -5    4.25    0.21
   3  10   5    4.67    0.25
  -3  10  -5    4.28    0.18
  -3  10  -5    4.46    0.18
   3  10   5    4.44    0.20
   3  10   5    5.03    0.26
  -3  10  -5    4.37    0.18
  -4 -10  -5   26.97    0.87
   4  10   5   27.26    0.87
  -4  10  -5   28.00    0.96
  -4  10  -5   27.61    0.93
  -5 -10  -5    2.44    0.17
  -5  10  -5    2.61    0.14
   5  10   5    2.32    0.15
  -5  10  -5    2.70    0.14
  -6 -10  -5    1.55    0.14
  -6  10  -5    1.60    0.13
  -6  10  -5    1.67    0.13
  -7 -10  -5    4.12    0.21
  -7  10  -5    4.07    0.20
  -7  10  -5    3.82    0.20
  -8 -10  -5    8.35    0.33
  -8  10  -5    8.71    0.35
  -8  10  -5    8.58    0.36
  -8  11   5   20.55    0.64
  -8  11   5   19.39    0.77
   8  11  -5   20.97    0.77
  -8  11   5   21.41    0.81
  -7  11   5   16.19    0.50
   7  11  -5   15.55    0.60
  -7  11   5   15.40    0.61
  -7  11   5   15.69    0.63
   6  11  -5   16.85    0.65
  -6  11   5   17.66    0.69
  -6  11   5   18.25    0.66
  -6  11   5   17.71    0.56
  -5  11   5   32.55    1.25
  -5  11   5   36.93    1.21
   5  11  -5   34.06    1.19
  -5  11   5   34.10    1.06
  -4  11   5    9.72    0.41
  -4  11   5    9.50    0.40
  -4  11   5    9.28    0.32
   4  11  -5    9.11    0.37
  -3  11   5   20.89    0.77
  -3  11   5   20.17    0.64
   3  11  -5   20.36    0.71
  -3  11   5   19.72    0.74
  -2  11   5   41.26    1.44
   2  11  -5   42.13    1.42
  -2  11   5   42.04    1.50
  -2  11   5   42.05    1.29
   1  11  -5   19.67    0.67
   1  11  -5   20.33    0.70
  -1  11   5   18.18    0.71
  -1  11   5   20.00    0.62
  -1  11   5   18.68    0.73
   0 -11  -5  102.01    3.12
   0  11  -5  101.80    3.41
   0  11   5  102.43    3.12
   0  11   5  106.56    3.45
   0  11  -5  105.20    3.54
   0  11   5   98.63    3.58
  -1 -11  -5   56.41    1.73
   1  11   5   55.99    1.72
   1  11   5   57.96    1.99
  -1  11  -5   55.70    1.94
   1  11   5   54.74    1.91
  -1  11  -5   57.40    1.87
  -1  11  -5   55.18    1.87
  -2 -11  -5    1.48    0.13
  -2  11  -5    1.52    0.10
   2  11   5    1.40    0.11
  -2  11  -5    1.42    0.10
   2  11   5    1.35    0.15
   2  11   5    1.02    0.15
  -2  11  -5    1.42    0.10
  -3 -11  -5   43.59    1.41
   3  11   5   45.11    1.40
  -3  11  -5   46.38    1.57
  -3  11  -5   46.12    1.51
  -4 -11  -5    6.40    0.27
  -4  11  -5    6.70    0.25
  -4  11  -5    6.54    0.25
   4  11   5    6.49    0.26
  -5 -11  -5   28.40    0.93
   5  11   5   29.22    0.92
  -5  11  -5   29.61    0.99
  -5  11  -5   29.94    1.03
  -6 -11  -5    3.53    0.19
  -6  11  -5    2.96    0.17
  -6  11  -5    3.18    0.17
  -7 -11  -5   55.46    1.76
  -7  11  -5   57.65    1.99
  -7  11  -5   57.50    1.92
  -8 -11  -5    3.43    0.20
  -8  11  -5    3.35    0.20
  -8  11  -5    3.39    0.20
  -8  12   5   16.29    0.61
  -8  12   5   14.00    0.62
   8  12  -5   15.41    0.60
  -7  12   5    1.98    0.19
  -7  12   5    1.70    0.19
  -7  12   5    1.80    0.11
   7  12  -5    1.69    0.17
  -6  12   5   31.97    1.22
  -6  12   5   37.64    1.28
   6  12  -5   34.24    1.21
  -6  12   5   35.15    1.07
  -5  12   5    1.33    0.17
  -5  12   5    1.46    0.17
  -5  12   5    1.41    0.10
   5  12  -5    1.45    0.14
  -4  12   5    8.48    0.38
  -4  12   5    8.09    0.29
   4  12  -5    8.67    0.35
  -4  12   5    8.67    0.38
  -3  12   5   16.44    0.52
  -3  12   5   15.03    0.63
   3  12  -5   16.19    0.58
  -3  12   5   17.23    0.62
   2  12  -5   11.15    0.42
  -2  12   5   11.55    0.38
   2  12  -5   11.07    0.43
  -2  12   5   11.95    0.47
  -2  12   5   11.51    0.47
  -1  12   5    6.01    0.30
  -1  12   5    5.60    0.28
   1  12  -5    5.67    0.24
  -1  12   5    5.65    0.23
   1  12  -5    5.69    0.24
   0 -12  -5    2.84    0.19
   0  12  -5    2.71    0.15
   0  12   5    2.58    0.15
   0  12   5    2.92    0.23
   0  12   5    3.17    0.23
   0  12  -5    2.67    0.15
  -1 -12  -5   12.05    0.42
   1  12   5   12.15    0.49
  -1  12  -5   11.97    0.44
  -1  12  -5   11.87    0.42
   1  12   5   11.73    0.40
   1  12   5   11.90    0.48
  -2 -12  -5   17.56    0.60
  -2  12  -5   18.49    0.64
   2  12   5   17.94    0.59
   2  12   5   18.15    0.68
  -2  12  -5   18.15    0.62
   2  12   5   18.29    0.70
  -3 -12  -5   15.31    0.50
  -3  12  -5   14.60    0.51
   3  12   5   14.38    0.49
  -3  12  -5   14.38    0.52
  -4 -12  -5    0.84    0.13
   4  12   5    0.50    0.10
  -4  12  -5    0.71    0.08
  -4  12  -5    0.87    0.08
  -5 -12  -5    5.28    0.26
  -5  12  -5    6.42    0.25
  -5  12  -5    5.99    0.24
  -6 -12  -5    0.89    0.14
  -6  12  -5    1.01    0.10
  -6  12  -5    0.88    0.10
  -7 -12  -5    5.37    0.26
  -7  12  -5    5.83    0.26
  -7  12  -5    5.69    0.25
  -7  13   5   11.44    0.47
   7  13  -5   10.68    0.45
  -7  13   5    9.72    0.45
  -6  13   5   27.37    1.04
  -6  13   5   29.48    1.01
   6  13  -5   27.02    0.99
  -5  13   5   14.67    0.60
   5  13  -5   14.84    0.56
  -5  13   5   14.83    0.58
  -5  13   5   14.71    0.47
   4  13  -5   15.37    0.58
  -4  13   5   15.61    0.62
  -4  13   5   16.49    0.60
  -4  13   5   15.18    0.50
  -3  13   5   17.79    0.70
   3  13  -5   17.52    0.64
  -3  13   5   18.82    0.67
  -3  13   5   17.60    0.57
  -2  13   5   28.14    1.01
   2  13  -5   26.84    0.97
  -2  13   5   27.39    0.84
  -2  13   5   26.77    0.97
   2  13  -5   26.37    0.93
   1  13  -5    1.26    0.11
  -1  13   5    1.31    0.16
  -1  13   5    1.11    0.10
   1  13  -5    1.22    0.11
  -1  13   5    1.20    0.16
   0 -13  -5   64.79    1.95
   0  13   5   61.09    2.24
   0  13   5   62.16    1.93
   0  13  -5   61.62    2.20
   0  13  -5   63.26    2.12
   0  13   5   67.51    2.16
  -1 -13  -5   30.57    0.97
   1  13   5   29.48    1.08
  -1  13  -5   30.67    1.07
  -1  13  -5   30.41    1.03
   1  13   5   30.60    0.95
  -2 -13  -5   27.07    0.86
   2  13   5   26.98    0.84
   2  13   5   25.89    0.99
   2  13   5   25.61    0.96
  -2  13  -5   26.88    0.90
  -2  13  -5   27.07    0.94
  -3 -13  -5   12.40    0.46
  -3  13  -5   13.30    0.46
   3  13   5   12.86    0.44
  -3  13  -5   13.44    0.47
  -4 -13  -5   18.28    0.60
  -4  13  -5   17.13    0.63
  -4  13  -5   17.41    0.61
  -5 -13  -5   23.41    0.78
  -5  13  -5   23.88    0.84
  -5  13  -5   23.90    0.82
  -6 -13  -5    8.24    0.34
  -6  13  -5    8.55    0.33
  -6  13  -5    8.45    0.34
  -6  14   5    2.36    0.22
   6  14  -5    2.41    0.21
  -6  14   5    2.51    0.22
  -5  14   5   15.88    0.62
   5  14  -5   15.12    0.60
  -5  14   5   16.47    0.65
  -4  14   5    1.20    0.09
  -4  14   5    1.26    0.17
   4  14  -5    1.04    0.13
  -4  14   5    1.13    0.17
   3  14  -5   10.83    0.41
  -3  14   5   10.75    0.47
  -3  14   5   10.70    0.44
  -3  14   5   10.26    0.34
   2  14  -5    1.16    0.12
  -2  14   5    1.15    0.16
  -2  14   5    1.17    0.09
  -2  14   5    1.11    0.17
   2  14  -5    1.24    0.12
  -1  14   5   14.91    0.48
   1  14  -5   14.50    0.56
   1  14  -5   15.01    0.54
  -1  14   5   15.55    0.60
  -1  14   5   15.10    0.59
   0 -14  -5    7.13    0.30
   0  14   5    7.22    0.36
   0  14  -5    6.75    0.28
   0  14  -5    6.85    0.28
   0  14   5    6.81    0.35
   0  14   5    6.67    0.25
  -1 -14  -5   11.11    0.43
  -1  14  -5   11.40    0.42
  -1  14  -5   11.82    0.44
   1  14   5   11.87    0.49
   1  14   5   11.89    0.40
   1  14   5   12.33    0.50
  -2 -14  -5    7.54    0.32
   2  14   5    8.25    0.38
  -2  14  -5    7.53    0.30
  -2  14  -5    7.98    0.31
  -3 -14  -5   13.16    0.49
  -3  14  -5   13.81    0.49
  -3  14  -5   14.04    0.50
  -4 -14  -5    4.45    0.25
  -4  14  -5    4.55    0.20
  -4  14  -5    4.24    0.20
  -5 -14  -5    6.00    0.28
  -5  14  -5    5.80    0.25
  -5  14  -5    5.50    0.25
  -4  15   5   11.60    0.53
  -4  15   5   13.12    0.52
   4  15  -5   12.19    0.48
   3  15  -5   21.58    0.78
  -3  15   5   22.34    0.84
  -3  15   5   21.39    0.81
   2  15  -5   10.86    0.42
  -2  15   5   11.55    0.47
  -2  15   5    9.98    0.47
   2  15  -5   10.78    0.43
  -1  15   5   35.02    1.27
   1  15  -5   35.25    1.27
   1  15  -5   36.02    1.23
  -1  15   5   37.72    1.32
   0 -15  -5   47.42    1.42
   0  15  -5   45.63    1.53
   0  15   5   45.88    1.64
   0  15   5   42.56    1.57
   0  15  -5   45.33    1.59
  -1 -15  -5   20.73    0.70
  -1  15  -5   21.22    0.75
   1  15   5   21.91    0.79
   1  15   5   19.64    0.80
  -1  15  -5   20.62    0.72
  -2 -15  -5   -0.08    0.13
  -2  15  -5    0.02    0.08
  -2  15  -5    0.02    0.08
  -3 -15  -5   11.27    0.44
  -3  15  -5   11.93    0.43
  -3  15  -5   11.91    0.44
  -4 -15  -5    9.57    0.40
  -4  15  -5   10.45    0.39
  -4  15  -5   10.60    0.39
   2  16  -5   31.97    1.11
   2  16  -5   31.64    1.07
  -2  16   5   30.55    1.15
  -2  16   5   29.23    1.10
   1  16  -5    4.97    0.24
  -1  16   5    4.54    0.30
   1  16  -5    5.03    0.24
  -1  16   5    4.49    0.30
   0  16  -5    8.31    0.34
   0  16   5    7.73    0.40
   0  16  -5    8.47    0.34
   0  16   5    9.26    0.41
  -1  16  -5    4.21    0.21
  -1  16  -5    4.19    0.21
   1  16   5    4.01    0.28
  -2 -16  -5    6.27    0.30
  -2  16  -5    6.23    0.26
  -2  16  -5    6.27    0.27
 -11   0   6    2.92    0.20
 -10   0   6   44.79    1.40
  -9   0   6   12.32    0.43
  -8   0   6    0.47    0.10
   8   0  -6    0.26    0.12
   7   0  -6    7.13    0.32
  -7   0   6    7.56    0.28
   6   0  -6    4.83    0.24
  -6   0   6    4.76    0.21
  -5   0   6    5.07    0.20
   5   0  -6    4.85    0.23
   4   0  -6    0.69    0.09
  -4   0   6    0.75    0.08
  -4   0   6    0.67    0.09
  -4   0   6    0.68    0.08
   3   0  -6    9.18    0.29
  -3   0   6    8.72    0.35
   3   0  -6    9.43    0.34
  -3   0   6    9.44    0.34
   3   0  -6    9.16    0.29
  -3   0   6    9.76    0.31
   2   0  -6  169.15    5.76
   2   0  -6  176.46    5.98
  -2   0   6  173.99    5.23
   2   0  -6  174.97    5.76
   1   0  -6   36.21    1.21
   1   0  -6   35.73    1.25
   1   0  -6   36.83    1.21
  -1   0   6   34.57    1.09
   0   0  -6   48.83    1.71
   0   0  -6   50.46    1.71
   0   0  -6   54.10    1.71
   0   0  -6   51.24    1.78
  -1   0  -6   26.73    0.90
  -1   0  -6   24.97    0.87
  -1   0  -6   25.17    0.87
  -2   0  -6    4.40    0.19
  -2   0  -6    4.51    0.18
  -2   0  -6    4.71    0.19
  -3   0  -6   40.02    1.35
  -3   0  -6   41.04    1.35
  -3   0  -6   38.85    1.40
  -4   0  -6   23.52    0.81
  -5   0  -6   13.06    0.47
  -5   0  -6   12.74    0.49
  -6   0  -6    1.46    0.12
  -6   0  -6    1.21    0.12
  -7   0  -6    7.59    0.33
  -7   0  -6    7.66    0.32
  -8   0  -6   35.68    1.19
  -8   0  -6   32.65    1.22
  -9   0  -6    2.73    0.19
  -9   0  -6    3.04    0.21
 -10   0  -6    0.66    0.15
 -10   0  -6    0.96    0.15
 -11  -1   6    5.17    0.25
 -11   1   6    4.92    0.24
 -10  -1   6    6.77    0.29
 -10   1   6    7.08    0.29
  -9  -1   6    9.43    0.35
  -9   1   6    9.42    0.35
   9   1  -6    9.66    0.41
  -8  -1   6    3.73    0.20
   8  -1  -6    3.44    0.22
  -8   1   6    3.54    0.19
   8   1  -6    3.77    0.22
   7  -1  -6   26.48    0.95
  -7  -1   6   27.56    0.85
   7   1  -6   26.93    0.95
  -7   1   6   27.21    0.85
  -6  -1   6  118.72    3.45
   6  -1  -6  108.93    3.81
  -6   1   6  113.82    3.45
   6   1  -6  114.08    3.81
   5  -1  -6  168.82    5.51
  -5  -1   6  170.78    5.00
  -5   1   6  170.43    5.72
   5   1  -6  153.46    5.50
  -5   1   6  164.35    5.00
   4  -1  -6  119.03    3.92
  -4  -1   6  118.46    3.56
  -4  -1   6  116.70    4.07
   4   1  -6  120.74    3.92
   4   1  -6  120.36    3.55
  -4   1   6  120.02    3.56
  -4   1   6  112.73    3.92
  -4   1   6  114.23    4.07
   3  -1  -6    5.67    0.19
   3  -1  -6    5.83    0.23
  -3  -1   6    5.65    0.20
  -3   1   6    5.17    0.20
   3   1  -6    5.36    0.22
   3   1  -6    5.44    0.24
  -3   1   6    5.07    0.22
  -3   1   6    5.86    0.24
   3   1  -6    5.42    0.22
   2  -1  -6  101.94    3.48
   2  -1  -6  102.92    3.14
  -2  -1   6  102.56    3.15
   2  -1  -6  105.28    3.14
   2   1  -6  105.32    3.47
  -2   1   6  100.86    3.15
   2   1  -6  110.23    3.61
  -2   1   6  107.27    3.61
   2   1  -6  110.34    3.47
  -2   1   6   97.58    3.47
   1  -1  -6   63.75    2.18
   1  -1  -6   63.16    2.18
   1  -1  -6   66.25    2.26
   1   1  -6   66.20    2.18
   1   1  -6   66.65    2.26
  -1   1   6   64.10    1.97
   1   1  -6   66.74    2.18
   0  -1  -6   16.52    0.61
   0  -1  -6   16.51    0.59
   0  -1  -6   17.62    0.59
   0   1   6   16.70    0.53
   0   1  -6   17.32    0.58
   0   1  -6   17.02    0.60
  -1  -1  -6   20.73    0.76
  -1  -1  -6   22.40    0.76
  -1  -1  -6   21.42    0.79
  -1   1  -6   21.90    0.75
   1   1   6   22.58    0.68
  -1   1  -6   23.66    0.78
  -2  -1  -6   48.58    1.57
  -2  -1  -6   50.53    1.64
  -2  -1  -6   46.93    1.57
  -2   1  -6   44.47    1.57
   2   1   6   46.26    1.42
  -2   1  -6   44.46    1.63
  -3  -1  -6   28.04    0.96
  -3  -1  -6   27.92    0.93
  -3   1  -6   26.77    0.96
   3   1   6   26.71    0.83
  -3   1  -6   26.45    0.92
  -4  -1  -6   48.25    1.63
  -5  -1  -6  101.38    3.43
  -5  -1  -6  104.91    3.57
  -5   1  -6  103.47    3.43
  -5   1  -6  101.95    3.56
  -6  -1  -6   37.42    1.26
  -6  -1  -6   38.50    1.30
  -6   1  -6   35.28    1.25
  -6   1  -6   35.56    1.30
  -7  -1  -6   27.00    0.96
  -7  -1  -6   26.34    0.99
  -7   1  -6   28.23    0.99
  -7   1  -6   28.30    0.96
  -8  -1  -6    8.48    0.37
  -8  -1  -6    8.86    0.35
  -8   1  -6    7.97    0.36
  -8   1  -6    9.26    0.36
  -9  -1  -6   34.22    1.19
  -9  -1  -6   33.39    1.23
  -9   1  -6   34.31    1.18
  -9   1  -6   34.06    1.23
 -10  -1  -6    6.48    0.31
 -10  -1  -6    6.53    0.33
 -10   1  -6    6.87    0.32
 -10   1  -6    6.34    0.32
 -11  -2   6   30.55    0.98
 -11   2   6   30.50    0.97
 -10  -2   6    6.31    0.27
 -10   2   6    5.99    0.26
  -9  -2   6    2.55    0.18
  -9   2   6    2.15    0.16
   9   2  -6    2.53    0.20
  -8  -2   6   13.12    0.44
  -8   2   6   12.30    0.44
   8   2  -6   12.58    0.49
   7  -2  -6   61.04    2.07
  -7  -2   6   58.42    1.87
  -7   2   6   63.08    1.87
   7   2  -6   61.29    2.07
  -6  -2   6   18.57    0.59
   6  -2  -6   18.15    0.65
  -6   2   6   18.00    0.59
   6   2  -6   17.71    0.65
   5  -2  -6   30.08    1.05
  -5  -2   6   31.51    0.95
   5   2  -6   31.00    1.05
  -5   2   6   30.07    1.09
  -5   2   6   30.30    1.05
  -5   2   6   29.64    0.95
   4  -2  -6   21.62    0.80
  -4  -2   6   24.13    0.72
  -4   2   6   23.86    0.72
   4   2  -6   23.22    0.80
  -4   2   6   23.00    0.84
  -4   2   6   22.80    0.80
  -3  -2   6    1.83    0.10
   3  -2  -6    1.71    0.12
  -3   2   6    1.51    0.14
   3   2  -6    1.67    0.12
  -3   2   6    1.58    0.11
  -3   2   6    1.63    0.12
   3   2  -6    1.54    0.12
   3   2  -6    1.92    0.13
   2  -2  -6    9.53    0.31
   2  -2  -6    9.93    0.31
   2  -2  -6   10.17    0.36
   2   2  -6    9.52    0.35
  -2   2   6    9.40    0.38
  -2   2   6   10.09    0.32
  -2   2   6    9.66    0.36
   2   2  -6    9.81    0.35
   2   2  -6    9.45    0.36
   1  -2  -6  167.52    4.94
   1  -2  -6  170.92    4.94
   1  -2  -6  159.64    5.45
   1   2  -6  170.64    5.65
  -1   2   6  163.51    5.45
  -1   2   6  162.44    5.65
   1   2  -6  154.16    5.44
  -1   2   6  164.72    4.95
   0  -2  -6   50.10    1.65
   0  -2  -6   48.27    1.48
   0  -2  -6   48.33    1.48
   0   2   6   50.61    1.71
   0   2  -6   48.73    1.64
   0   2   6   48.65    1.49
   0   2   6   48.35    1.65
   0   2  -6   48.47    1.70
   0   2  -6   49.54    1.64
  -1  -2  -6   77.20    2.75
  -1  -2  -6   78.47    2.65
  -1  -2  -6   73.03    2.65
  -1   2  -6   79.90    2.64
  -1   2  -6   80.62    2.64
   1   2   6   82.61    2.40
  -1   2  -6   83.90    2.74
  -2  -2  -6   13.24    0.45
  -2  -2  -6   12.54    0.46
  -2  -2  -6   12.43    0.45
  -2   2  -6   11.96    0.43
  -2   2  -6   12.44    0.45
  -2   2  -6   11.88    0.43
   2   2   6   12.24    0.40
  -3  -2  -6   36.63    1.29
  -3   2  -6   38.95    1.33
   3   2   6   39.01    1.17
  -3   2  -6   38.01    1.28
  -4  -2  -6    8.85    0.34
   4   2   6    8.96    0.30
  -4   2  -6    8.86    0.34
  -4   2  -6    8.68    0.33
  -5  -2  -6    8.00    0.32
  -6  -2  -6   30.33    1.07
  -6  -2  -6   31.36    1.11
  -6   2  -6   30.88    1.06
  -6   2  -6   31.20    1.10
  -7  -2  -6   21.13    0.76
  -7  -2  -6   20.93    0.79
  -7   2  -6   22.18    0.75
  -7   2  -6   21.01    0.78
  -8  -2  -6   14.82    0.55
  -8  -2  -6   14.75    0.57
  -8   2  -6   14.36    0.54
  -8   2  -6   14.38    0.56
  -9  -2  -6   10.22    0.41
  -9  -2  -6    9.36    0.41
  -9   2  -6    9.54    0.41
  -9   2  -6    9.43    0.39
 -10  -2  -6    2.48    0.22
 -10  -2  -6    2.59    0.21
 -10   2  -6    2.40    0.21
 -10   2  -6    2.75    0.21
 -11  -3   6    1.09    0.15
 -11   3   6    1.18    0.14
 -10  -3   6   30.45    0.96
 -10   3   6   29.25    0.95
  -9  -3   6   22.02    0.72
   9   3  -6   21.73    0.81
  -9   3   6   22.35    0.71
  -8  -3   6    4.69    0.22
  -8   3   6    4.37    0.21
   8   3  -6    4.48    0.26
  -7  -3   6   21.25    0.67
   7  -3  -6   19.24    0.74
  -7   3   6   20.96    0.67
   7   3  -6   21.17    0.75
  -6  -3   6    1.90    0.15
   6  -3  -6    1.85    0.16
  -6   3   6    2.04    0.14
   6   3  -6    1.69    0.15
   5  -3  -6   73.99    2.41
  -5  -3   6   66.25    2.17
  -5   3   6   71.90    2.18
  -5   3   6   71.75    2.50
   5   3  -6   71.07    2.40
  -5   3   6   74.03    2.41
   4  -3  -6   61.41    2.04
  -4  -3   6   60.14    1.84
  -4   3   6   55.19    2.11
  -4   3   6   59.53    1.84
  -4   3   6   64.41    2.04
   4   3  -6   61.97    2.03
  -3  -3   6   42.00    1.27
   3  -3  -6   41.02    1.41
   3   3  -6   41.14    1.40
  -3   3   6   39.64    1.46
   3   3  -6   41.98    1.40
  -3   3   6   42.57    1.41
  -3   3   6   43.41    1.28
   3   3  -6   41.04    1.45
   2  -3  -6   13.35    0.50
   2   3  -6   14.09    0.49
  -2   3   6   14.24    0.52
  -2   3   6   13.72    0.50
   2   3  -6   13.53    0.50
  -2   3   6   14.61    0.45
   1  -3  -6   88.02    2.68
   1  -3  -6   91.68    2.97
   1  -3  -6   90.31    2.97
  -1   3   6   92.10    3.08
  -1   3   6   83.05    2.97
  -1   3   6   86.95    2.69
   1   3  -6   88.56    3.07
   1   3  -6   88.12    2.95
   1   3  -6   91.60    2.95
   0  -3  -6  247.60    8.19
   0  -3  -6  250.24    7.43
   0  -3  -6  253.75    7.43
   0   3   6  229.78    7.43
   0   3   6  231.35    8.18
   0   3  -6  262.17    8.49
   0   3   6  253.08    8.49
   0   3  -6  248.58    8.18
   0   3  -6  246.21    8.19
  -1  -3  -6   99.95    3.35
  -1  -3  -6  102.14    3.03
  -1  -3  -6   99.39    3.03
   1   3   6  104.50    3.35
   1   3   6   93.77    3.04
  -1   3  -6  100.18    3.33
   1   3   6  104.43    3.48
  -2  -3  -6  151.48    5.02
  -2  -3  -6  145.49    4.54
  -2  -3  -6  148.58    4.54
   2   3   6  148.76    5.20
   2   3   6  159.52    5.02
  -2   3  -6  149.09    5.00
   2   3   6  153.96    4.55
  -3  -3  -6    6.33    0.21
  -3  -3  -6    6.15    0.26
  -3  -3  -6    6.61    0.21
   3   3   6    6.52    0.23
  -3   3  -6    6.29    0.24
  -4  -3  -6   25.67    0.88
  -4  -3  -6   25.33    0.77
   4   3   6   25.37    0.79
  -4   3  -6   24.97    0.89
  -5  -3  -6    5.89    0.27
  -5  -3  -6    5.78    0.19
   5   3   6    6.23    0.23
  -6  -3  -6   61.74    2.05
  -6  -3  -6   63.32    2.13
  -6   3  -6   57.84    2.03
  -6   3  -6   59.87    2.11
  -7  -3  -6    9.69    0.41
  -7  -3  -6   10.23    0.40
  -7   3  -6    9.79    0.38
  -7   3  -6    9.80    0.39
  -8  -3  -6    4.98    0.26
  -8  -3  -6    5.35    0.26
  -8   3  -6    4.89    0.25
  -8   3  -6    4.80    0.24
  -9  -3  -6   11.30    0.47
  -9  -3  -6   11.35    0.48
  -9   3  -6   11.85    0.47
  -9   3  -6   11.09    0.45
 -10  -3  -6   14.82    0.60
 -10  -3  -6   14.71    0.58
 -10   3  -6   14.25    0.56
 -10   3  -6   14.72    0.58
 -10  -4   6   21.18    0.69
 -10   4   6   20.21    0.67
  -9  -4   6    2.97    0.19
   9   4  -6    2.70    0.21
  -9   4   6    2.37    0.17
  -8  -4   6    4.67    0.23
  -8   4   6    4.74    0.21
   8   4  -6    5.05    0.27
   7   4  -6   11.12    0.43
  -7   4   6   10.35    0.37
   6  -4  -6   64.14    2.23
   6   4  -6   65.37    2.23
  -6   4   6   65.38    2.02
  -6   4   6   69.59    2.32
   5  -4  -6   27.46    0.98
  -5   4   6   28.87    0.89
   5   4  -6   27.78    0.98
  -5   4   6   30.05    1.03
  -5   4   6   27.50    0.99
   4  -4  -6   19.13    0.67
   4   4  -6   19.39    0.66
  -4   4   6   17.86    0.66
  -4   4   6   18.52    0.69
   3  -4  -6   14.94    0.54
  -3   4   6   15.04    0.57
  -3   4   6   14.26    0.48
   3   4  -6   14.90    0.53
   3   4  -6   15.85    0.53
   3   4  -6   15.34    0.55
  -3   4   6   15.82    0.55
   2  -4  -6   47.86    1.60
   2   4  -6   47.23    1.59
  -2   4   6   51.13    1.60
  -2   4   6   45.45    1.45
   2   4  -6   45.50    1.64
  -2   4   6   47.21    1.66
   1  -4  -6   81.10    2.90
   1   4  -6   90.05    2.99
  -1   4   6   88.45    2.63
   1   4  -6   87.62    2.88
  -1   4   6   80.07    3.01
  -1   4   6   90.32    2.90
   1   4  -6   89.71    2.88
   0  -4  -6   73.89    2.27
   0  -4  -6   76.72    2.51
   0   4   6   73.47    2.61
   0   4   6   74.01    2.28
   0   4  -6   74.14    2.49
   0   4   6   78.24    2.51
  -1  -4  -6   57.48    1.72
  -1  -4  -6   57.13    1.90
  -1   4  -6   58.18    1.95
  -1   4  -6   57.81    1.88
  -1   4  -6   57.18    1.88
   1   4   6   53.08    1.97
   1   4   6   53.50    1.90
   1   4   6   58.18    1.72
  -2  -4  -6   42.32    1.50
  -2  -4  -6   46.08    1.35
   2   4   6   43.67    1.56
  -2   4  -6   45.76    1.54
   2   4   6   44.40    1.50
   2   4   6   44.47    1.36
  -2   4  -6   44.43    1.48
  -2   4  -6   44.57    1.48
  -3  -4  -6   24.13    0.74
  -3  -4  -6   22.93    0.83
  -3   4  -6   24.20    0.83
  -3   4  -6   23.73    0.80
   3   4   6   23.71    0.75
  -3   4  -6   24.22    0.81
  -3   4  -6   24.23    0.84
  -4  -4  -6  120.72    3.65
  -4  -4  -6  119.99    4.04
  -4   4  -6  120.03    4.02
   4   4   6  125.97    3.67
  -4   4  -6  119.49    4.17
  -5  -4  -6   64.90    1.96
  -5  -4  -6   64.11    2.18
   5   4   6   64.95    1.98
  -5   4  -6   64.91    2.24
  -5   4  -6   64.89    2.16
  -6  -4  -6   32.78    1.11
  -6  -4  -6   30.59    1.14
  -6  -4  -6   31.96    0.97
   6   4   6   32.15    0.99
  -6   4  -6   31.51    1.13
  -6   4  -6   31.98    1.09
  -7  -4  -6   13.44    0.53
  -7  -4  -6   13.30    0.42
  -7  -4  -6   14.20    0.51
  -7   4  -6   13.08    0.51
  -7   4  -6   12.93    0.49
  -8  -4  -6    8.25    0.36
  -8  -4  -6    7.88    0.25
  -8  -4  -6    8.26    0.37
  -8   4  -6    7.64    0.32
  -8   4  -6    7.42    0.33
  -9  -4  -6    9.88    0.41
  -9  -4  -6    9.28    0.41
  -9   4  -6    9.20    0.40
  -9   4  -6    9.08    0.38
 -10  -4  -6    1.19    0.17
 -10  -4  -6    0.86    0.16
 -10   4  -6    0.98    0.15
 -10   4  -6    0.99    0.15
 -10  -5   6    0.79    0.13
  10   5  -6    0.50    0.15
 -10   5   6    0.67    0.11
   9   5  -6   62.00    2.10
  -9   5   6   60.47    1.88
   8   5  -6    2.40    0.19
  -8   5   6    2.30    0.15
   7   5  -6    3.24    0.21
  -7   5   6    3.56    0.18
   6  -5  -6   57.76    1.97
  -6   5   6   60.71    2.05
   6   5  -6   56.65    1.96
  -6   5   6   57.63    1.97
  -6   5   6   57.57    1.78
   5  -5  -6   73.97    2.50
  -5   5   6   72.65    2.50
   5   5  -6   74.09    2.49
  -5   5   6   75.95    2.26
  -5   5   6   74.38    2.60
   4  -5  -6   19.82    0.70
  -4   5   6   19.65    0.70
  -4   5   6   19.37    0.63
  -4   5   6   20.47    0.73
   4   5  -6   19.19    0.69
   3  -5  -6    1.27    0.11
  -3   5   6    1.19    0.11
  -3   5   6    1.29    0.11
  -3   5   6    1.22    0.09
   2  -5  -6    3.23    0.17
   2  -5  -6    3.25    0.18
  -2   5   6    3.11    0.15
   2   5  -6    3.17    0.15
  -2   5   6    3.43    0.18
  -2   5   6    3.31    0.18
   2   5  -6    3.48    0.16
   1  -5  -6   30.93    1.10
   1  -5  -6   31.00    0.99
  -1   5   6   32.60    0.99
  -1   5   6   33.29    1.10
   1   5  -6   31.76    1.08
  -1   5   6   33.45    1.15
   0  -5  -6   63.70    2.17
   0   5  -6   65.88    2.14
   0   5   6   65.62    2.17
   0   5   6   60.82    2.25
   0   5  -6   65.76    2.22
   0   5  -6   63.35    2.14
   0   5   6   66.34    1.96
  -1  -5  -6   72.96    2.39
   1   5   6   63.90    2.48
   1   5   6   77.37    2.40
   1   5   6   70.14    2.17
  -1   5  -6   72.88    2.36
  -1   5  -6   70.82    2.36
  -2  -5  -6   11.21    0.44
  -2   5  -6   11.59    0.40
   2   5   6   11.84    0.44
  -2   5  -6   12.25    0.40
   2   5   6   12.80    0.46
  -2   5  -6   11.77    0.42
   2   5   6   12.06    0.39
  -3  -5  -6    0.32    0.07
  -3  -5  -6    0.11    0.09
   3   5   6    0.25    0.07
  -3   5  -6    0.33    0.05
  -3   5  -6    0.18    0.04
  -3   5  -6    0.26    0.05
  -3   5  -6    0.23    0.05
  -4  -5  -6    9.62    0.38
  -4  -5  -6    9.22    0.32
  -4   5  -6    9.51    0.34
  -4   5  -6    9.58    0.34
  -4   5  -6    9.43    0.35
   4   5   6    9.33    0.33
  -4   5  -6    9.22    0.35
  -5  -5  -6   86.87    2.84
  -5  -5  -6   82.19    2.56
  -5   5  -6   85.54    2.82
   5   5   6   82.33    2.57
  -5   5  -6   86.23    2.92
  -6  -5  -6   11.83    0.47
  -6  -5  -6   11.04    0.37
  -6  -5  -6   10.98    0.44
  -6   5  -6   12.05    0.42
   6   5   6   11.27    0.39
  -6   5  -6   11.13    0.43
  -7  -5  -6   16.87    0.55
  -7  -5  -6   17.93    0.65
  -7  -5  -6   16.85    0.67
   7   5   6   18.23    0.58
  -7   5  -6   17.52    0.64
  -7   5  -6   17.84    0.62
  -8  -5  -6    9.60    0.32
  -8  -5  -6    9.20    0.41
  -8  -5  -6   10.27    0.43
  -8   5  -6    9.66    0.38
  -8   5  -6    9.90    0.39
  -9  -5  -6   23.75    0.71
  -9  -5  -6   22.37    0.85
  -9  -5  -6   22.29    0.87
  -9   5  -6   23.52    0.85
  -9   5  -6   23.54    0.83
 -10   6   6   12.32    0.43
  10   6  -6   12.60    0.52
   9   6  -6   16.83    0.64
  -9   6   6   16.19    0.55
  -8   6   6    9.58    0.34
   8   6  -6    9.54    0.41
   7   6  -6   52.72    1.81
  -7   6   6   53.48    1.63
  -6   6   6    4.27    0.24
  -6   6   6    3.63    0.18
   6   6  -6    4.18    0.21
  -6   6   6    4.11    0.25
   5  -6  -6    1.12    0.13
  -5   6   6    0.99    0.13
  -5   6   6    1.26    0.11
  -5   6   6    1.07    0.13
   5   6  -6    1.04    0.12
   4  -6  -6   12.16    0.47
  -4   6   6   12.47    0.47
   4   6  -6   12.17    0.45
  -4   6   6   12.94    0.42
  -4   6   6   12.34    0.49
   3  -6  -6   13.91    0.50
   3  -6  -6   13.94    0.51
  -3   6   6   14.36    0.51
  -3   6   6   13.08    0.52
  -3   6   6   13.33    0.45
   2  -6  -6    4.36    0.22
  -2   6   6    5.09    0.24
  -2   6   6    4.75    0.23
  -2   6   6    5.05    0.19
   2   6  -6    4.77    0.20
   1  -6  -6    5.56    0.22
   1  -6  -6    5.53    0.25
   1   6  -6    5.76    0.21
  -1   6   6    5.99    0.25
  -1   6   6    5.74    0.22
  -1   6   6    5.67    0.26
   0  -6  -6   16.29    0.58
   0  -6  -6   16.91    0.51
   0   6   6   16.28    0.58
   0   6  -6   15.57    0.54
   0   6   6   14.77    0.51
   0   6  -6   15.74    0.56
   0   6   6   16.91    0.60
   0   6  -6   16.07    0.54
  -1  -6  -6   50.38    1.67
   1   6   6   47.59    1.51
   1   6   6   47.59    1.74
   1   6   6   52.33    1.68
  -2  -6  -6   66.05    2.11
   2   6   6   61.20    2.11
   2   6   6   63.27    1.90
   2   6   6   59.22    2.18
  -3  -6  -6  124.64    3.98
   3   6   6  121.32    3.60
  -3   6  -6  119.94    3.94
  -3   6  -6  114.07    4.08
  -3   6  -6  119.05    4.08
  -3   6  -6  114.92    3.94
  -4  -6  -6  190.35    6.24
  -4  -6  -6  193.23    5.66
  -4   6  -6  185.48    6.21
  -4   6  -6  177.09    6.44
  -4   6  -6  186.91    6.21
  -4   6  -6  191.69    6.44
   4   6   6  188.51    5.66
  -5  -6  -6   21.64    0.67
  -5  -6  -6   20.17    0.76
   5   6   6   21.84    0.68
  -5   6  -6   21.09    0.73
  -5   6  -6   21.04    0.75
  -6  -6  -6    0.80    0.13
  -6  -6  -6    0.72    0.09
  -6  -6  -6    0.76    0.13
   6   6   6    0.81    0.10
  -6   6  -6    0.90    0.10
  -6   6  -6    0.68    0.09
  -7  -6  -6   21.25    0.81
  -7  -6  -6   21.24    0.78
  -7  -6  -6   21.13    0.68
  -7   6  -6   21.76    0.78
   7   6   6   22.64    0.70
  -7   6  -6   21.84    0.76
  -8  -6  -6    0.27    0.13
  -8  -6  -6    0.23    0.08
  -8  -6  -6    0.31    0.13
  -8   6  -6    0.33    0.10
  -8   6  -6    0.25    0.10
   8   6   6    0.29    0.11
  -9  -6  -6    5.02    0.20
  -9  -6  -6    4.93    0.30
  -9  -6  -6    4.99    0.31
  -9   6  -6    5.31    0.26
  -9   6  -6    5.26    0.26
 -10   7   6   14.78    0.49
  10   7  -6   13.79    0.58
   9   7  -6   10.63    0.46
  -9   7   6   10.87    0.38
  -8   7   6   13.91    0.47
   8   7  -6   13.98    0.54
   7   7  -6    3.74    0.21
  -7   7   6    3.67    0.18
  -6   7   6   10.16    0.41
   6   7  -6    9.02    0.38
  -6   7   6    9.16    0.39
  -6   7   6    9.49    0.33
  -5   7   6   18.85    0.69
  -5   7   6   19.16    0.61
   5   7  -6   19.08    0.67
  -5   7   6   18.18    0.71
   4  -7  -6    2.72    0.18
  -4   7   6    2.73    0.19
   4   7  -6    2.22    0.16
  -4   7   6    2.57    0.20
  -4   7   6    2.29    0.15
   3  -7  -6   20.72    0.73
   3  -7  -6   20.55    0.73
  -3   7   6   19.84    0.76
  -3   7   6   20.41    0.65
  -3   7   6   21.27    0.74
   2  -7  -6   50.17    1.66
  -2   7   6   43.40    1.65
  -2   7   6   49.65    1.49
   2   7  -6   50.78    1.63
  -2   7   6   49.33    1.72
   1  -7  -6    3.28    0.18
   1  -7  -6    2.82    0.17
  -1   7   6    2.94    0.18
   1   7  -6    3.23    0.14
  -1   7   6    3.08    0.15
  -1   7   6    3.22    0.19
   1   7  -6    3.29    0.14
   1   7  -6    3.22    0.14
   0  -7  -6  108.28    3.53
   0  -7  -6  106.92    3.20
   0   7   6  111.88    3.54
   0   7  -6  103.89    3.50
   0   7  -6  109.95    3.50
   0   7   6  100.39    3.67
   0   7   6   98.54    3.20
  -1  -7  -6    9.09    0.37
  -1  -7  -6    9.44    0.32
   1   7   6    8.89    0.32
   1   7   6   10.00    0.39
   1   7   6    8.74    0.37
  -2  -7  -6    5.32    0.22
  -2  -7  -6    5.26    0.25
   2   7   6    5.41    0.26
   2   7   6    5.77    0.26
   2   7   6    5.31    0.21
  -3  -7  -6   37.19    1.15
  -3  -7  -6   37.26    1.28
   3   7   6   37.47    1.16
  -4  -7  -6   81.18    2.87
  -4  -7  -6   87.22    2.59
  -4   7  -6   85.79    2.83
   4   7   6   85.51    2.59
  -4   7  -6   86.32    2.93
  -4   7  -6   85.23    2.93
  -4   7  -6   85.57    2.83
  -5  -7  -6   44.48    1.36
  -5  -7  -6   44.28    1.52
  -5   7  -6   44.64    1.54
  -5   7  -6   43.84    1.49
   5   7   6   44.41    1.37
  -6  -7  -6    5.72    0.23
  -6  -7  -6    6.46    0.29
   6   7   6    6.04    0.25
  -6   7  -6    5.89    0.25
  -6   7  -6    5.92    0.25
  -7  -7  -6    1.27    0.16
  -7  -7  -6    1.38    0.11
  -7  -7  -6    1.46    0.17
  -7   7  -6    1.10    0.11
   7   7   6    1.20    0.12
  -7   7  -6    1.26    0.11
  -8  -7  -6   11.53    0.39
  -8  -7  -6   11.36    0.48
  -8  -7  -6   12.00    0.50
  -8   7  -6   10.82    0.45
  -8   7  -6   11.64    0.43
  -9  -7  -6    9.44    0.32
  -9   7  -6    8.73    0.39
  -9   7  -6    9.27    0.37
  -9   8   6    9.73    0.36
   9   8  -6   10.52    0.44
  -8   8   6    6.74    0.26
   8   8  -6    6.47    0.31
   7   8  -6   10.71    0.43
  -7   8   6   10.64    0.37
  -6   8   6   13.68    0.54
  -6   8   6   13.56    0.45
   6   8  -6   13.19    0.51
  -6   8   6   12.63    0.51
   5   8  -6   41.74    1.44
  -5   8   6   40.42    1.30
  -5   8   6   42.17    1.51
  -5   8   6   44.07    1.45
  -4   8   6   91.04    3.11
  -4   8   6   93.52    2.71
  -4   8   6   82.79    2.99
   4   8  -6   89.10    2.98
   3  -8  -6   84.59    2.73
  -3   8   6   73.19    2.83
  -3   8   6   85.06    2.47
  -3   8   6   82.54    2.73
   3   8  -6   80.26    2.71
   2  -8  -6   34.23    1.25
  -2   8   6   39.15    1.26
  -2   8   6   36.10    1.13
   2   8  -6   37.32    1.23
  -2   8   6   35.83    1.31
   1  -8  -6   54.26    1.67
   1  -8  -6   55.16    1.85
   1   8  -6   54.63    1.81
  -1   8   6   53.30    1.67
  -1   8   6   55.82    1.92
   1   8  -6   55.16    1.81
  -1   8   6   52.62    1.85
   0  -8  -6    2.25    0.17
   0  -8  -6    2.32    0.16
   0   8   6    2.69    0.18
   0   8   6    2.23    0.19
   0   8   6    2.50    0.14
   0   8  -6    2.40    0.11
   0   8  -6    2.49    0.11
  -1  -8  -6   15.29    0.53
  -1  -8  -6   16.02    0.60
   1   8   6   16.01    0.60
   1   8   6   15.97    0.53
   1   8   6   17.86    0.62
  -2  -8  -6    5.07    0.25
  -2  -8  -6    5.75    0.24
   2   8   6    5.54    0.22
  -3  -8  -6    8.33    0.36
  -3  -8  -6    8.47    0.31
   3   8   6    8.39    0.31
  -4  -8  -6    5.89    0.28
  -4  -8  -6    5.41    0.24
   4   8   6    5.65    0.24
  -4   8  -6    5.85    0.22
  -4   8  -6    6.01    0.22
  -4   8  -6    5.52    0.22
  -4   8  -6    5.72    0.21
  -5  -8  -6    9.35    0.41
  -5  -8  -6    9.28    0.34
  -5   8  -6    9.76    0.35
   5   8   6    9.86    0.35
  -5   8  -6    9.79    0.36
  -6  -8  -6    9.42    0.40
  -6  -8  -6    8.83    0.33
  -6   8  -6    9.14    0.35
   6   8   6    8.74    0.33
  -6   8  -6    9.16    0.34
  -7  -8  -6    4.99    0.22
  -7   8  -6    4.92    0.22
  -7   8  -6    4.50    0.22
   7   8   6    4.75    0.22
  -8  -8  -6    4.98    0.22
  -8   8  -6    4.69    0.23
  -8   8  -6    4.78    0.23
  -9  -8  -6   15.72    0.51
  -9   8  -6   14.75    0.57
  -9   8  -6   15.96    0.59
  -9   9   6   19.16    0.63
   9   9  -6   19.71    0.74
   8   9  -6    2.58    0.22
  -8   9   6    3.21    0.17
  -7   9   6   32.75    1.02
   7   9  -6   32.53    1.14
  -6   9   6   11.45    0.40
  -6   9   6   12.48    0.49
   6   9  -6   11.83    0.46
  -6   9   6   11.54    0.50
  -5   9   6   35.59    1.25
   5   9  -6   34.24    1.23
  -5   9   6   37.17    1.30
  -5   9   6   36.03    1.11
   4   9  -6    4.28    0.21
  -4   9   6    4.31    0.25
  -4   9   6    3.98    0.24
  -4   9   6    4.62    0.19
   3   9  -6   30.33    1.04
  -3   9   6   31.12    0.95
  -3   9   6   29.57    1.11
  -3   9   6   31.09    1.07
  -2   9   6    1.21    0.10
  -2   9   6    1.20    0.14
  -2   9   6    1.41    0.15
   2   9  -6    1.34    0.12
   1  -9  -6   22.25    0.77
  -1   9   6   20.42    0.76
  -1   9   6   20.02    0.79
   1   9  -6   21.96    0.73
   1   9  -6   21.57    0.73
  -1   9   6   21.64    0.68
   0  -9  -6    4.08    0.20
   0  -9  -6    4.14    0.22
   0   9  -6    4.09    0.16
   0   9   6    3.83    0.23
   0   9   6    4.16    0.23
   0   9  -6    4.13    0.16
   0   9   6    4.03    0.19
  -1  -9  -6    0.52    0.12
  -1  -9  -6    0.51    0.10
   1   9   6    0.31    0.13
   1   9   6    0.47    0.09
   1   9   6    0.79    0.14
  -2  -9  -6   21.06    0.77
  -2  -9  -6   21.90    0.69
   2   9   6   21.65    0.69
  -3  -9  -6   39.87    1.35
  -3  -9  -6   38.17    1.21
   3   9   6   38.58    1.21
  -4  -9  -6   26.91    0.87
  -4  -9  -6   26.78    0.97
   4   9   6   26.95    0.87
  -4   9  -6   28.05    0.92
  -4   9  -6   28.75    0.92
  -5  -9  -6   43.77    1.38
  -5   9  -6   45.56    1.50
  -5   9  -6   45.38    1.55
   5   9   6   44.20    1.39
  -6  -9  -6   26.51    0.87
  -6   9  -6   27.69    0.97
   6   9   6   27.50    0.87
  -6   9  -6   27.70    0.93
  -7  -9  -6   65.52    2.02
  -7   9  -6   66.37    2.21
  -7   9  -6   67.73    2.29
   7   9   6   63.68    2.02
  -8  -9  -6   12.39    0.44
  -8   9  -6   12.82    0.49
  -8   9  -6   12.60    0.47
  -8  10   6    8.40    0.31
   8  10  -6    8.96    0.39
  -7  10   6   10.42    0.36
   7  10  -6   10.76    0.44
  -6  10   6   67.80    2.35
   6  10  -6   63.16    2.24
  -6  10   6   68.73    2.26
  -6  10   6   65.74    2.03
  -5  10   6   12.04    0.50
  -5  10   6   11.88    0.49
   5  10  -6   12.32    0.46
  -5  10   6   12.36    0.41
   4  10  -6   34.63    1.19
  -4  10   6   36.33    1.21
  -4  10   6   32.30    1.25
  -4  10   6   35.08    1.08
  -3  10   6    8.06    0.29
  -3  10   6    7.88    0.36
  -3  10   6    7.76    0.36
   3  10  -6    7.98    0.32
  -2  10   6   29.46    1.07
  -2  10   6   31.33    0.91
   2  10  -6   30.41    0.99
  -2  10   6   25.24    1.02
   1  10  -6    0.35    0.07
  -1  10   6    0.25    0.12
  -1  10   6    0.41    0.09
  -1  10   6    0.36    0.13
   0 -10  -6   20.25    0.64
   0  10   6   18.72    0.74
   0  10  -6   19.70    0.67
   0  10   6   20.76    0.72
   0  10   6   19.37    0.63
   0  10  -6   19.71    0.67
  -1 -10  -6   11.76    0.42
   1  10   6   12.33    0.41
   1  10   6   12.30    0.50
   1  10   6   11.82    0.48
  -2 -10  -6    7.13    0.29
   2  10   6    7.60    0.28
  -3 -10  -6   35.91    1.11
   3  10   6   34.96    1.11
  -4 -10  -6    8.22    0.31
   4  10   6    7.84    0.30
  -4  10  -6    8.30    0.29
  -4  10  -6    7.98    0.29
  -5 -10  -6   33.87    1.09
  -5  10  -6   35.16    1.20
  -5  10  -6   34.99    1.16
   5  10   6   34.27    1.09
  -6 -10  -6    0.01    0.10
  -6  10  -6    0.10    0.07
  -6  10  -6    0.06    0.08
   6  10   6    0.08    0.10
  -7 -10  -6    7.26    0.29
  -7  10  -6    7.22    0.30
  -7  10  -6    7.30    0.29
  -8 -10  -6    9.95    0.37
  -8  10  -6    9.96    0.39
  -8  10  -6    9.74    0.38
   8  11  -6   14.20    0.57
  -8  11   6   14.30    0.47
  -7  11   6   12.99    0.43
   7  11  -6   12.52    0.51
  -6  11   6   27.59    1.01
  -6  11   6   28.39    1.04
   6  11  -6   26.45    0.98
  -6  11   6   29.09    0.88
  -5  11   6   21.54    0.81
   5  11  -6   23.05    0.79
  -5  11   6   21.59    0.70
  -5  11   6   22.53    0.84
  -4  11   6   37.67    1.39
  -4  11   6   39.53    1.34
  -4  11   6   37.68    1.18
   4  11  -6   38.45    1.31
  -3  11   6    5.73    0.29
   3  11  -6    5.15    0.23
  -3  11   6    5.02    0.21
  -3  11   6    5.11    0.29
  -2  11   6   15.41    0.52
  -2  11   6   16.18    0.62
  -2  11   6   16.55    0.61
   2  11  -6   15.74    0.56
   1 -11  -6   12.10    0.42
  -1  11   6   11.31    0.47
  -1  11   6   11.66    0.40
   1  11  -6   11.73    0.42
  -1  11   6   12.46    0.49
   0 -11  -6   67.08    2.01
   0  11   6   65.74    2.00
   0  11   6   65.64    2.30
   0  11   6   64.27    2.22
   0  11  -6   64.10    2.18
  -1 -11  -6   26.13    0.85
  -1  11  -6   26.48    0.89
   1  11   6   26.09    0.84
  -1  11  -6   27.30    0.89
  -2 -11  -6   23.24    0.75
   2  11   6   23.58    0.75
  -3 -11  -6    2.08    0.17
   3  11   6    2.06    0.15
  -4 -11  -6   22.42    0.74
   4  11   6   23.02    0.74
  -4  11  -6   23.20    0.77
  -5 -11  -6   21.30    0.69
  -5  11  -6   21.22    0.74
   5  11   6   20.09    0.68
  -5  11  -6   21.47    0.72
  -6 -11  -6   21.91    0.75
  -6  11  -6   23.30    0.80
  -6  11  -6   24.28    0.83
   6  11   6   23.45    0.75
  -7 -11  -6    3.78    0.21
  -7  11  -6    3.88    0.20
  -7  11  -6    3.75    0.20
   7  12  -6   23.03    0.84
  -7  12   6   23.32    0.73
  -6  12   6   13.28    0.55
  -6  12   6   11.72    0.51
  -6  12   6   12.78    0.42
   6  12  -6   12.90    0.50
  -5  12   6    9.02    0.42
  -5  12   6    9.03    0.32
   5  12  -6    9.16    0.37
  -5  12   6    9.42    0.41
  -4  12   6    2.73    0.22
   4  12  -6    2.99    0.18
  -4  12   6    2.46    0.15
  -4  12   6    2.80    0.23
  -3  12   6    9.14    0.39
  -3  12   6    8.80    0.40
  -3  12   6    8.32    0.30
   3  12  -6    8.25    0.34
  -2  12   6    5.90    0.30
   2  12  -6    5.55    0.24
  -2  12   6    5.79    0.29
  -2  12   6    5.62    0.23
   1 -12  -6   72.23    2.15
  -1  12   6   69.24    2.14
  -1  12   6   69.88    2.47
   1  12  -6   69.53    2.34
  -1  12   6   69.73    2.38
   0 -12  -6   10.17    0.37
   0  12   6    9.81    0.43
   0  12  -6    9.51    0.35
   0  12   6    9.94    0.35
   0  12   6    9.91    0.43
  -1 -12  -6    2.58    0.19
  -1  12  -6    2.45    0.12
   1  12   6    2.41    0.16
  -2 -12  -6    1.05    0.13
   2  12   6    1.37    0.12
  -2  12  -6    1.32    0.09
  -3 -12  -6   14.47    0.48
   3  12   6   13.06    0.47
  -4 -12  -6    0.38    0.12
  -4  12  -6    0.55    0.06
   4  12   6    0.42    0.10
  -5 -12  -6    7.69    0.30
  -5  12  -6    7.12    0.27
   5  12   6    7.00    0.28
  -5  12  -6    7.16    0.27
  -6 -12  -6    4.10    0.23
  -6  12  -6    4.56    0.20
  -6  12  -6    4.54    0.20
   6  13  -6    0.78    0.14
  -6  13   6    0.61    0.09
  -6  13   6    0.69    0.17
  -5  13   6   22.37    0.81
   5  13  -6   21.19    0.78
  -5  13   6   21.92    0.69
  -5  13   6   21.59    0.84
  -4  13   6    3.67    0.25
  -4  13   6    3.91    0.27
  -4  13   6    3.59    0.17
   4  13  -6    3.96    0.21
  -3  13   6   27.44    1.03
  -3  13   6   29.65    1.08
   3  13  -6   29.90    1.00
  -3  13   6   28.79    0.90
  -2  13   6    1.45    0.17
  -2  13   6    1.14    0.11
  -2  13   6    0.96    0.16
   2  13  -6    1.38    0.12
   1 -13  -6   38.78    1.21
  -1  13   6   38.02    1.19
  -1  13   6   36.66    1.34
   1  13  -6   37.11    1.30
  -1  13   6   42.34    1.41
   0 -13  -6   65.48    2.04
   0  13  -6   65.94    2.21
   0  13   6   67.66    2.03
  -1 -13  -6   38.00    1.20
   1  13   6   38.40    1.19
  -1  13  -6   38.29    1.28
  -2 -13  -6    3.11    0.21
   2  13   6    3.18    0.18
  -2  13  -6    3.47    0.15
  -3 -13  -6    7.18    0.30
  -3  13  -6    7.18    0.26
   3  13   6    7.41    0.28
  -4 -13  -6   11.08    0.42
  -4  13  -6   11.39    0.39
   4  13   6   11.12    0.39
  -5 -13  -6   28.89    0.98
  -5  13  -6   31.18    1.07
  -5  13  -6   31.68    1.03
  -5  14   6    7.46    0.26
   5  14  -6    7.40    0.34
  -5  14   6    7.36    0.37
  -4  14   6    8.71    0.41
  -4  14   6    8.85    0.30
  -4  14   6    8.95    0.41
   4  14  -6    8.65    0.36
  -3  14   6    4.41    0.29
   3  14  -6    4.48    0.22
  -3  14   6    4.19    0.18
  -3  14   6    4.16    0.27
  -2  14   6   11.12    0.49
   2  14  -6   10.89    0.42
  -2  14   6   10.86    0.47
  -2  14   6   11.06    0.37
   1 -14  -6    3.36    0.24
  -1  14   6    3.96    0.27
   1  14  -6    3.51    0.19
  -1  14   6    3.75    0.18
   0 -14  -6   55.40    1.65
   0  14   6   52.38    1.63
   0  14  -6   51.38    1.78
  -1 -14  -6    7.22    0.31
  -1  14  -6    7.36    0.28
   1  14   6    7.09    0.28
  -1  14  -6    7.16    0.27
  -2 -14  -6   14.45    0.52
  -2  14  -6   14.83    0.51
  -2  14  -6   14.71    0.52
   2  14   6   14.78    0.49
  -3 -14  -6    4.06    0.24
  -3  14  -6    4.30    0.18
   3  14   6    4.32    0.21
  -4 -14  -6   11.00    0.42
  -4  14  -6   11.56    0.40
  -3  15   6    6.32    0.24
   3  15  -6    6.65    0.29
  -3  15   6    6.92    0.36
  -2  15   6    3.15    0.16
   2  15  -6    3.14    0.19
  -2  15   6    3.34    0.25
   1 -15  -6    1.65    0.17
  -1  15   6    1.43    0.11
   1  15  -6    1.29    0.12
   0 -15  -6   12.35    0.44
   0  15  -6   11.19    0.42
   0  15   6   11.50    0.40
  -1 -15  -6   24.68    0.82
   1  15   6   25.67    0.79
  -1  15  -6   24.90    0.88
  -1  15  -6   24.62    0.85
  -2 -15  -6    2.91    0.22
  -2  15  -6    3.07    0.14
  -2  15  -6    2.99    0.15
  -3 -15  -6    1.85    0.17
  -3  15  -6    1.79    0.12
 -10   0   7    1.45    0.15
  -9   0   7   12.42    0.44
   8   0  -7    0.25    0.13
  -8   0   7    0.00    0.10
   7   0  -7   70.21    2.33
  -7   0   7   67.51    2.11
  -6   0   7    2.98    0.18
   6   0  -7    3.71    0.20
   5   0  -7  289.09    9.74
  -5   0   7  298.27    8.84
   4   0  -7    7.60    0.31
  -4   0   7    7.54    0.27
   3   0  -7  169.65    5.55
  -3   0   7  164.64    5.04
   2   0  -7   83.94    2.82
  -2   0   7   84.87    2.55
   1   0  -7  275.91    9.17
   1   0  -7  279.40    9.52
  -1   0   7  269.57    8.33
   1   0  -7  282.89    9.20
   0   0  -7   36.79    1.27
   0   0  -7   38.85    1.27
   0   0  -7   37.38    1.32
   0   0   7   37.29    1.14
  -1   0  -7   55.65    1.94
  -1   0  -7   61.05    2.02
  -1   0  -7   57.32    1.94
  -2   0  -7   18.96    0.68
  -4   0  -7   13.32    0.48
  -5   0  -7   21.87    0.80
  -5   0  -7   22.14    0.77
  -6   0  -7   18.78    0.67
  -6   0  -7   18.67    0.69
  -7   0  -7    0.27    0.10
  -7   0  -7    0.25    0.11
  -8   0  -7    0.68    0.12
  -8   0  -7    0.78    0.12
  -9   0  -7   18.83    0.70
  -9   0  -7   19.16    0.72
 -10  -1   7   22.10    0.72
 -10   1   7   21.40    0.72
  -9  -1   7    0.90    0.13
   9   1  -7    0.91    0.15
  -9   1   7    0.93    0.13
  -8  -1   7   12.37    0.44
   8  -1  -7   12.63    0.50
  -8   1   7   12.63    0.44
   8   1  -7   12.86    0.50
   7  -1  -7    3.10    0.20
  -7  -1   7    3.16    0.18
  -7   1   7    3.22    0.18
   7   1  -7    3.46    0.21
  -6  -1   7    8.24    0.29
   6  -1  -7    7.68    0.33
  -6   1   7    7.42    0.29
   6   1  -7    7.65    0.33
   5  -1  -7   29.75    1.03
  -5  -1   7   30.19    0.93
  -5   1   7   29.93    0.93
   5   1  -7   29.01    1.03
  -4  -1   7  129.44    3.81
   4  -1  -7  125.73    4.20
   4   1  -7  119.56    4.20
  -4   1   7  129.85    3.81
  -3  -1   7   20.67    0.64
   3  -1  -7   20.33    0.63
   3  -1  -7   19.26    0.72
  -3   1   7   21.26    0.65
   3   1  -7   21.30    0.72
  -2  -1   7   20.87    0.64
   2  -1  -7   20.38    0.71
  -2   1   7   19.84    0.64
   2   1  -7   20.58    0.74
   2   1  -7   21.17    0.71
   1  -1  -7   96.81    3.33
   1   1  -7  101.24    3.45
  -1   1   7  101.70    3.02
   1   1  -7   99.08    3.33
   1   1  -7  101.31    3.33
   0  -1  -7   28.44    0.99
   0  -1  -7   27.45    0.95
   0  -1  -7   27.30    0.95
   0   1  -7   27.70    0.95
   0   1   7   28.16    0.86
   0   1  -7   28.60    0.98
  -1  -1  -7    6.60    0.25
  -1   1  -7    6.27    0.24
  -1   1  -7    6.23    0.25
   1   1   7    6.33    0.22
  -2  -1  -7   36.67    1.27
  -2   1  -7   39.62    1.31
  -2   1  -7   36.03    1.26
  -3  -1  -7   18.77    0.66
  -4  -1  -7    6.12    0.26
  -5  -1  -7   20.16    0.70
  -5   1  -7   19.16    0.72
  -5   1  -7   20.12    0.70
  -6  -1  -7   53.14    1.94
  -6  -1  -7   55.05    1.87
  -6   1  -7   59.05    1.86
  -6   1  -7   53.49    1.93
  -7  -1  -7   25.81    0.91
  -7  -1  -7   26.30    0.94
  -7   1  -7   26.24    0.94
  -7   1  -7   24.91    0.90
  -8  -1  -7    0.01    0.12
  -8  -1  -7    0.11    0.11
  -8   1  -7   -0.01    0.10
  -8   1  -7    0.20    0.11
  -9  -1  -7   14.43    0.57
  -9  -1  -7   14.98    0.59
  -9   1  -7   14.56    0.56
  -9   1  -7   15.54    0.59
 -10  -2   7   29.36    0.95
 -10   2   7   29.75    0.95
  -9  -2   7    0.62    0.12
   9   2  -7    0.83    0.15
  -9   2   7    0.53    0.12
   8  -2  -7   11.96    0.47
  -8  -2   7   10.89    0.40
   8   2  -7   12.17    0.47
  -8   2   7   11.62    0.41
  -7  -2   7    6.91    0.28
   7  -2  -7    7.16    0.31
  -7   2   7    6.64    0.27
   7   2  -7    7.02    0.31
   6  -2  -7  180.26    6.10
  -6  -2   7  177.20    5.53
  -6   2   7  181.29    5.53
   6   2  -7  193.74    6.10
   5  -2  -7   30.16    1.07
  -5   2   7   30.78    0.96
   5   2  -7   31.82    1.07
   4  -2  -7   66.92    2.24
   4   2  -7   65.18    2.23
  -4   2   7   67.13    2.02
   3  -2  -7    2.12    0.11
   3  -2  -7    2.02    0.15
   3   2  -7    1.84    0.13
  -3   2   7    2.14    0.13
   2  -2  -7  196.83    6.25
   2  -2  -7  207.46    6.25
   2  -2  -7  218.04    6.90
   2   2  -7  205.06    6.89
  -2   2   7  197.98    7.16
   2   2  -7  212.60    7.15
   2   2  -7  212.52    6.89
  -2   2   7  213.27    6.26
   1  -2  -7    1.82    0.08
   1  -2  -7    1.68    0.13
   1  -2  -7    1.99    0.08
   1  -2  -7    1.85    0.14
  -1   2   7    2.62    0.14
  -1   2   7    1.74    0.11
  -1   2   7    1.95    0.14
   1   2  -7    1.92    0.13
   1   2  -7    1.91    0.13
   0  -2  -7   20.70    0.74
   0   2   7   20.82    0.66
   0   2  -7   22.29    0.73
   0   2  -7   21.00    0.75
  -1  -2  -7    2.23    0.14
  -1   2  -7    2.25    0.12
  -1   2  -7    2.20    0.13
   1   2   7    2.21    0.12
  -1   2  -7    2.12    0.12
  -2  -2  -7   41.42    1.41
   2   2   7   43.02    1.28
  -2   2  -7   40.72    1.40
  -3  -2  -7   11.98    0.44
  -4  -2  -7   89.70    3.00
  -5  -2  -7    7.85    0.32
  -5   2  -7    8.22    0.32
  -5   2  -7    8.09    0.31
  -6  -2  -7   31.54    1.12
  -6  -2  -7   30.77    1.08
  -6   2  -7   31.17    1.07
  -6   2  -7   30.58    1.10
  -7  -2  -7    3.00    0.20
  -7  -2  -7    3.28    0.20
  -7   2  -7    3.29    0.19
  -7   2  -7    2.82    0.19
  -8  -2  -7   20.17    0.72
  -8  -2  -7   20.12    0.75
  -8   2  -7   19.52    0.71
  -8   2  -7   19.09    0.73
  -9  -2  -7    0.38    0.14
  -9  -2  -7    0.42    0.14
  -9   2  -7    0.53    0.12
  -9   2  -7    0.34    0.12
 -10  -3   7    2.66    0.20
 -10   3   7    2.39    0.18
  -9  -3   7   15.50    0.53
  -9   3   7   15.40    0.53
   9   3  -7   15.34    0.59
  -8   3   7   32.20    1.03
   8   3  -7   33.54    1.16
   7  -3  -7    4.02    0.23
   7   3  -7    3.14    0.21
  -7   3   7    3.67    0.19
   6  -3  -7    1.49    0.15
   6   3  -7    1.50    0.14
  -6   3   7    1.51    0.12
   5  -3  -7   21.52    0.73
   5   3  -7   19.97    0.72
  -5   3   7   19.74    0.65
   4  -3  -7    6.17    0.27
   4   3  -7    6.23    0.26
  -4   3   7    6.59    0.24
   3  -3  -7    9.88    0.38
   3   3  -7   10.46    0.37
  -3   3   7    9.83    0.34
   2  -3  -7   48.62    1.47
   2  -3  -7   48.80    1.63
  -2   3   7   46.73    1.47
  -2   3   7   48.54    1.63
   2   3  -7   47.83    1.62
   2   3  -7   49.26    1.68
  -2   3   7   47.87    1.69
   1  -3  -7   45.44    1.56
   1  -3  -7   43.84    1.55
   1  -3  -7   45.74    1.40
   1   3  -7   47.64    1.54
  -1   3   7   44.22    1.55
  -1   3   7   47.30    1.62
  -1   3   7   45.95    1.41
   1   3  -7   47.84    1.60
   0  -3  -7   84.09    2.59
   0  -3  -7   82.90    2.87
   0  -3  -7   85.97    2.59
   0   3  -7   85.46    2.85
   0   3   7   90.71    2.60
  -1  -3  -7   19.55    0.58
  -1  -3  -7   19.24    0.58
  -1  -3  -7   18.58    0.67
  -1   3  -7   18.93    0.64
   1   3   7   18.33    0.60
  -2  -3  -7   66.72    2.24
   2   3   7   67.47    2.02
  -2   3  -7   65.69    2.22
  -3  -3  -7   10.21    0.40
  -3   3  -7   10.81    0.37
   3   3   7   10.50    0.35
  -4  -3  -7   47.59    1.65
  -4   3  -7   48.61    1.63
  -4   3  -7   49.39    1.69
  -5  -3  -7   32.52    1.19
  -5   3  -7   34.53    1.22
  -5   3  -7   36.58    1.17
  -6  -3  -7   17.17    0.64
  -6  -3  -7   17.08    0.62
  -6   3  -7   16.37    0.62
  -6   3  -7   17.08    0.60
  -7  -3  -7    3.51    0.22
  -7  -3  -7    3.16    0.21
  -7   3  -7    3.51    0.19
  -7   3  -7    3.80    0.20
  -8  -3  -7    3.48    0.21
  -8  -3  -7    3.44    0.23
  -8   3  -7    3.05    0.19
  -8   3  -7    3.17    0.19
  -9  -3  -7   18.61    0.73
  -9  -3  -7   18.61    0.70
  -9   3  -7   19.45    0.71
  -9   3  -7   18.52    0.68
 -10   4   7    5.05    0.24
  10   4  -7    5.31    0.29
  -9   4   7   23.86    0.79
   9   4  -7   25.55    0.90
  -8   4   7   51.29    1.60
   8   4  -7   52.26    1.78
   7   4  -7   58.19    2.00
  -7   4   7   59.24    1.81
   6  -4  -7    2.65    0.19
   6   4  -7    2.36    0.18
  -6   4   7    2.29    0.16
   5  -4  -7   31.24    1.11
   5   4  -7   32.60    1.11
  -5   4   7   32.53    1.00
   4  -4  -7   17.32    0.64
   4   4  -7   17.94    0.63
  -4   4   7   18.14    0.57
   3  -4  -7   39.49    1.30
  -3   4   7   36.71    1.17
   2  -4  -7   10.27    0.40
   2  -4  -7   10.00    0.40
   2   4  -7   10.65    0.39
  -2   4   7   11.07    0.43
  -2   4   7   11.04    0.36
   2   4  -7   11.14    0.40
  -2   4   7   11.37    0.41
   1  -4  -7   47.94    1.68
   1  -4  -7   52.19    1.51
   1   4  -7   51.13    1.66
  -1   4   7   48.35    1.68
  -1   4   7   46.18    1.74
  -1   4   7   51.90    1.52
   0  -4  -7    9.76    0.33
   0  -4  -7    9.89    0.38
   0   4  -7    9.89    0.35
   0   4   7   10.80    0.34
  -1  -4  -7   56.71    2.00
  -1  -4  -7   59.61    1.80
  -1   4  -7   60.14    2.05
   1   4   7   60.33    1.81
  -1   4  -7   58.49    1.97
  -1   4  -7   60.96    1.98
  -2  -4  -7   13.95    0.44
  -2  -4  -7   13.32    0.50
  -2   4  -7   14.10    0.48
  -2   4  -7   13.76    0.48
   2   4   7   14.30    0.45
  -2   4  -7   13.90    0.49
  -3  -4  -7   30.03    0.94
  -3  -4  -7   29.56    1.07
  -3   4  -7   31.91    1.08
  -3   4  -7   30.90    1.04
  -3   4  -7   31.60    1.04
   3   4   7   31.52    0.96
  -3   4  -7   31.19    1.08
  -4  -4  -7   17.59    0.55
  -4  -4  -7   18.11    0.64
   4   4   7   17.60    0.57
  -4   4  -7   17.54    0.61
  -4   4  -7   17.60    0.64
  -4   4  -7   18.36    0.64
  -5  -4  -7    2.83    0.11
  -5  -4  -7    2.98    0.19
  -5   4  -7    2.80    0.16
  -5   4  -7    3.20    0.16
  -6  -4  -7    5.56    0.27
  -6  -4  -7    5.25    0.26
  -6   4  -7    5.58    0.23
  -6   4  -7    5.26    0.24
  -7  -4  -7    4.97    0.26
  -7  -4  -7    4.53    0.25
  -7   4  -7    5.14    0.23
  -7   4  -7    4.94    0.24
  -8  -4  -7   21.14    0.83
  -8  -4  -7   22.61    0.81
  -8   4  -7   22.49    0.79
  -8   4  -7   22.82    0.82
  -9  -4  -7   31.65    1.08
  -9  -4  -7   29.77    1.12
  -9   4  -7   29.43    1.06
  -9   4  -7   30.13    1.10
  10   5  -7   14.40    0.58
 -10   5   7   14.11    0.49
  -9   5   7    8.77    0.33
   9   5  -7    8.46    0.38
   8   5  -7    0.13    0.12
  -8   5   7    0.34    0.10
  -7   5   7   47.35    1.40
   7   5  -7   42.96    1.55
   6  -5  -7    2.23    0.19
   6   5  -7    2.33    0.18
  -6   5   7    2.38    0.16
   5  -5  -7   24.80    0.88
   5   5  -7   24.48    0.87
  -5   5   7   25.54    0.79
   4  -5  -7   23.99    0.89
   4   5  -7   26.19    0.88
  -4   5   7   26.00    0.80
   3  -5  -7   53.54    1.83
  -3   5   7   54.51    1.65
   2  -5  -7    4.88    0.23
   2  -5  -7    4.99    0.23
  -2   5   7    4.87    0.20
  -2   5   7    4.83    0.23
   2   5  -7    5.12    0.21
  -2   5   7    4.79    0.25
   1  -5  -7   16.07    0.59
  -1   5   7   17.41    0.62
   1   5  -7   15.76    0.56
  -1   5   7   16.32    0.53
   0  -5  -7  151.63    5.14
   0   5  -7  156.04    5.12
   0   5  -7  160.97    5.12
   0   5   7  145.08    4.66
   0   5  -7  158.81    5.31
  -1  -5  -7   59.91    2.12
  -1  -5  -7   64.04    1.91
  -1   5  -7   64.95    2.09
  -1   5  -7   62.61    2.09
   1   5   7   62.25    1.92
  -1   5  -7   64.10    2.17
  -2  -5  -7    2.91    0.17
  -2  -5  -7    3.07    0.13
  -2   5  -7    2.66    0.12
  -2   5  -7    2.53    0.11
   2   5   7    2.67    0.14
  -2   5  -7    2.65    0.12
  -3  -5  -7  140.73    4.68
  -3  -5  -7  144.09    4.23
  -3   5  -7  130.66    4.64
   3   5   7  143.54    4.24
  -3   5  -7  140.62    4.64
  -3   5  -7  142.33    4.82
  -3   5  -7  139.60    4.82
  -4  -5  -7    1.36    0.13
  -4  -5  -7    1.70    0.11
  -4   5  -7    1.59    0.11
  -4   5  -7    1.42    0.11
   4   5   7    1.77    0.13
  -4   5  -7    1.84    0.12
  -4   5  -7    1.70    0.12
  -5  -5  -7   22.34    0.80
  -5  -5  -7   21.66    0.69
  -5   5  -7   22.23    0.79
  -5   5  -7   22.03    0.76
   5   5   7   23.24    0.71
  -6  -5  -7    2.63    0.21
  -6  -5  -7    2.63    0.12
  -6   5  -7    2.35    0.15
  -6   5  -7    2.38    0.15
  -7  -5  -7   15.50    0.61
  -7  -5  -7   15.35    0.59
  -7  -5  -7   15.78    0.48
  -7   5  -7   15.44    0.56
  -7   5  -7   15.82    0.58
  -8  -5  -7   10.26    0.43
  -8  -5  -7    9.34    0.43
  -8   5  -7   10.47    0.41
  -8   5  -7    9.98    0.39
  -9  -5  -7    7.14    0.34
  -9  -5  -7    6.96    0.35
  -9   5  -7    6.98    0.31
  -9   5  -7    6.44    0.31
  10   6  -7   18.80    0.72
 -10   6   7   18.75    0.62
  -9   6   7    8.69    0.33
   9   6  -7    8.69    0.39
   8   6  -7    0.73    0.14
  -8   6   7    0.71    0.11
  -7   6   7   12.31    0.43
   7   6  -7   13.13    0.49
   6   6  -7   56.79    1.95
  -6   6   7   58.26    1.77
   5  -6  -7   57.07    1.92
   5   6  -7   56.36    1.91
  -5   6   7   55.99    1.73
   4  -6  -7   20.74    0.74
   4   6  -7   20.77    0.73
  -4   6   7   20.64    0.66
   3  -6  -7   51.94    1.79
   3  -6  -7   51.07    1.79
  -3   6   7   54.96    1.62
   2  -6  -7    3.80    0.20
  -2   6   7    3.43    0.22
   2   6  -7    3.41    0.16
  -2   6   7    3.41    0.17
   1  -6  -7   92.75    3.20
  -1   6   7   94.82    2.90
   1   6  -7   95.84    3.18
   1   6  -7   96.63    3.30
   1   6  -7   98.49    3.18
   0  -6  -7   55.68    1.84
   0   6   7   52.51    1.66
   0   6  -7   54.48    1.87
   0   6  -7   54.22    1.81
   0   6  -7   54.67    1.81
  -1  -6  -7   24.09    0.87
   1   6   7   25.73    0.78
  -2  -6  -7   35.22    1.19
  -2  -6  -7   33.67    1.06
   2   6   7   34.17    1.06
  -3  -6  -7    9.71    0.34
  -3  -6  -7    9.53    0.40
  -3   6  -7   10.54    0.36
   3   6   7   10.31    0.35
  -3   6  -7   10.45    0.35
  -3   6  -7   10.35    0.35
  -4  -6  -7   29.06    1.05
  -4  -6  -7   29.13    0.93
  -4   6  -7   30.49    1.04
   4   6   7   29.54    0.94
  -4   6  -7   30.55    1.01
  -4   6  -7   30.58    1.04
  -4   6  -7   30.22    1.01
  -5  -6  -7   17.31    0.57
  -5  -6  -7   17.75    0.66
   5   6   7   17.82    0.59
  -5   6  -7   18.50    0.62
  -5   6  -7   18.73    0.64
  -6  -6  -7   24.52    0.77
  -6  -6  -7   23.44    0.88
  -6   6  -7   25.13    0.88
   6   6   7   25.71    0.79
  -6   6  -7   24.64    0.85
  -7  -6  -7   13.92    0.56
  -7  -6  -7   13.83    0.44
  -7  -6  -7   13.43    0.53
  -7   6  -7   13.35    0.50
  -7   6  -7   13.79    0.51
  -8  -6  -7    5.71    0.20
  -8  -6  -7    5.98    0.31
  -8  -6  -7    5.50    0.30
  -8   6  -7    5.38    0.26
  -8   6  -7    5.23    0.25
  -9  -6  -7   17.54    0.71
  -9  -6  -7   17.88    0.69
  -9   6  -7   18.02    0.68
  -9   6  -7   18.35    0.66
  -9   7   7   15.17    0.53
   9   7  -7   16.38    0.61
   8   7  -7    8.26    0.38
  -8   7   7    8.72    0.32
   7   7  -7    6.08    0.30
  -7   7   7    6.83    0.26
  -6   7   7   26.04    0.83
   6   7  -7   26.17    0.92
   5   7  -7   48.29    1.63
  -5   7   7   47.74    1.48
   4  -7  -7   23.53    0.85
   4  -7  -7   24.27    0.85
   4   7  -7   23.26    0.83
  -4   7   7   24.36    0.76
   3  -7  -7    3.22    0.21
   3  -7  -7    3.00    0.20
  -3   7   7    3.37    0.17
   3   7  -7    3.24    0.17
   2  -7  -7    0.50    0.11
  -2   7   7    0.54    0.09
   2   7  -7    0.65    0.08
   1  -7  -7    3.24    0.17
   1  -7  -7    3.38    0.20
   1   7  -7    3.30    0.15
   1   7  -7    3.08    0.15
  -1   7   7    3.24    0.17
   1   7  -7    3.24    0.15
   0  -7  -7    9.54    0.32
   0  -7  -7    8.81    0.37
   0   7  -7    9.29    0.32
   0   7   7    9.13    0.32
   0   7  -7    9.06    0.32
   0   7  -7    8.94    0.33
  -1  -7  -7   75.29    2.21
  -1  -7  -7   68.62    2.44
   1   7   7   73.63    2.21
  -2  -7  -7   41.18    1.24
  -2  -7  -7   38.27    1.38
   2   7   7   41.03    1.24
  -3  -7  -7    1.48    0.14
  -3  -7  -7    1.48    0.11
   3   7   7    2.01    0.14
  -4  -7  -7    2.24    0.18
  -4  -7  -7    1.95    0.14
  -4   7  -7    2.13    0.11
   4   7   7    2.24    0.15
  -4   7  -7    1.99    0.11
  -4   7  -7    2.30    0.12
  -4   7  -7    2.21    0.11
  -5  -7  -7   24.99    0.79
  -5  -7  -7   25.11    0.90
  -5   7  -7   24.89    0.88
  -5   7  -7   24.79    0.85
   5   7   7   25.72    0.80
  -6  -7  -7   12.47    0.47
  -6  -7  -7   10.91    0.38
   6   7   7   11.56    0.40
  -6   7  -7   11.26    0.43
  -6   7  -7   11.46    0.42
  -7  -7  -7   20.77    0.83
  -7  -7  -7   24.11    0.87
  -7  -7  -7   22.99    0.72
   7   7   7   23.73    0.75
  -7   7  -7   23.40    0.83
  -7   7  -7   23.25    0.80
  -8  -7  -7    3.39    0.16
  -8  -7  -7    2.76    0.23
  -8  -7  -7    2.80    0.24
   8   7   7    2.68    0.19
  -8   7  -7    3.54    0.19
  -8   7  -7    3.23    0.19
  -9   8   7    5.84    0.25
   9   8  -7    6.31    0.31
  -8   8   7   17.12    0.57
   8   8  -7   17.15    0.64
  -7   8   7    1.87    0.14
   7   8  -7    1.93    0.17
  -6   8   7   57.83    1.75
   6   8  -7   55.86    1.93
  -5   8   7    8.67    0.31
   5   8  -7    8.38    0.35
   4   8  -7   10.40    0.39
  -4   8   7    9.96    0.36
   3  -8  -7    0.63    0.13
   3   8  -7    0.69    0.09
  -3   8   7    0.72    0.10
   2  -8  -7   35.14    1.24
   2   8  -7   35.43    1.21
  -2   8   7   36.63    1.11
   1  -8  -7   95.27    3.26
   1  -8  -7   93.60    2.95
  -1   8   7   99.30    2.95
   1   8  -7   99.39    3.22
   1   8  -7   97.91    3.22
   0  -8  -7   77.82    2.34
   0  -8  -7   75.21    2.58
   0   8  -7   76.07    2.54
   0   8   7   76.37    2.34
   0   8  -7   77.96    2.54
  -1  -8  -7    0.37    0.11
  -1  -8  -7    0.36    0.09
   1   8   7    0.40    0.09
  -2  -8  -7   10.79    0.37
  -2  -8  -7   10.57    0.42
   2   8   7   10.72    0.37
  -3  -8  -7   50.44    1.69
  -3  -8  -7   48.80    1.52
   3   8   7   48.89    1.52
  -4  -8  -7   82.20    2.50
  -4  -8  -7   81.77    2.78
   4   8   7   81.92    2.51
  -4   8  -7   83.15    2.73
  -5  -8  -7   39.16    1.19
  -5  -8  -7   39.36    1.35
  -5   8  -7   37.69    1.29
   5   8   7   38.49    1.20
  -5   8  -7   38.15    1.34
  -6  -8  -7   12.05    0.48
  -6  -8  -7   11.46    0.40
  -6   8  -7   11.76    0.44
  -6   8  -7   11.68    0.42
   6   8   7   12.36    0.42
  -7  -8  -7    1.55    0.12
  -7  -8  -7    1.64    0.18
  -7   8  -7    1.44    0.12
   7   8   7    1.38    0.13
  -7   8  -7    1.53    0.13
  -8  -8  -7    0.16    0.09
   8   8   7    0.02    0.11
  -8   8  -7   -0.13    0.10
  -8   8  -7   -0.08    0.10
   8   9  -7    5.56    0.30
  -8   9   7    6.40    0.25
   7   9  -7    1.05    0.15
  -7   9   7    1.20    0.12
   6   9  -7   12.84    0.51
  -6   9   7   14.16    0.46
   5   9  -7   21.37    0.77
  -5   9   7   22.03    0.70
  -4   9   7   25.43    0.78
   4   9  -7   23.66    0.85
  -3   9   7   10.98    0.39
   3   9  -7   11.31    0.41
   2   9  -7    0.88    0.09
  -2   9   7    0.76    0.10
   1  -9  -7   17.65    0.59
   1   9  -7   18.59    0.62
   1   9  -7   17.85    0.62
  -1   9   7   17.76    0.59
   0  -9  -7  106.24    3.25
   0  -9  -7  109.29    3.59
   0   9  -7  105.61    3.55
   0   9  -7  112.15    3.55
   0   9   7  102.30    3.25
  -1  -9  -7   12.81    0.50
  -1  -9  -7   13.14    0.44
   1   9   7   13.33    0.44
  -2  -9  -7   12.51    0.42
  -2  -9  -7   12.16    0.49
   2   9   7   12.40    0.42
  -3  -9  -7   11.99    0.47
  -3  -9  -7   12.20    0.41
   3   9   7   11.57    0.41
  -4  -9  -7   14.10    0.47
  -4  -9  -7   14.02    0.54
   4   9   7   13.80    0.47
  -5  -9  -7   10.07    0.35
  -5   9  -7    9.85    0.35
  -5   9  -7    9.73    0.35
   5   9   7    9.67    0.36
  -6  -9  -7   12.61    0.44
   6   9   7   12.84    0.45
  -6   9  -7   13.04    0.46
  -6   9  -7   13.00    0.47
  -7  -9  -7    3.75    0.19
  -7   9  -7    3.54    0.19
  -7   9  -7    3.57    0.19
   7   9   7    3.63    0.20
   8  10  -7   40.04    1.39
  -8  10   7   39.61    1.24
   7  10  -7   32.21    1.12
  -7  10   7   31.16    0.99
   6  10  -7   22.51    0.83
  -6  10   7   24.27    0.75
  -5  10   7   59.27    1.78
   5  10  -7   56.46    1.96
   4  10  -7   21.26    0.75
  -4  10   7   21.01    0.68
   3  10  -7   45.00    1.47
  -3  10   7   41.86    1.34
   2  10  -7   15.85    0.56
  -2  10   7   16.12    0.53
   1 -10  -7   38.17    1.16
   1  10  -7   37.61    1.24
  -1  10   7   35.07    1.15
   0 -10  -7   19.49    0.65
   0  10  -7   19.84    0.67
   0  10  -7   20.51    0.67
   0  10   7   20.09    0.65
  -1 -10  -7    5.70    0.25
   1  10   7    5.73    0.24
  -2 -10  -7   16.37    0.55
   2  10   7   16.30    0.54
  -3 -10  -7   27.42    0.87
   3  10   7   27.68    0.88
  -4 -10  -7    0.44    0.11
   4  10   7    0.33    0.10
  -5 -10  -7   45.96    1.46
  -5  10  -7   48.63    1.57
   5  10   7   46.45    1.46
  -6 -10  -7   17.25    0.59
  -6  10  -7   18.12    0.62
   6  10   7   17.42    0.60
  -6  10  -7   18.40    0.63
  -7 -10  -7   16.27    0.55
   7  10   7   15.47    0.56
  -7  10  -7   17.06    0.60
  -7  10  -7   17.07    0.58
   7  11  -7    6.06    0.30
  -7  11   7    5.98    0.25
   6  11  -7   19.72    0.73
  -6  11   7   20.15    0.64
   5  11  -7    3.53    0.21
  -5  11   7    3.40    0.18
  -4  11   7   21.16    0.69
   4  11  -7   21.94    0.76
  -3  11   7    2.52    0.16
   3  11  -7    2.50    0.16
   2  11  -7   13.94    0.50
  -2  11   7   14.31    0.47
   1 -11  -7    4.59    0.23
   1  11  -7    4.53    0.19
  -1  11   7    4.58    0.21
   0 -11  -7    0.86    0.12
   0  11   7    0.84    0.11
   0  11  -7    1.04    0.09
   0  11  -7    1.04    0.09
  -1 -11  -7   46.85    1.43
   1  11   7   45.47    1.43
  -2 -11  -7    1.92    0.14
   2  11   7    1.78    0.13
  -3 -11  -7   37.71    1.20
   3  11   7   39.07    1.20
  -4 -11  -7    0.33    0.11
   4  11   7    0.60    0.11
  -5 -11  -7   24.69    0.80
   5  11   7   25.14    0.80
  -6 -11  -7    6.37    0.28
  -6  11  -7    6.67    0.25
  -6  11  -7    6.62    0.25
   6  11   7    6.70    0.28
   6  12  -7   37.19    1.30
  -6  12   7   37.61    1.16
  -5  12   7    0.15    0.09
   5  12  -7    0.06    0.11
  -4  12   7   40.81    1.24
   4  12  -7   38.88    1.36
   3  12  -7    2.34    0.16
  -3  12   7    2.56    0.16
  -2  12   7   22.87    0.73
   2  12  -7   22.80    0.79
   1 -12  -7    5.22    0.25
   1  12  -7    5.01    0.21
  -1  12   7    4.96    0.22
   0 -12  -7   36.91    1.13
   0  12   7   34.91    1.12
   0  12  -7   35.57    1.20
  -1 -12  -7    6.85    0.28
   1  12   7    6.40    0.26
  -2 -12  -7    7.15    0.29
   2  12   7    6.51    0.27
  -3 -12  -7    4.68    0.23
   3  12   7    4.34    0.22
  -4 -12  -7   10.29    0.39
   4  12   7   10.49    0.38
  -5 -12  -7    1.25    0.15
   5  12   7    1.44    0.14
  -5  13   7    5.86    0.24
   5  13  -7    5.81    0.28
   4  13  -7   13.07    0.50
  -4  13   7   13.48    0.45
   3  13  -7    2.27    0.16
  -3  13   7    1.92    0.15
  -2  13   7    8.71    0.32
   2  13  -7    8.50    0.33
   1 -13  -7    1.11    0.14
  -1  13   7    0.99    0.11
   1  13  -7    0.95    0.10
   0 -13  -7   15.51    0.53
   0  13  -7   14.97    0.52
   0  13   7   14.90    0.51
  -1 -13  -7    0.38    0.12
   1  13   7    0.39    0.10
  -2 -13  -7    2.55    0.20
   2  13   7    2.91    0.17
  -3 -13  -7    2.86    0.20
   3  13   7    2.90    0.18
  -4 -13  -7   18.75    0.64
   4  13   7   19.45    0.63
  -4  14   7   18.99    0.61
   4  14  -7   18.78    0.68
  -3  14   7    7.96    0.30
   3  14  -7    8.18    0.33
   2 -14  -7   36.41    1.16
  -2  14   7   36.82    1.14
   2  14  -7   36.09    1.24
   1 -14  -7   50.41    1.53
   1  14  -7   46.89    1.65
  -1  14   7   50.05    1.52
   0 -14  -7   15.00    0.52
   0  14  -7   14.71    0.51
   0  14   7   14.42    0.49
  -1 -14  -7   22.38    0.73
   1  14   7   21.92    0.72
  -2 -14  -7   10.55    0.41
   2  14   7   10.55    0.38
  -3 -14  -7   18.93    0.64
   3  14   7   18.64    0.62
   1 -15  -7   15.43    0.53
   1  15  -7   14.36    0.53
  -1  15   7   14.81    0.50
   0 -15  -7   20.83    0.70
   0  15  -7   20.86    0.71
   0  15   7   20.54    0.67
  -1 -15  -7    2.75    0.22
  -1  15  -7    2.95    0.14
   1  15   7    2.60    0.17
 -10   0   8   24.48    0.80
  -9   0   8   44.89    1.40
  -8   0   8    1.62    0.14
   8   0  -8    1.71    0.17
   7   0  -8    0.13    0.11
  -7   0   8    0.18    0.10
  -6   0   8   66.57    1.99
   6   0  -8   63.32    2.20
   5   0  -8   28.69    1.02
   5   0  -8   29.18    0.89
  -5   0   8   29.98    0.92
   4   0  -8    0.29    0.09
   3   0  -8   11.82    0.44
   2   0  -8  132.89    4.42
   1   0  -8   12.14    0.44
   0   0  -8  123.65    4.11
  -3   0  -8   15.62    0.56
  -4   0  -8  270.86    8.98
  -5   0  -8    0.10    0.09
  -6   0  -8   46.13    1.62
  -6   0  -8   45.86    1.57
  -7   0  -8    2.06    0.19
  -7   0  -8    2.42    0.19
  -8   0  -8    3.62    0.22
  -8   0  -8    3.46    0.22
  -9   0  -8    9.63    0.41
  -9   0  -8    9.64    0.42
 -10  -1   8    2.89    0.20
 -10   1   8    2.94    0.20
  -9  -1   8    5.54    0.27
   9   1  -8    5.82    0.30
  -9   1   8    6.02    0.26
   8  -1  -8   19.53    0.73
  -8  -1   8   19.61    0.65
   8   1  -8   19.34    0.73
  -8   1   8   20.22    0.65
   7  -1  -8    9.67    0.39
  -7   1   8    8.89    0.34
   7   1  -8    9.08    0.39
   6  -1  -8   18.00    0.66
   6   1  -8   18.31    0.66
  -6   1   8   17.88    0.59
   5  -1  -8    2.95    0.19
   5   1  -8    3.38    0.19
  -5   1   8    3.49    0.18
   4  -1  -8   -0.10    0.09
   4  -1  -8    0.10    0.05
  -4   1   8    0.07    0.08
   4   1  -8   -0.02    0.09
   3  -1  -8   83.17    2.80
  -3   1   8   84.58    2.54
   3   1  -8   83.02    2.80
   2  -1  -8   24.56    0.86
   2   1  -8   24.97    0.85
   1  -1  -8    8.96    0.34
   1  -1  -8    8.90    0.34
   0  -1  -8   11.53    0.42
  -1  -1  -8    4.63    0.21
  -2  -1  -8    9.46    0.36
  -3  -1  -8    4.14    0.20
  -3   1  -8    4.24    0.19
  -4  -1  -8   10.11    0.38
  -4   1  -8    9.29    0.36
  -5  -1  -8   51.98    1.87
  -5   1  -8   54.88    1.86
  -5   1  -8   58.98    1.94
  -6  -1  -8   18.07    0.67
  -6  -1  -8   17.79    0.65
  -6   1  -8   16.90    0.64
  -6   1  -8   18.82    0.66
  -7  -1  -8    7.14    0.31
  -7  -1  -8    6.78    0.32
  -7   1  -8    7.19    0.32
  -7   1  -8    7.38    0.31
  -8  -1  -8    1.33    0.15
  -8  -1  -8    1.56    0.15
  -8   1  -8    1.33    0.14
  -8   1  -8    1.49    0.15
  -9  -1  -8    5.93    0.30
  -9  -1  -8    6.01    0.30
  -9   1  -8    5.26    0.28
  -9   1  -8    6.04    0.30
 -10  -2   8    3.66    0.23
 -10   2   8    3.69    0.23
   9   2  -8   23.45    0.86
  -9   2   8   23.28    0.76
   8  -2  -8    1.46    0.16
   8   2  -8    1.25    0.15
  -8   2   8    1.30    0.13
   7  -2  -8    1.04    0.14
  -7   2   8    1.07    0.12
   7   2  -8    0.87    0.13
   6  -2  -8    2.37    0.18
  -6   2   8    2.23    0.16
   6   2  -8    2.34    0.17
   5  -2  -8   57.10    1.94
   5   2  -8   56.95    1.94
  -5   2   8   57.81    1.76
   4  -2  -8    3.21    0.20
   4  -2  -8    3.10    0.14
  -4   2   8    3.08    0.17
   4   2  -8    3.02    0.18
   3  -2  -8   43.46    1.34
   3  -2  -8   44.23    1.50
  -3   2   8   45.65    1.35
   3   2  -8   42.80    1.49
   2  -2  -8   26.55    0.81
   2  -2  -8   26.50    0.93
  -2   2   8   27.21    0.84
   1  -2  -8  314.32   10.37
   1  -2  -8  305.09   10.37
  -1   2   8  319.69    9.42
   0  -2  -8    2.94    0.16
   0   2  -8    3.29    0.16
  -1  -2  -8  212.03    7.04
  -2  -2  -8    5.32    0.23
  -2   2  -8    5.10    0.21
  -3  -2  -8   97.24    3.19
  -3   2  -8   93.83    3.18
  -4  -2  -8   42.72    1.44
  -4   2  -8   41.64    1.42
  -5  -2  -8   63.32    2.20
  -5   2  -8   68.03    2.19
  -5   2  -8   64.53    2.27
  -6  -2  -8    3.04    0.20
  -6  -2  -8    3.18    0.20
  -6   2  -8    3.34    0.18
  -6   2  -8    3.09    0.19
  -7  -2  -8    3.32    0.21
  -7  -2  -8    3.29    0.21
  -7   2  -8    3.30    0.20
  -7   2  -8    3.42    0.19
  -8  -2  -8    2.33    0.21
  -8  -2  -8    3.01    0.21
  -8   2  -8    2.81    0.18
  -8   2  -8    2.46    0.19
  -9  -2  -8   19.80    0.77
  -9  -2  -8   19.89    0.74
  -9   2  -8   19.60    0.75
  -9   2  -8   20.32    0.73
 -10   3   8    0.38    0.13
  -9   3   8    3.12    0.19
   9   3  -8    2.63    0.22
  -8   3   8    4.58    0.22
   8   3  -8    4.11    0.25
   7  -3  -8   53.24    1.83
  -7   3   8   54.65    1.65
   7   3  -8   51.77    1.82
   6  -3  -8    7.94    0.35
  -6   3   8    7.81    0.31
   6   3  -8    8.43    0.34
   5  -3  -8   86.29    2.91
   5   3  -8   84.71    2.90
  -5   3   8   88.86    2.64
   4  -3  -8   27.02    0.95
  -4   3   8   28.04    0.86
   4   3  -8   26.93    0.95
   3  -3  -8    0.58    0.08
   3  -3  -8    0.75    0.11
   3   3  -8    0.67    0.09
  -3   3   8    0.81    0.09
   2  -3  -8   13.63    0.51
   2  -3  -8   14.00    0.44
   2  -3  -8   13.67    0.51
  -2   3   8   13.91    0.45
   1  -3  -8   10.39    0.39
   1  -3  -8   10.20    0.32
  -1   3   8    9.50    0.34
   0  -3  -8   62.20    2.10
   0   3  -8   63.93    2.09
   0   3   8   62.76    1.90
   0   3  -8   60.99    2.08
  -1  -3  -8    0.27    0.09
  -1   3  -8    0.26    0.06
  -2  -3  -8   20.84    0.74
  -2   3  -8   20.63    0.72
  -2   3  -8   21.89    0.72
  -2   3  -8   21.05    0.75
  -3  -3  -8   14.77    0.53
  -3   3  -8   14.10    0.50
  -4  -3  -8    4.95    0.24
  -4   3  -8    4.88    0.21
  -4   3  -8    4.77    0.21
  -5  -3  -8    1.12    0.13
  -5   3  -8    0.92    0.10
  -5   3  -8    0.83    0.10
  -6  -3  -8    6.36    0.29
  -6  -3  -8    6.24    0.30
  -6   3  -8    6.58    0.27
  -6   3  -8    5.82    0.26
  -7  -3  -8    9.83    0.42
  -7  -3  -8    9.98    0.41
  -7   3  -8    9.79    0.38
  -7   3  -8    9.73    0.39
  -8  -3  -8    0.38    0.14
  -8  -3  -8    0.31    0.13
  -8   3  -8    0.41    0.11
  -8   3  -8    0.30    0.11
  -9  -3  -8   11.25    0.46
  -9  -3  -8   11.16    0.48
  -9   3  -8   11.18    0.46
  -9   3  -8   10.96    0.45
  -9   4   8    2.71    0.19
   9   4  -8    2.35    0.21
  -8   4   8   23.85    0.77
   8   4  -8   23.63    0.86
   7   4  -8   16.55    0.62
  -7   4   8   16.98    0.56
   6  -4  -8   22.87    0.83
  -6   4   8   23.14    0.74
   6   4  -8   22.50    0.81
   5  -4  -8  125.22    4.11
  -5   4   8  120.27    3.72
   5   4  -8  122.69    4.10
   4  -4  -8   42.17    1.51
  -4   4   8   44.18    1.36
   4   4  -8   46.02    1.50
   3  -4  -8    1.59    0.13
   3  -4  -8    1.38    0.13
  -3   4   8    1.65    0.13
   3   4  -8    1.57    0.13
   2  -4  -8   23.33    0.83
   2  -4  -8   24.04    0.83
   2  -4  -8   23.92    0.74
  -2   4   8   23.42    0.75
   1  -4  -8   13.00    0.48
   1  -4  -8   12.93    0.41
   1   4  -8   12.60    0.46
  -1   4   8   13.11    0.43
   0  -4  -8  103.55    3.60
   0  -4  -8  107.30    3.25
   0   4  -8  110.13    3.71
   0   4  -8  106.74    3.58
   0   4  -8  110.48    3.58
   0   4   8  107.89    3.26
  -1  -4  -8    2.25    0.17
  -1  -4  -8    2.19    0.11
  -1   4  -8    2.19    0.12
  -1   4  -8    2.41    0.13
   1   4   8    2.16    0.14
  -1   4  -8    2.24    0.13
  -2  -4  -8   85.92    2.78
  -2  -4  -8   82.04    2.49
  -2   4  -8   81.59    2.85
  -2   4  -8   85.77    2.75
  -2   4  -8   83.60    2.75
   2   4   8   77.35    2.51
  -3  -4  -8   16.04    0.58
  -3   4  -8   15.98    0.55
  -3   4  -8   15.55    0.57
  -3   4  -8   16.20    0.55
  -4  -4  -8   91.09    3.17
  -4   4  -8   94.06    3.26
  -4   4  -8   98.60    3.15
  -5  -4  -8   16.05    0.59
  -5   4  -8   15.42    0.56
  -5   4  -8   15.83    0.58
  -6  -4  -8   18.13    0.69
  -6   4  -8   18.73    0.69
  -6   4  -8   19.54    0.66
  -7  -4  -8    8.10    0.34
  -7  -4  -8    7.51    0.35
  -7   4  -8    7.35    0.31
  -7   4  -8    7.72    0.32
  -8  -4  -8    1.49    0.16
  -8  -4  -8    1.32    0.16
  -8   4  -8    1.46    0.14
  -8   4  -8    1.25    0.14
   9   5  -8    2.02    0.19
  -9   5   8    1.46    0.14
   8   5  -8    3.05    0.22
  -8   5   8    2.62    0.18
   7   5  -8   13.64    0.53
  -7   5   8   13.64    0.47
   6  -5  -8   13.74    0.53
  -6   5   8   13.52    0.46
   6   5  -8   13.06    0.51
   5  -5  -8   33.47    1.18
   5   5  -8   33.15    1.16
  -5   5   8   34.76    1.06
   4  -5  -8   22.79    0.84
   4   5  -8   24.25    0.83
  -4   5   8   23.92    0.75
   3  -5  -8   26.38    0.92
   3  -5  -8   26.33    0.92
   3  -5  -8   26.14    0.82
   3   5  -8   26.59    0.90
  -3   5   8   25.76    0.83
   2  -5  -8    3.39    0.21
   2  -5  -8    4.03    0.17
  -2   5   8    3.70    0.18
   2   5  -8    3.94    0.18
   1  -5  -8    2.54    0.17
   1  -5  -8    2.42    0.14
   1   5  -8    2.33    0.14
  -1   5   8    2.66    0.15
   1   5  -8    2.44    0.14
   1   5  -8    2.32    0.13
   0  -5  -8    3.16    0.20
   0  -5  -8    3.15    0.15
   0   5  -8    3.40    0.15
   0   5  -8    2.98    0.15
   0   5  -8    3.25    0.14
   0   5   8    3.21    0.16
  -1  -5  -8   27.87    1.03
  -1  -5  -8   30.41    0.91
  -1   5  -8   30.48    1.00
  -1   5  -8   29.75    0.99
  -1   5  -8   29.79    1.03
   1   5   8   29.46    0.93
  -2  -5  -8    6.77    0.31
  -2  -5  -8    6.61    0.24
  -2   5  -8    7.05    0.25
  -2   5  -8    6.96    0.25
   2   5   8    7.18    0.26
  -2   5  -8    7.16    0.26
  -3  -5  -8    3.14    0.20
  -3  -5  -8    3.27    0.14
  -3   5  -8    3.34    0.15
  -3   5  -8    3.24    0.15
  -3   5  -8    3.36    0.15
   3   5   8    3.51    0.17
  -3   5  -8    3.28    0.15
  -4  -5  -8   41.15    1.27
  -4  -5  -8   39.33    1.43
  -4   5  -8   43.42    1.40
  -4   5  -8   43.23    1.45
  -5  -5  -8    6.39    0.30
  -5   5  -8    6.97    0.27
  -5   5  -8    6.73    0.27
  -6  -5  -8    3.06    0.22
  -6   5  -8    2.71    0.17
  -6   5  -8    3.04    0.17
  -7  -5  -8    3.26    0.22
  -7  -5  -8    2.80    0.21
  -7   5  -8    3.54    0.19
  -7   5  -8    3.19    0.18
  -8  -5  -8    2.43    0.20
  -8  -5  -8    2.34    0.20
  -8   5  -8    2.63    0.17
  -8   5  -8    2.04    0.17
  -9   6   8   17.27    0.59
   9   6  -8   17.81    0.67
  -8   6   8   20.26    0.68
   8   6  -8   21.35    0.77
   7   6  -8   45.64    1.55
  -7   6   8   44.22    1.40
   6   6  -8   26.10    0.93
  -6   6   8   26.51    0.84
   5  -6  -8   62.18    2.15
   5   6  -8   63.74    2.14
  -5   6   8   63.82    1.94
   4  -6  -8    2.43    0.19
   4   6  -8    2.69    0.17
  -4   6   8    2.64    0.16
   3  -6  -8   31.19    1.07
   3  -6  -8   31.09    1.07
  -3   6   8   29.48    0.96
   3   6  -8   31.19    1.05
   2  -6  -8    6.57    0.25
   2  -6  -8    6.62    0.30
   2   6  -8    6.79    0.26
  -2   6   8    6.46    0.26
   1  -6  -8   70.37    2.16
   1  -6  -8   68.14    2.40
   1   6  -8   70.81    2.46
   1   6  -8   72.63    2.37
   1   6  -8   70.57    2.37
  -1   6   8   74.09    2.17
   0  -6  -8   85.10    2.52
   0  -6  -8   81.95    2.80
   0   6   8   79.61    2.53
   0   6  -8   83.15    2.76
   0   6  -8   85.30    2.76
   0   6  -8   84.09    2.87
  -1  -6  -8   78.62    2.32
  -1  -6  -8   71.08    2.57
  -1   6  -8   77.02    2.53
  -1   6  -8   78.64    2.62
   1   6   8   74.08    2.33
  -1   6  -8   78.23    2.53
  -2  -6  -8    4.80    0.26
  -2  -6  -8    4.88    0.20
   2   6   8    5.00    0.21
  -2   6  -8    4.99    0.18
  -2   6  -8    5.07    0.18
  -3  -6  -8   15.76    0.51
  -3  -6  -8   15.37    0.59
  -3   6  -8   16.32    0.54
  -3   6  -8   16.10    0.56
  -3   6  -8   16.06    0.54
   3   6   8   16.00    0.53
  -4  -6  -8   68.85    2.43
  -4  -6  -8   71.36    2.18
  -4   6  -8   72.33    2.48
  -4   6  -8   71.44    2.39
  -4   6  -8   74.49    2.48
   4   6   8   72.59    2.20
  -5  -6  -8    7.44    0.26
  -5  -6  -8    7.58    0.35
  -5   6  -8    7.91    0.30
  -5   6  -8    8.04    0.29
  -6  -6  -8   14.83    0.56
  -6  -6  -8   14.36    0.45
  -6   6  -8   14.47    0.51
  -6   6  -8   14.12    0.53
  -7  -6  -8   32.75    1.15
  -7  -6  -8   32.24    1.18
  -7   6  -8   32.22    1.11
  -7   6  -8   32.13    1.15
  -8  -6  -8    1.84    0.19
  -8  -6  -8    1.89    0.19
  -8   6  -8    1.88    0.17
  -8   6  -8    2.06    0.16
  -9   7   8    1.81    0.15
   9   7  -8    2.11    0.19
  -8   7   8    0.23    0.11
   8   7  -8    0.00    0.12
  -7   7   8    5.95    0.25
   7   7  -8    5.51    0.28
  -6   7   8   10.91    0.38
   6   7  -8   10.14    0.42
   5   7  -8    3.09    0.19
  -5   7   8    2.90    0.17
   4  -7  -8    9.63    0.40
   4  -7  -8   10.34    0.41
   4   7  -8    9.28    0.38
  -4   7   8    9.94    0.35
   3  -7  -8    1.01    0.13
  -3   7   8    0.83    0.11
   3   7  -8    1.22    0.10
   2  -7  -8   21.43    0.81
   2  -7  -8   23.05    0.72
   2   7  -8   22.77    0.78
  -2   7   8   23.24    0.72
   1  -7  -8   18.75    0.69
   1  -7  -8   18.94    0.61
  -1   7   8   19.01    0.61
   1   7  -8   19.01    0.65
   1   7  -8   19.02    0.67
   1   7  -8   19.00    0.65
   0  -7  -8   29.03    1.05
   0  -7  -8   29.53    0.93
   0   7  -8   30.14    1.04
   0   7  -8   31.08    1.00
   0   7   8   30.22    0.94
   0   7  -8   29.42    1.00
  -1  -7  -8   37.40    1.32
  -1  -7  -8   39.76    1.18
   1   7   8   37.76    1.19
  -2  -7  -8   12.55    0.42
  -2  -7  -8   13.11    0.49
   2   7   8   12.23    0.43
  -3  -7  -8   17.45    0.56
  -3  -7  -8   17.14    0.64
   3   7   8   17.49    0.57
  -4  -7  -8   35.30    1.17
  -4  -7  -8   31.89    1.03
  -4   7  -8   32.86    1.11
  -4   7  -8   32.59    1.11
   4   7   8   33.97    1.05
  -5  -7  -8    1.29    0.15
  -5  -7  -8    1.23    0.10
   5   7   8    1.26    0.12
  -5   7  -8    1.31    0.11
  -5   7  -8    1.27    0.10
  -6  -7  -8   36.58    1.33
  -6  -7  -8   37.85    1.16
  -6   7  -8   38.91    1.33
  -6   7  -8   38.44    1.28
  -7  -7  -8    7.31    0.25
  -7  -7  -8    6.74    0.35
  -7  -7  -8    7.00    0.35
  -7   7  -8    7.11    0.29
  -7   7  -8    7.39    0.29
  -8  -7  -8    8.26    0.42
  -8  -7  -8    8.91    0.41
  -8   7  -8    8.81    0.35
  -8   7  -8    8.84    0.36
   8   8  -8   21.80    0.80
  -8   8   8   22.26    0.72
   7   8  -8   49.89    1.76
  -7   8   8   52.61    1.59
  -6   8   8   68.67    2.08
   6   8  -8   66.92    2.29
   5   8  -8   35.92    1.25
  -5   8   8   36.79    1.14
  -4   8   8   25.12    0.82
   4   8  -8   26.16    0.89
  -3   8   8   50.11    1.57
   3   8  -8   51.81    1.72
   2  -8  -8   10.97    0.42
   2  -8  -8    9.95    0.37
   2   8  -8   10.53    0.38
  -2   8   8   10.25    0.37
   1  -8  -8   50.18    1.73
   1  -8  -8   49.98    1.55
  -1   8   8   50.92    1.56
   1   8  -8   50.81    1.75
   1   8  -8   51.09    1.69
   0  -8  -8    4.41    0.20
   0  -8  -8    4.02    0.23
   0   8  -8    4.25    0.17
   0   8  -8    4.18    0.16
   0   8   8    4.29    0.20
  -1  -8  -8   14.41    0.54
  -1  -8  -8   14.38    0.47
   1   8   8   13.90    0.48
  -2  -8  -8    1.62    0.15
  -2  -8  -8    1.64    0.12
   2   8   8    1.68    0.13
  -3  -8  -8   18.27    0.60
  -3  -8  -8   19.40    0.70
   3   8   8   18.74    0.62
  -4  -8  -8    5.24    0.22
  -4  -8  -8    4.97    0.27
   4   8   8    5.25    0.23
  -5  -8  -8   14.31    0.48
  -5  -8  -8   14.92    0.57
   5   8   8   14.75    0.50
  -5   8  -8   14.22    0.50
  -6  -8  -8    9.17    0.31
  -6  -8  -8    8.23    0.38
  -6   8  -8    8.52    0.32
  -6   8  -8    8.61    0.33
   6   8   8    8.27    0.33
  -7  -8  -8   15.94    0.51
  -7  -8  -8   15.52    0.64
   7   8   8   15.35    0.54
  -7   8  -8   16.06    0.56
  -7   8  -8   16.17    0.58
  -8   9   8    9.20    0.33
   8   9  -8    8.45    0.39
  -7   9   8    5.78    0.25
   7   9  -8    5.51    0.29
   6   9  -8    0.39    0.13
  -6   9   8    0.24    0.10
   5   9  -8    0.07    0.10
  -5   9   8    0.13    0.10
   4   9  -8    5.16    0.23
  -4   9   8    4.94    0.23
   3   9  -8   10.48    0.40
  -3   9   8   11.14    0.38
   2  -9  -8   12.30    0.43
   2   9  -8   12.16    0.44
  -2   9   8   12.53    0.42
   1  -9  -8   12.24    0.44
   1   9  -8   13.02    0.45
  -1   9   8   13.15    0.44
   0  -9  -8    1.25    0.12
   0  -9  -8    1.16    0.14
   0   9   8    1.26    0.12
  -1  -9  -8   25.73    0.81
  -1  -9  -8   26.37    0.92
   1   9   8   24.74    0.81
  -2  -9  -8   21.26    0.77
  -2  -9  -8   20.49    0.67
   2   9   8   20.99    0.68
  -3  -9  -8    2.68    0.16
  -3  -9  -8    2.65    0.22
   3   9   8    2.32    0.16
  -4  -9  -8    4.14    0.20
  -4  -9  -8    4.45    0.27
   4   9   8    4.04    0.21
  -5  -9  -8   12.91    0.44
   5   9   8   12.91    0.45
  -6  -9  -8    2.53    0.16
   6   9   8    2.72    0.18
  -6   9  -8    2.66    0.14
  -6   9  -8    2.59    0.13
  -7  -9  -8    7.20    0.27
   7   9   8    6.49    0.29
  -7   9  -8    6.97    0.27
  -7   9  -8    6.47    0.27
   7  10  -8   20.45    0.75
  -7  10   8   20.60    0.67
  -6  10   8   19.98    0.64
   6  10  -8   18.95    0.71
   5  10  -8   12.77    0.47
  -5  10   8   12.00    0.43
   4  10  -8   11.35    0.43
  -4  10   8   11.32    0.40
   3  10  -8    1.36    0.11
  -3  10   8    1.62    0.13
   2 -10  -8   13.36    0.48
  -2  10   8   14.56    0.48
   2  10  -8   14.37    0.50
   1 -10  -8   33.29    1.06
   1  10  -8   34.18    1.13
  -1  10   8   33.61    1.06
   0 -10  -8   76.98    2.33
   0  10   8   75.78    2.34
  -1 -10  -8   12.24    0.44
   1  10   8   13.03    0.44
  -2 -10  -8   41.33    1.28
   2  10   8   40.75    1.28
  -3 -10  -8   16.11    0.53
   3  10   8   16.05    0.54
  -4 -10  -8   36.18    1.13
   4  10   8   36.35    1.14
  -5 -10  -8   15.66    0.53
   5  10   8   15.77    0.53
  -6 -10  -8    6.84    0.29
   6  10   8    7.25    0.30
  -6  10  -8    7.76    0.27
  -6  11   8    3.17    0.19
   6  11  -8    3.54    0.22
   5  11  -8    2.89    0.19
  -5  11   8    2.69    0.17
  -4  11   8    4.94    0.22
   4  11  -8    4.69    0.23
   3  11  -8   15.03    0.53
  -3  11   8   14.52    0.50
   2 -11  -8    2.43    0.19
  -2  11   8    2.04    0.15
   2  11  -8    2.11    0.14
   1 -11  -8    9.41    0.35
   1  11  -8    9.07    0.33
  -1  11   8    9.04    0.33
   0 -11  -8    4.24    0.22
   0  11   8    4.22    0.21
  -1 -11  -8    1.37    0.13
   1  11   8    1.63    0.13
  -2 -11  -8    1.93    0.15
   2  11   8    1.93    0.16
  -3 -11  -8    2.17    0.17
   3  11   8    2.68    0.17
  -4 -11  -8    0.84    0.12
   4  11   8    0.64    0.11
  -5 -11  -8   11.59    0.42
   5  11   8   11.67    0.42
   5  12  -8   14.55    0.53
  -5  12   8   13.54    0.48
  -4  12   8   20.78    0.68
   4  12  -8   21.48    0.75
   3  12  -8   19.86    0.69
  -3  12   8   18.91    0.63
   2 -12  -8    1.03    0.14
   2  12  -8    0.88    0.10
  -2  12   8    0.88    0.11
   1 -12  -8   47.54    1.45
  -1  12   8   45.29    1.44
   1  12  -8   46.44    1.55
   0 -12  -8   10.48    0.39
   0  12   8   10.48    0.38
  -1 -12  -8   43.84    1.34
   1  12   8   41.74    1.33
  -2 -12  -8    8.58    0.34
   2  12   8    8.34    0.32
  -3 -12  -8   27.82    0.88
   3  12   8   27.31    0.88
  -4 -12  -8    1.25    0.14
   4  12   8    1.51    0.14
   4  13  -8    0.90    0.13
  -4  13   8    0.61    0.11
  -3  13   8    1.32    0.13
   3  13  -8    1.60    0.13
   2 -13  -8    0.39    0.13
  -2  13   8    0.53    0.11
   2  13  -8    0.64    0.09
   1 -13  -8    2.21    0.17
   1  13  -8    2.41    0.13
  -1  13   8    2.17    0.17
   0 -13  -8    0.79    0.14
   0  13   8    0.84    0.12
  -1 -13  -8    2.13    0.17
   1  13   8    2.14    0.16
  -2 -13  -8    7.45    0.31
   2  13   8    7.56    0.30
  -3 -13  -8    1.01    0.14
   3  13   8    0.92    0.13
   2 -14  -8   40.92    1.27
  -2  14   8   39.18    1.25
   2  14  -8   39.94    1.36
   1 -14  -8   12.31    0.45
   1  14  -8   12.11    0.43
  -1  14   8   11.92    0.42
   0 -14  -8   21.25    0.72
   0  14   8   21.95    0.71
  -1 -14  -8    0.86    0.15
   1  14   8    1.03    0.13
  -9   0   9   42.85    1.32
   9   0  -9   41.14    1.47
   8   0  -9    8.74    0.38
   7   0  -9   23.49    0.85
   6   0  -9    0.22    0.12
   6   0  -9    0.11    0.05
   5   0  -9   80.94    2.73
   4   0  -9    5.65    0.26
   3   0  -9    9.72    0.37
   2   0  -9    0.91    0.11
   1   0  -9   49.17    1.68
   1   0  -9   50.09    1.68
   0   0  -9    2.96    0.17
  -1   0  -9   13.54    0.49
  -2   0  -9    0.88    0.10
  -3   0  -9    1.36    0.12
  -4   0  -9   19.02    0.68
  -5   0  -9   65.98    2.22
  -6   0  -9    0.53    0.12
  -6   0  -9    0.45    0.11
  -7   0  -9   47.56    1.58
  -7   0  -9   44.37    1.63
  -8   0  -9    0.99    0.14
  -8   0  -9    1.08    0.14
  -9   1   9   10.54    0.39
   9   1  -9   10.19    0.44
   8  -1  -9   -0.01    0.14
  -8   1   9    0.11    0.11
   8   1  -9   -0.06    0.13
   7  -1  -9   23.60    0.85
  -7   1   9   23.61    0.76
   7   1  -9   22.70    0.84
   6  -1  -9   52.05    1.73
   6   1  -9   49.17    1.73
   5  -1  -9    4.53    0.23
   5  -1  -9    4.06    0.16
   5   1  -9    4.18    0.23
   4  -1  -9   17.73    0.65
   4   1  -9   18.02    0.65
   3  -1  -9    1.17    0.13
   3   1  -9    1.38    0.12
   2  -1  -9   19.17    0.69
   2   1  -9   19.64    0.68
   1  -1  -9    9.86    0.38
   1  -1  -9   10.02    0.38
   1   1  -9   10.08    0.37
   0  -1  -9    8.86    0.35
   0   1  -9    9.08    0.34
  -1  -1  -9   45.60    1.53
  -1   1  -9   44.59    1.52
  -2  -1  -9    1.72    0.15
  -2   1  -9    1.51    0.13
  -3  -1  -9   30.95    1.10
  -3   1  -9   32.96    1.09
  -4  -1  -9   19.30    0.68
  -4   1  -9   18.84    0.67
  -5  -1  -9    2.55    0.18
  -5   1  -9    2.55    0.16
  -5   1  -9    2.78    0.17
  -6  -1  -9    2.32    0.19
  -6  -1  -9    2.15    0.19
  -6   1  -9    2.60    0.18
  -6   1  -9    2.29    0.17
  -7  -1  -9   14.90    0.57
  -7  -1  -9   15.21    0.59
  -7   1  -9   15.97    0.59
  -7   1  -9   14.95    0.56
  -8  -1  -9   -0.03    0.12
  -8  -1  -9    0.15    0.13
  -8   1  -9    0.40    0.12
  -8   1  -9    0.03    0.12
   9   2  -9    0.91    0.17
  -9   2   9    0.59    0.13
   8  -2  -9   10.28    0.45
   8   2  -9   10.50    0.44
  -8   2   9   10.49    0.39
   7  -2  -9    7.41    0.34
   7   2  -9    7.17    0.33
  -7   2   9    7.36    0.30
   6  -2  -9   25.37    0.91
  -6   2   9   26.24    0.81
   6   2  -9   24.28    0.89
   5  -2  -9   53.93    1.65
   5  -2  -9   55.88    1.85
   5   2  -9   51.90    1.84
  -5   2   9   55.17    1.67
   4  -2  -9   33.47    1.00
   4  -2  -9   31.76    1.14
   4   2  -9   33.26    1.13
   3  -2  -9   67.64    2.27
   3   2  -9   67.01    2.26
   2  -2  -9   44.70    1.55
   2   2  -9   46.41    1.54
   1  -2  -9    7.92    0.33
   1   2  -9    8.49    0.32
   0  -2  -9   65.15    2.23
   0   2  -9   67.58    2.22
  -1  -2  -9    1.51    0.13
  -1   2  -9    1.58    0.12
  -2  -2  -9   58.06    1.94
  -2   2  -9   56.77    1.92
  -3  -2  -9    4.18    0.22
  -3   2  -9    4.33    0.19
  -4  -2  -9  166.26    5.39
  -4   2  -9  157.34    5.37
  -5  -2  -9    5.66    0.27
  -5   2  -9    5.91    0.26
  -5   2  -9    5.83    0.25
  -6  -2  -9   31.60    1.14
  -6  -2  -9   30.89    1.10
  -6   2  -9   31.87    1.09
  -6   2  -9   31.93    1.13
  -7  -2  -9    3.03    0.22
  -7  -2  -9    3.63    0.22
  -7   2  -9    3.29    0.20
  -7   2  -9    3.39    0.21
  -8  -2  -9   14.38    0.56
  -8  -2  -9   13.07    0.54
  -8   2  -9   14.05    0.53
  -8   2  -9   14.22    0.54
   9   3  -9    0.95    0.17
  -9   3   9    0.65    0.13
   8   3  -9    1.29    0.16
  -8   3   9    1.05    0.13
   7  -3  -9    8.30    0.38
   7   3  -9    8.72    0.38
  -7   3   9    9.21    0.34
   6  -3  -9    0.36    0.12
  -6   3   9    0.25    0.11
   6   3  -9    0.18    0.12
   5  -3  -9   37.76    1.31
  -5   3   9   38.35    1.18
   5   3  -9   36.86    1.29
   4  -3  -9   15.41    0.56
   4  -3  -9   14.69    0.47
   4   3  -9   14.82    0.54
  -4   3   9   14.60    0.50
   3  -3  -9   16.10    0.51
   3  -3  -9   16.09    0.60
  -3   3   9   16.27    0.53
   3   3  -9   16.18    0.58
   2  -3  -9   14.65    0.53
   2  -3  -9   14.17    0.44
   2  -3  -9   14.24    0.53
   2   3  -9   14.18    0.51
   1  -3  -9   33.00    1.14
   1   3  -9   32.97    1.12
   0  -3  -9    0.59    0.11
   0   3  -9    0.57    0.08
  -1  -3  -9    6.40    0.28
  -1   3  -9    6.15    0.24
  -2  -3  -9   36.87    1.31
  -2   3  -9   39.50    1.29
  -3  -3  -9    6.22    0.28
  -3   3  -9    5.86    0.24
  -4  -3  -9    9.38    0.38
  -4   3  -9    8.99    0.36
  -4   3  -9    9.27    0.35
  -5  -3  -9   22.82    0.81
  -5   3  -9   22.20    0.79
  -5   3  -9   23.42    0.82
  -6  -3  -9    6.36    0.30
  -6   3  -9    6.23    0.28
  -6   3  -9    6.50    0.27
  -7  -3  -9    0.75    0.14
  -7  -3  -9    0.50    0.13
  -7   3  -9    0.27    0.11
  -7   3  -9    0.46    0.11
  -8  -3  -9    6.02    0.32
  -8  -3  -9    6.48    0.32
  -8   3  -9    6.58    0.29
  -8   3  -9    6.50    0.30
   9   4  -9   27.31    1.00
  -9   4   9   27.97    0.89
   8   4  -9   15.33    0.61
  -8   4   9   16.71    0.55
  -7   4   9    4.86    0.23
   7   4  -9    4.87    0.26
   6  -4  -9   28.22    1.01
  -6   4   9   29.65    0.91
   6   4  -9   27.27    1.00
   5  -4  -9   43.10    1.52
   5   4  -9   43.84    1.50
  -5   4   9   45.20    1.37
   4  -4  -9   36.70    1.12
   4  -4  -9   34.98    1.26
  -4   4   9   38.45    1.14
   4   4  -9   35.76    1.25
   3  -4  -9   24.33    0.75
   3  -4  -9   24.00    0.85
   3   4  -9   23.03    0.83
  -3   4   9   24.71    0.76
   2  -4  -9   38.66    1.15
   2  -4  -9   38.07    1.30
   2  -4  -9   37.19    1.30
   2   4  -9   36.79    1.28
  -2   4   9   37.98    1.17
   1  -4  -9  101.29    3.54
   1  -4  -9  106.90    3.19
  -1   4   9  107.16    3.21
   1   4  -9  107.91    3.52
   0  -4  -9    9.95    0.39
   0  -4  -9    9.70    0.31
   0   4  -9    9.76    0.36
   0   4  -9    9.89    0.36
  -1  -4  -9    6.14    0.27
  -1   4  -9    5.90    0.23
  -2  -4  -9   18.49    0.68
  -2   4  -9   19.60    0.66
  -3  -4  -9   77.62    2.55
  -3   4  -9   73.81    2.52
  -4  -4  -9    7.74    0.33
  -4   4  -9    7.99    0.31
  -4   4  -9    7.58    0.30
  -5  -4  -9   71.18    2.42
  -5   4  -9   70.48    2.40
  -5   4  -9   73.27    2.49
  -6  -4  -9    5.25    0.26
  -6   4  -9    4.64    0.22
  -6   4  -9    4.73    0.23
  -7  -4  -9   22.90    0.85
  -7  -4  -9   23.07    0.89
  -7   4  -9   24.10    0.86
  -7   4  -9   24.23    0.83
  -8  -4  -9    5.42    0.30
  -8  -4  -9    5.71    0.30
  -8   4  -9    5.47    0.26
  -8   4  -9    5.65    0.27
  -9   5   9    1.78    0.16
   9   5  -9    2.25    0.21
  -8   5   9   10.61    0.39
   8   5  -9   10.48    0.44
   7   5  -9    0.74    0.14
  -7   5   9    0.71    0.12
   6  -5  -9   21.54    0.80
  -6   5   9   21.57    0.71
   6   5  -9   22.74    0.79
   5  -5  -9    6.30    0.30
   5   5  -9    6.59    0.29
  -5   5   9    6.33    0.26
   4  -5  -9    5.83    0.29
   4  -5  -9    6.00    0.24
   4   5  -9    6.15    0.27
  -4   5   9    6.25    0.25
   3  -5  -9   22.37    0.79
   3  -5  -9   22.51    0.79
   3  -5  -9   21.29    0.69
   3   5  -9   22.18    0.77
  -3   5   9   22.01    0.71
   2  -5  -9    7.18    0.26
   2  -5  -9    7.01    0.32
  -2   5   9    6.96    0.27
   2   5  -9    7.11    0.28
   1  -5  -9    1.85    0.13
   1  -5  -9    2.02    0.17
   1   5  -9    2.02    0.13
  -1   5   9    2.03    0.15
   0  -5  -9   73.53    2.19
   0  -5  -9   72.24    2.44
   0   5  -9   71.42    2.41
   0   5  -9   72.01    2.41
   0   5   9   72.51    2.21
  -1  -5  -9    8.82    0.28
  -1  -5  -9    7.98    0.35
  -1   5  -9    8.38    0.31
  -1   5  -9    8.83    0.32
  -2  -5  -9   16.84    0.52
  -2  -5  -9   16.75    0.63
  -2   5  -9   17.93    0.61
  -2   5  -9   16.77    0.58
  -3  -5  -9   11.76    0.45
  -3   5  -9   11.18    0.40
  -3   5  -9   11.20    0.41
  -4  -5  -9    5.31    0.27
  -4   5  -9    5.79    0.23
  -4   5  -9    5.88    0.23
  -5  -5  -9    9.51    0.40
  -5   5  -9    9.35    0.35
  -5   5  -9    9.03    0.36
  -6  -5  -9    7.08    0.34
  -6   5  -9    7.17    0.30
  -6   5  -9    7.71    0.30
  -7  -5  -9    6.62    0.31
  -7  -5  -9    6.64    0.32
  -7   5  -9    6.40    0.28
  -7   5  -9    6.50    0.29
  -8   6   9   23.51    0.79
   8   6  -9   25.06    0.89
  -7   6   9   32.01    1.02
   7   6  -9   32.01    1.13
   6   6  -9   54.26    1.92
  -6   6   9   58.87    1.75
   5  -6  -9   68.35    2.32
   5   6  -9   68.27    2.30
  -5   6   9   68.17    2.09
   4  -6  -9   71.77    2.42
   4  -6  -9   71.26    2.42
   4   6  -9   71.75    2.40
  -4   6   9   70.69    2.19
   3  -6  -9   18.36    0.59
   3  -6  -9   19.33    0.68
   3  -6  -9   18.42    0.68
  -3   6   9   17.40    0.60
   3   6  -9   17.88    0.64
   2  -6  -9    9.48    0.33
   2  -6  -9    9.52    0.38
   2   6  -9    9.08    0.35
  -2   6   9    9.37    0.33
   1  -6  -9   26.35    0.93
   1  -6  -9   26.48    0.82
  -1   6   9   26.04    0.83
   1   6  -9   26.50    0.90
   0  -6  -9   75.85    2.27
   0  -6  -9   74.39    2.53
   0   6  -9   71.66    2.49
   0   6  -9   77.06    2.58
   0   6  -9   75.59    2.49
   0   6   9   74.98    2.29
  -1  -6  -9   13.94    0.46
  -1  -6  -9   14.95    0.54
  -1   6  -9   14.48    0.51
  -1   6  -9   14.01    0.49
  -1   6  -9   14.64    0.49
   1   6   9   13.80    0.48
  -2  -6  -9    9.44    0.42
  -2  -6  -9   10.57    0.35
   2   6   9   10.88    0.38
  -2   6  -9   11.39    0.37
  -2   6  -9   10.71    0.37
  -3  -6  -9    0.75    0.14
  -3  -6  -9    0.69    0.07
  -3   6  -9    0.76    0.06
  -3   6  -9    0.67    0.06
  -3   6  -9    0.67    0.06
  -3   6  -9    0.70    0.07
  -4  -6  -9   49.63    1.73
  -4  -6  -9   48.10    1.53
  -4   6  -9   52.78    1.75
  -4   6  -9   51.86    1.69
  -5  -6  -9   13.11    0.51
  -5   6  -9   13.16    0.48
  -5   6  -9   13.05    0.46
  -6  -6  -9   15.59    0.58
  -6   6  -9   14.60    0.53
  -6   6  -9   14.65    0.55
  -7  -6  -9   11.24    0.48
  -7  -6  -9   11.45    0.47
  -7   6  -9   10.91    0.43
  -7   6  -9   10.89    0.42
  -8   7   9   14.51    0.49
   8   7  -9   13.77    0.56
  -7   7   9    6.98    0.30
   7   7  -9    7.12    0.33
  -6   7   9    1.87    0.14
   6   7  -9    1.51    0.15
   5   7  -9    1.70    0.14
  -5   7   9    1.58    0.13
   4  -7  -9   40.49    1.40
   4  -7  -9   39.35    1.40
  -4   7   9   41.67    1.26
   4   7  -9   40.02    1.38
   3  -7  -9    1.06    0.11
   3  -7  -9    0.81    0.14
  -3   7   9    0.92    0.12
   3   7  -9    1.08    0.11
   2  -7  -9    4.99    0.21
   2  -7  -9    4.35    0.25
  -2   7   9    5.13    0.22
   2   7  -9    5.09    0.21
   1  -7  -9   73.92    2.45
   1  -7  -9   72.08    2.20
   1   7  -9   70.89    2.41
  -1   7   9   72.91    2.21
   0  -7  -9   21.19    0.78
   0  -7  -9   20.79    0.68
   0   7  -9   20.99    0.75
   0   7  -9   20.77    0.72
   0   7   9   22.83    0.69
   0   7  -9   21.80    0.73
  -1  -7  -9   33.28    1.15
  -1  -7  -9   31.88    1.01
   1   7   9   34.34    1.03
  -1   7  -9   31.93    1.09
  -2  -7  -9   10.92    0.37
  -2  -7  -9   11.16    0.44
   2   7   9   11.07    0.39
  -3  -7  -9    7.60    0.33
  -3  -7  -9    7.49    0.26
   3   7   9    7.24    0.29
  -4  -7  -9   17.09    0.64
  -4  -7  -9   16.80    0.53
  -4   7  -9   16.69    0.57
  -5  -7  -9    2.67    0.13
  -5  -7  -9    2.76    0.21
  -5   7  -9    2.54    0.13
  -5   7  -9    2.52    0.13
  -6  -7  -9    4.33    0.26
  -6   7  -9    4.49    0.20
  -6   7  -9    4.46    0.20
  -7  -7  -9    7.91    0.38
  -7  -7  -9    7.96    0.39
  -7   7  -9    8.41    0.33
  -7   7  -9    8.22    0.32
  -7   8   9   21.09    0.68
   7   8  -9   20.17    0.75
   6   8  -9    4.55    0.24
  -6   8   9    4.60    0.22
  -5   8   9   23.98    0.78
   5   8  -9   24.10    0.85
   4   8  -9   16.97    0.61
  -4   8   9   16.92    0.56
   3  -8  -9    7.44    0.29
   3   8  -9    7.36    0.30
  -3   8   9    7.77    0.29
   2  -8  -9   14.60    0.50
   2  -8  -9   15.57    0.58
  -2   8   9   15.15    0.50
   2   8  -9   14.73    0.53
   1  -8  -9   22.80    0.71
   1  -8  -9   22.11    0.81
  -1   8   9   22.40    0.72
   1   8  -9   21.77    0.76
   0  -8  -9  134.14    4.09
   0  -8  -9  139.49    4.53
   0   8  -9  140.78    4.48
   0   8   9  130.03    4.10
   0   8  -9  132.12    4.48
  -1  -8  -9   33.84    1.05
  -1  -8  -9   34.14    1.19
   1   8   9   33.34    1.06
  -2  -8  -9   33.26    1.05
  -2  -8  -9   33.95    1.19
   2   8   9   34.46    1.07
  -3  -8  -9   34.15    1.19
  -3  -8  -9   33.79    1.05
   3   8   9   33.95    1.07
  -4  -8  -9    9.60    0.40
  -4  -8  -9    9.02    0.32
   4   8   9    9.07    0.34
  -5  -8  -9   24.59    0.89
  -5  -8  -9   24.14    0.76
  -6  -8  -9    8.18    0.28
  -6  -8  -9    8.11    0.38
  -6   8  -9    8.09    0.30
  -6   8  -9    8.32    0.31
  -7   9   9    1.75    0.15
   7   9  -9    1.84    0.18
  -6   9   9   11.98    0.42
   6   9  -9   11.97    0.47
  -5   9   9    0.21    0.10
   5   9  -9    0.44    0.11
   4   9  -9    0.31    0.10
  -4   9   9    0.18    0.10
   3  -9  -9    5.46    0.25
   3   9  -9    5.51    0.24
  -3   9   9    5.83    0.24
   2  -9  -9    6.13    0.25
   2   9  -9    5.94    0.24
  -2   9   9    5.63    0.25
   1  -9  -9    0.73    0.11
  -1   9   9    0.85    0.11
   1   9  -9    0.84    0.07
   0  -9  -9    5.29    0.29
   0  -9  -9    5.51    0.23
   0   9   9    5.39    0.24
  -1  -9  -9   13.25    0.55
  -1  -9  -9   13.88    0.47
   1   9   9   15.10    0.48
  -2  -9  -9   31.01    0.96
  -2  -9  -9   29.83    1.09
   2   9   9   31.25    0.97
  -3  -9  -9    4.44    0.26
  -3  -9  -9    4.19    0.20
   3   9   9    4.26    0.21
  -4  -9  -9    3.34    0.18
  -4  -9  -9    3.17    0.23
   4   9   9    3.25    0.19
  -5  -9  -9    5.45    0.23
   5   9   9    5.23    0.25
  -6  -9  -9    1.08    0.10
   6   9   9    1.02    0.14
  -6  10   9    5.68    0.26
   6  10  -9    5.68    0.28
   5  10  -9   33.93    1.17
  -5  10   9   33.39    1.06
  -4  10   9   17.92    0.60
   4  10  -9   18.30    0.65
   3 -10  -9   22.47    0.73
  -3  10   9   22.16    0.73
   3  10  -9   23.06    0.79
   2 -10  -9    8.87    0.33
  -2  10   9    8.49    0.32
   2  10  -9    8.59    0.32
   1 -10  -9   33.30    1.05
   1  10  -9   33.63    1.12
  -1  10   9   33.08    1.05
   0 -10  -9   33.31    1.04
   0  10   9   33.06    1.05
  -1 -10  -9   14.86    0.50
   1  10   9   15.06    0.51
  -2 -10  -9    4.21    0.21
   2  10   9    4.42    0.21
  -3 -10  -9    5.14    0.23
   3  10   9    5.38    0.24
  -4 -10  -9    0.81    0.12
   4  10   9    0.99    0.13
  -5 -10  -9   18.70    0.61
   5  10   9   18.41    0.62
  -5  11   9    0.17    0.11
   5  11  -9    0.07    0.12
  -4  11   9    1.02    0.13
   4  11  -9    0.89    0.12
   3 -11  -9    0.67    0.13
   3  11  -9    0.70    0.10
  -3  11   9    0.48    0.11
   2 -11  -9    1.30    0.13
  -2  11   9    1.08    0.13
   2  11  -9    1.15    0.10
   1 -11  -9    1.61    0.15
   1  11  -9    1.70    0.10
  -1  11   9    1.63    0.14
   0 -11  -9    7.49    0.30
   0  11   9    7.54    0.30
  -1 -11  -9   15.58    0.53
   1  11   9   15.35    0.52
  -2 -11  -9    3.26    0.19
   2  11   9    3.32    0.19
  -3 -11  -9   15.11    0.51
   3  11   9   15.13    0.52
  -4 -11  -9   13.19    0.45
   4  11   9   13.07    0.47
  -4  12   9    5.34    0.24
   4  12  -9    5.21    0.25
   3 -12  -9    4.64    0.24
   3  12  -9    4.95    0.23
  -3  12   9    4.55    0.23
   2 -12  -9   24.75    0.81
  -2  12   9   24.73    0.80
   2  12  -9   25.41    0.86
   1 -12  -9    6.13    0.26
  -1  12   9    5.68    0.25
   1  12  -9    5.47    0.22
   0 -12  -9   24.09    0.77
   0  12   9   23.33    0.77
  -1 -12  -9    1.40    0.14
   1  12   9    1.17    0.13
  -2 -12  -9   10.76    0.39
   2  12   9   10.94    0.40
  -3 -12  -9   15.10    0.51
   3  12   9   14.71    0.52
   2 -13  -9    7.51    0.33
   2  13  -9    8.02    0.30
  -2  13   9    7.66    0.31
   1 -13  -9    1.83    0.16
   1  13  -9    1.96    0.11
  -1  13   9    1.94    0.15
   0 -13  -9    7.79    0.32
   0  13   9    8.19    0.32
  -1 -13  -9   16.16    0.55
   1  13   9   15.83    0.54
   8   0 -10    8.29    0.38
   7   0 -10    3.77    0.25
   6   0 -10   49.31    1.69
   5   0 -10    0.28    0.12
   4   0 -10    9.65    0.39
   3   0 -10   20.76    0.74
   2   0 -10    0.13    0.09
   1   0 -10   25.88    0.92
   1   0 -10   27.22    0.92
   0   0 -10   92.37    3.09
  -1   0 -10    7.01    0.29
  -2   0 -10   12.98    0.48
  -3   0 -10   10.58    0.41
  -4   0 -10   30.81    1.07
  -5   0 -10    3.85    0.21
  -6   0 -10    6.78    0.31
  -6   0 -10    6.88    0.31
  -7   0 -10    2.04    0.18
  -7   0 -10    2.34    0.20
   8  -1 -10    9.39    0.42
   8   1 -10    9.99    0.43
   7  -1 -10    6.64    0.32
   7  -1 -10    6.14    0.22
   7   1 -10    6.38    0.30
   6  -1 -10   31.02    1.11
   6   1 -10   32.03    1.11
   5  -1 -10    2.54    0.20
   5   1 -10    2.57    0.19
   4  -1 -10   15.89    0.58
   4   1 -10   14.92    0.57
   3  -1 -10   10.80    0.41
   3   1 -10   10.29    0.41
   2  -1 -10    0.03    0.09
   2  -1 -10    0.07    0.09
   2   1 -10    0.05    0.09
   1  -1 -10   63.02    2.07
   1   1 -10   60.37    2.06
   1   1 -10   60.69    2.06
   0  -1 -10   25.76    0.90
   0   1 -10   25.81    0.89
  -1  -1 -10    5.72    0.25
  -1   1 -10    5.51    0.24
  -2  -1 -10    1.27    0.12
  -2   1 -10    1.36    0.11
  -3  -1 -10   27.54    0.96
  -3   1 -10   27.56    0.95
  -4  -1 -10   27.88    0.98
  -4   1 -10   28.56    0.98
  -5  -1 -10    6.09    0.27
  -5   1 -10    5.86    0.27
  -6  -1 -10   29.97    1.09
  -6  -1 -10   29.11    1.05
  -6   1 -10   30.63    1.05
  -6   1 -10   31.01    1.09
  -7  -1 -10    7.75    0.34
  -7  -1 -10    7.47    0.36
  -7   1 -10    8.33    0.34
  -7   1 -10    7.70    0.35
   8  -2 -10    3.55    0.26
   8   2 -10    3.72    0.24
  -8   2  10    3.75    0.23
   7  -2 -10    7.91    0.37
   7   2 -10    8.71    0.37
   6  -2 -10    7.79    0.26
   6  -2 -10    7.72    0.34
   6   2 -10    7.51    0.34
   5  -2 -10   57.09    1.72
   5  -2 -10   58.02    1.95
   5   2 -10   56.18    1.94
   4  -2 -10   11.37    0.45
   4   2 -10   11.31    0.44
   3  -2 -10    3.24    0.19
   3   2 -10    2.87    0.18
   2  -2 -10   33.35    1.15
   2  -2 -10   33.09    1.15
   2   2 -10   33.32    1.14
   1  -2 -10   28.70    1.03
   1   2 -10   29.11    1.01
   1   2 -10   30.86    1.02
   0  -2 -10   21.44    0.76
   0   2 -10   21.68    0.75
  -1  -2 -10   31.25    1.09
  -1   2 -10   31.97    1.08
  -2  -2 -10    6.49    0.28
  -2   2 -10    6.29    0.26
  -3  -2 -10    1.68    0.14
  -3   2 -10    1.64    0.14
  -4  -2 -10   55.13    1.85
  -4   2 -10   53.99    1.84
  -5  -2 -10   69.93    2.40
  -5   2 -10   71.99    2.38
  -5   2 -10   70.77    2.47
  -6  -2 -10   10.13    0.42
  -6  -2 -10    9.58    0.41
  -6   2 -10   10.01    0.41
  -6   2 -10   10.46    0.40
  -7  -2 -10   22.99    0.89
  -7  -2 -10   23.27    0.86
  -7   2 -10   24.92    0.88
  -7   2 -10   24.62    0.85
  -8   3  10    6.51    0.28
   8   3 -10    6.19    0.31
   7  -3 -10    0.51    0.14
   7   3 -10    0.36    0.14
  -7   3  10    0.34    0.12
   6  -3 -10   36.55    1.13
   6  -3 -10   37.43    1.29
   6   3 -10   36.38    1.28
  -6   3  10   36.75    1.16
   5  -3 -10    5.60    0.21
   5  -3 -10    5.22    0.27
   5   3 -10    5.41    0.26
   4  -3 -10    1.78    0.15
   4  -3 -10    1.68    0.11
   4   3 -10    1.72    0.14
   3  -3 -10   34.32    1.20
   3   3 -10   34.71    1.18
   2  -3 -10   20.36    0.72
   2  -3 -10   19.83    0.72
   2   3 -10   20.38    0.71
   1  -3 -10   12.80    0.49
   1   3 -10   12.96    0.47
   0  -3 -10   13.08    0.49
   0   3 -10   12.87    0.47
  -1  -3 -10    2.65    0.17
  -1   3 -10    2.72    0.15
  -2  -3 -10    6.19    0.29
  -2   3 -10    6.86    0.26
  -3  -3 -10   13.20    0.49
  -3   3 -10   12.55    0.46
  -4  -3 -10   51.33    1.74
  -4   3 -10   50.61    1.72
  -5  -3 -10   13.91    0.53
  -5   3 -10   13.67    0.52
  -5   3 -10   13.55    0.50
  -6  -3 -10    3.23    0.21
  -6   3 -10    2.99    0.19
  -6   3 -10    3.15    0.19
  -7  -3 -10    1.94    0.18
  -7  -3 -10    1.93    0.17
  -7   3 -10    1.62    0.15
  -7   3 -10    1.80    0.15
  -8   4  10   26.39    0.86
   8   4 -10   26.75    0.96
  -7   4  10    5.04    0.24
   7   4 -10    5.05    0.27
   6  -4 -10   23.96    0.86
   6   4 -10   22.62    0.84
  -6   4  10   23.69    0.76
   5  -4 -10   37.98    1.18
   5  -4 -10   37.04    1.34
   5   4 -10   37.99    1.33
  -5   4  10   41.15    1.21
   4  -4 -10   14.38    0.48
   4  -4 -10   14.83    0.57
   4   4 -10   15.08    0.55
  -4   4  10   16.39    0.52
   3  -4 -10   13.97    0.54
   3  -4 -10   14.35    0.54
   3  -4 -10   14.46    0.45
   3   4 -10   13.83    0.51
   2  -4 -10   14.81    0.45
   2  -4 -10   14.45    0.54
   2   4 -10   14.21    0.52
   1  -4 -10    1.52    0.15
   1   4 -10    1.52    0.13
   0  -4 -10   42.12    1.44
   0   4 -10   41.65    1.41
  -1  -4 -10   38.70    1.31
  -1   4 -10   37.33    1.28
  -2  -4 -10   13.64    0.52
  -2   4 -10   14.04    0.49
  -3  -4 -10   10.14    0.40
  -3   4 -10    9.69    0.36
  -4  -4 -10   30.97    1.09
  -4   4 -10   30.99    1.06
  -4   4 -10   31.34    1.10
  -5  -4 -10   30.15    1.06
  -5   4 -10   30.30    1.03
  -5   4 -10   29.75    1.07
  -6  -4 -10   16.12    0.64
  -6   4 -10   17.65    0.62
  -6   4 -10   17.83    0.64
  -7  -4 -10    3.97    0.26
  -7  -4 -10    3.89    0.26
  -7   4 -10    4.03    0.22
  -7   4 -10    4.16    0.22
   8   5 -10    4.24    0.26
  -8   5  10    3.57    0.22
   7   5 -10   13.04    0.52
  -7   5  10   13.63    0.47
   6   5 -10    1.70    0.16
  -6   5  10    1.61    0.14
   5  -5 -10   37.24    1.32
   5  -5 -10   38.01    1.17
  -5   5  10   39.68    1.19
   5   5 -10   36.69    1.30
   4  -5 -10   21.83    0.79
   4  -5 -10   21.57    0.68
   4  -5 -10   21.86    0.79
  -4   5  10   21.62    0.70
   4   5 -10   21.24    0.76
   3  -5 -10   13.80    0.44
   3  -5 -10   14.20    0.53
   3  -5 -10   13.39    0.53
  -3   5  10   13.11    0.46
   3   5 -10   13.65    0.50
   2  -5 -10   11.29    0.37
   2  -5 -10   10.88    0.44
   2   5 -10   11.61    0.42
   1  -5 -10   42.91    1.32
   1  -5 -10   44.12    1.50
   1   5 -10   43.42    1.46
   0  -5 -10   14.33    0.44
   0  -5 -10   14.21    0.54
   0   5 -10   14.14    0.50
  -1  -5 -10    0.85    0.12
  -1   5 -10    0.80    0.08
  -2  -5 -10    0.58    0.13
  -2   5 -10    0.49    0.07
  -3  -5 -10   12.91    0.50
  -3   5 -10   12.87    0.47
  -3   5 -10   13.05    0.46
  -4  -5 -10    2.23    0.18
  -4   5 -10    2.33    0.14
  -4   5 -10    2.28    0.14
  -5  -5 -10    8.25    0.37
  -5   5 -10    8.60    0.33
  -5   5 -10    8.24    0.32
  -6  -5 -10    0.00    0.14
  -6   5 -10    0.05    0.09
  -6   5 -10   -0.05    0.09
  -7   6  10   35.35    1.10
   7   6 -10   33.85    1.21
   6   6 -10    0.64    0.13
  -6   6  10    0.82    0.13
   5  -6 -10   26.81    1.00
   5  -6 -10   27.82    0.88
  -5   6  10   29.39    0.90
   5   6 -10   28.04    0.98
   4  -6 -10    4.91    0.22
   4  -6 -10    5.29    0.27
   4  -6 -10    5.34    0.27
  -4   6  10    5.33    0.24
   4   6 -10    5.18    0.24
   3  -6 -10   46.11    1.63
   3  -6 -10   47.87    1.45
   3   6 -10   45.63    1.60
  -3   6  10   49.48    1.47
   2  -6 -10    6.04    0.28
   2  -6 -10    5.32    0.22
   2   6 -10    5.74    0.24
  -2   6  10    5.71    0.25
   1  -6 -10   33.57    1.04
   1  -6 -10   35.56    1.18
  -1   6  10   33.04    1.06
   1   6 -10   33.18    1.14
   0  -6 -10   39.27    1.37
   0  -6 -10   39.64    1.21
   0   6 -10   40.15    1.33
  -1  -6 -10   15.62    0.59
  -1  -6 -10   15.67    0.48
  -1   6 -10   14.97    0.53
  -2  -6 -10   33.54    1.14
  -2   6 -10   31.24    1.08
  -3  -6 -10   33.97    1.20
  -3   6 -10   34.59    1.15
  -3   6 -10   34.57    1.19
  -4  -6 -10   35.42    1.27
  -4   6 -10   36.47    1.22
  -4   6 -10   36.67    1.26
  -5  -6 -10   13.88    0.57
  -5   6 -10   14.72    0.52
  -5   6 -10   14.66    0.51
  -6  -6 -10   15.80    0.62
  -6   6 -10   16.10    0.56
  -6   6 -10   15.79    0.58
  -7   7  10   12.68    0.46
   7   7 -10   12.76    0.51
   6   7 -10   13.09    0.50
  -6   7  10   12.21    0.45
   5  -7 -10    4.41    0.21
  -5   7  10    4.73    0.23
   5   7 -10    4.48    0.24
   4  -7 -10    3.74    0.20
  -4   7  10    3.70    0.20
   4   7 -10    3.62    0.20
   3  -7 -10    0.79    0.14
   3  -7 -10    0.78    0.11
   3   7 -10    1.16    0.11
  -3   7  10    1.15    0.12
   2  -7 -10   11.77    0.48
   2  -7 -10   11.70    0.40
   2   7 -10   12.01    0.43
  -2   7  10   11.70    0.42
   1  -7 -10    4.31    0.19
   1  -7 -10    4.41    0.24
   1   7 -10    4.30    0.19
  -1   7  10    3.93    0.21
   0  -7 -10   19.91    0.63
   0  -7 -10   20.71    0.74
   0   7 -10   19.33    0.68
   0   7  10   19.79    0.65
  -1  -7 -10   41.37    1.43
  -1  -7 -10   41.40    1.26
  -1   7 -10   40.17    1.37
   1   7  10   41.47    1.28
  -2  -7 -10   29.88    1.09
  -2  -7 -10   31.75    0.95
  -3  -7 -10    0.18    0.12
  -3  -7 -10    0.40    0.06
  -4  -7 -10    5.12    0.29
  -5  -7 -10    0.20    0.15
  -5   7 -10   -0.02    0.07
  -6  -7 -10    1.35    0.18
  -6   7 -10    1.56    0.12
  -6   7 -10    1.55    0.13
   6   8 -10   21.61    0.78
  -6   8  10   21.38    0.71
   5   8 -10   25.85    0.93
  -5   8  10   26.87    0.85
   4  -8 -10   35.71    1.11
  -4   8  10   35.93    1.12
   4   8 -10   34.99    1.22
   3  -8 -10    4.08    0.20
  -3   8  10    3.90    0.21
   3   8 -10    4.03    0.20
   2  -8 -10    0.47    0.14
   2  -8 -10    0.53    0.10
  -2   8  10    0.55    0.11
   2   8 -10    0.61    0.09
   1  -8 -10    4.67    0.21
   1  -8 -10    4.92    0.28
  -1   8  10    5.10    0.23
   1   8 -10    4.64    0.20
   0  -8 -10   41.59    1.29
   0  -8 -10   42.69    1.46
   0   8  10   42.15    1.31
   0   8 -10   41.41    1.40
  -1  -8 -10    3.84    0.19
  -1  -8 -10    3.98    0.26
   1   8  10    4.02    0.21
  -2  -8 -10    3.65    0.17
  -2  -8 -10    3.51    0.23
   2   8  10    3.15    0.19
  -3  -8 -10    6.51    0.32
  -3  -8 -10    6.50    0.24
  -4  -8 -10   12.90    0.41
  -4  -8 -10   12.75    0.53
  -5  -8 -10   11.82    0.49
  -6   9  10    1.93    0.16
   6   9 -10    2.01    0.17
   5   9 -10    7.13    0.31
  -5   9  10    6.81    0.29
   4  -9 -10    1.77    0.15
   4   9 -10    1.60    0.13
  -4   9  10    1.77    0.15
   3  -9 -10    4.21    0.21
   3   9 -10    4.11    0.20
  -3   9  10    4.04    0.21
   2  -9 -10    3.71    0.20
   2   9 -10    3.91    0.18
  -2   9  10    3.81    0.21
   1  -9 -10   44.54    1.37
   1   9 -10   44.63    1.48
  -1   9  10   43.89    1.38
   0  -9 -10    4.52    0.21
   0   9  10    4.34    0.22
  -1  -9 -10   20.16    0.74
  -1  -9 -10   19.84    0.63
   1   9  10   18.72    0.64
  -2  -9 -10    5.44    0.23
  -2  -9 -10    5.27    0.30
   2   9  10    5.58    0.25
  -3  -9 -10   19.24    0.63
  -3  -9 -10   20.49    0.74
   3   9  10   19.46    0.65
  -4  -9 -10    2.17    0.15
   4   9  10    2.94    0.19
   5  10 -10    1.09    0.14
  -5  10  10    1.30    0.14
   4 -10 -10    4.72    0.24
   4  10 -10    4.72    0.23
  -4  10  10    4.49    0.23
   3 -10 -10    5.08    0.24
   3  10 -10    5.47    0.24
  -3  10  10    5.11    0.24
   2 -10 -10   11.22    0.41
  -2  10  10   11.91    0.42
   2  10 -10   11.87    0.42
   1 -10 -10    0.61    0.12
   1  10 -10    0.68    0.07
  -1  10  10    0.95    0.12
   0 -10 -10    8.33    0.31
   0  10  10    7.74    0.31
  -1 -10 -10    1.49    0.13
   1  10  10    1.81    0.15
  -2 -10 -10    0.89    0.12
   2  10  10    1.19    0.13
  -3 -10 -10   11.80    0.40
   3  10  10   11.41    0.42
   4 -11 -10    0.33    0.13
  -4  11  10    0.38    0.13
   4  11 -10    0.51    0.12
   3 -11 -10    2.10    0.17
  -3  11  10    2.34    0.17
   3  11 -10    2.37    0.16
   2 -11 -10    0.86    0.13
   2  11 -10    1.03    0.10
  -2  11  10    0.98    0.13
   1 -11 -10    3.50    0.21
   1  11 -10    3.54    0.15
  -1  11  10    3.84    0.21
   0 -11 -10    3.90    0.21
   0  11  10    3.80    0.22
  -1 -11 -10    1.49    0.14
   1  11  10    1.04    0.13
  -2 -11 -10   11.11    0.39
   2  11  10   10.55    0.40
   1 -12 -10   14.01    0.49
  -1  12  10   14.32    0.49
   0 -12 -10    0.41    0.13
   0  12  10    0.56    0.13
   7   0 -11    2.57    0.22
   6   0 -11    0.83    0.15
   5   0 -11   27.61    0.98
   4   0 -11    0.78    0.13
   3   0 -11    1.90    0.17
   2   0 -11    5.13    0.25
   2   0 -11    5.23    0.25
   1   0 -11    3.72    0.20
   0   0 -11    4.91    0.24
  -1   0 -11   14.14    0.52
  -2   0 -11   27.36    0.95
  -3   0 -11    7.37    0.31
  -4   0 -11    1.96    0.17
  -5   0 -11    1.18    0.13
  -6   0 -11    0.94    0.14
  -6   0 -11    0.99    0.14
   7  -1 -11   10.00    0.41
   7   1 -11    9.17    0.41
   6  -1 -11   43.12    1.51
   6   1 -11   44.13    1.51
   5  -1 -11   20.72    0.74
   5   1 -11   19.63    0.73
   4  -1 -11   38.69    1.38
   4   1 -11   41.34    1.38
   3  -1 -11    7.73    0.34
   3   1 -11    8.53    0.34
   2  -1 -11   10.72    0.41
   2  -1 -11   10.43    0.41
   2   1 -11   10.54    0.41
   1  -1 -11   17.33    0.63
   1   1 -11   17.36    0.62
   0  -1 -11    6.72    0.29
   0   1 -11    6.68    0.28
  -1  -1 -11    2.72    0.18
  -1   1 -11    2.55    0.16
  -2  -1 -11   19.67    0.72
  -2   1 -11   20.59    0.71
  -3  -1 -11   18.12    0.66
  -3   1 -11   18.50    0.65
  -4  -1 -11    4.81    0.24
  -4   1 -11    4.43    0.22
  -5  -1 -11    5.70    0.28
  -5   1 -11    5.82    0.27
  -6  -1 -11    1.70    0.16
  -6  -1 -11    1.69    0.16
  -6   1 -11    1.78    0.15
  -6   1 -11    1.59    0.15
   7  -2 -11   14.07    0.56
   7   2 -11   14.57    0.56
   6  -2 -11    7.14    0.34
   6   2 -11    7.83    0.34
   5  -2 -11    5.74    0.29
   5   2 -11    5.12    0.27
   4  -2 -11    3.78    0.24
   4   2 -11    4.12    0.22
   3  -2 -11    3.68    0.21
   3  -2 -11    3.89    0.21
   3   2 -11    3.60    0.20
   2  -2 -11    4.74    0.24
   2   2 -11    4.67    0.22
   1  -2 -11   41.41    1.42
   1   2 -11   41.25    1.41
   0  -2 -11   46.23    1.58
   0   2 -11   45.97    1.56
  -1  -2 -11    1.12    0.13
  -1   2 -11    1.03    0.11
  -2  -2 -11   27.93    0.98
  -2   2 -11   27.89    0.96
  -3  -2 -11    5.95    0.27
  -3   2 -11    5.77    0.26
  -4  -2 -11   16.19    0.59
  -4   2 -11   15.52    0.57
  -5  -2 -11   11.63    0.47
  -5   2 -11   12.44    0.47
  -5   2 -11   11.92    0.46
  -6  -2 -11    0.94    0.15
  -6   2 -11    1.12    0.13
  -6   2 -11    1.00    0.13
   7  -3 -11   29.12    1.07
   7  -3 -11   29.86    0.92
   7   3 -11   30.20    1.06
   6  -3 -11   16.34    0.50
   6  -3 -11   15.62    0.62
   6   3 -11   15.91    0.60
   5  -3 -11   30.88    1.09
   5   3 -11   30.62    1.08
   4  -3 -11    4.57    0.26
   4   3 -11    4.94    0.24
   3  -3 -11   73.27    2.48
   3  -3 -11   74.65    2.48
   3   3 -11   72.24    2.47
   2  -3 -11    2.40    0.19
   2   3 -11    2.25    0.16
   1  -3 -11   63.34    2.17
   1   3 -11   63.76    2.15
   1   3 -11   65.13    2.15
   0  -3 -11    7.29    0.32
   0   3 -11    7.12    0.29
  -1  -3 -11    1.90    0.16
  -1   3 -11    1.91    0.14
  -2  -3 -11    0.45    0.11
  -2   3 -11    0.48    0.09
  -3  -3 -11   18.01    0.67
  -3   3 -11   18.48    0.64
  -4  -3 -11   12.82    0.50
  -4   3 -11   12.61    0.47
  -5  -3 -11    1.31    0.15
  -5   3 -11    1.10    0.12
  -5   3 -11    1.23    0.12
  -6  -3 -11    4.73    0.27
  -6   3 -11    4.76    0.24
  -6   3 -11    4.43    0.24
   7  -4 -11    1.05    0.11
  -7   4  11    1.29    0.14
   7   4 -11    0.88    0.16
   6  -4 -11    3.77    0.17
   6  -4 -11    3.39    0.24
   6   4 -11    3.53    0.23
   5  -4 -11   40.71    1.41
   5  -4 -11   40.77    1.23
   5   4 -11   39.74    1.39
   4  -4 -11    1.86    0.18
   4  -4 -11    2.48    0.20
   4  -4 -11    2.20    0.11
   4   4 -11    2.38    0.18
   3  -4 -11   36.56    1.29
   3  -4 -11   37.93    1.29
   3   4 -11   36.45    1.27
   2  -4 -11   33.11    1.19
   2   4 -11   35.39    1.17
   1  -4 -11   24.62    0.86
   1   4 -11   23.75    0.83
   1   4 -11   23.95    0.83
   0  -4 -11   33.17    1.15
   0   4 -11   32.49    1.12
  -1  -4 -11   14.71    0.56
  -1   4 -11   15.09    0.53
  -2  -4 -11    0.69    0.12
  -2   4 -11    1.02    0.10
  -3  -4 -11    0.87    0.14
  -3   4 -11    0.86    0.10
  -4  -4 -11   15.11    0.57
  -4   4 -11   14.90    0.53
  -4   4 -11   14.55    0.55
  -5  -4 -11   36.70    1.27
  -5   4 -11   35.57    1.23
  -5   4 -11   36.26    1.28
   7  -5 -11    4.67    0.21
   7   5 -11    4.22    0.26
  -7   5  11    4.45    0.25
   6  -5 -11   31.69    0.98
  -6   5  11   31.80    1.01
   6   5 -11   31.07    1.11
   5  -5 -11    5.90    0.23
   5  -5 -11    5.64    0.31
  -5   5  11    5.97    0.26
   5   5 -11    5.82    0.27
   4  -5 -11   41.63    1.27
   4  -5 -11   41.63    1.44
   4  -5 -11   40.98    1.44
   4   5 -11   41.44    1.42
   3  -5 -11    2.53    0.21
   3  -5 -11    2.25    0.12
   3   5 -11    2.51    0.17
   2  -5 -11   35.71    1.25
   2   5 -11   35.93    1.22
   1  -5 -11   14.05    0.54
   1   5 -11   14.09    0.50
   1   5 -11   13.60    0.50
   0  -5 -11   60.98    2.10
   0   5 -11   62.02    2.06
  -1  -5 -11    2.84    0.21
  -1   5 -11    2.99    0.15
  -2  -5 -11    9.05    0.39
  -2   5 -11    9.08    0.34
  -3  -5 -11    3.32    0.23
  -3   5 -11    3.32    0.16
  -3   5 -11    3.49    0.16
  -4  -5 -11   49.03    1.75
  -4   5 -11   52.72    1.71
  -4   5 -11   51.04    1.77
  -5  -5 -11    4.40    0.27
  -5   5 -11    4.27    0.21
  -5   5 -11    4.21    0.20
   6  -6 -11    1.10    0.12
   6   6 -11    0.97    0.14
  -6   6  11    0.80    0.14
   5  -6 -11   21.15    0.67
  -5   6  11   21.36    0.70
   5   6 -11   20.41    0.75
   4  -6 -11   22.37    0.85
   4  -6 -11   23.61    0.74
   4  -6 -11   24.13    0.86
  -4   6  11   23.40    0.76
   4   6 -11   23.71    0.83
   3  -6 -11   15.92    0.61
   3  -6 -11   16.00    0.51
   3   6 -11   15.48    0.57
   2  -6 -11    8.19    0.28
   2  -6 -11    8.45    0.36
   2   6 -11    8.32    0.32
   1  -6 -11    6.58    0.31
   1  -6 -11    6.34    0.22
   1   6 -11    6.07    0.25
   1   6 -11    6.36    0.26
   0  -6 -11   50.23    1.74
   0   6 -11   51.06    1.70
  -1  -6 -11   14.01    0.55
  -1   6 -11   14.10    0.49
  -2  -6 -11    2.12    0.19
  -2   6 -11    2.11    0.12
  -3  -6 -11    8.77    0.39
  -3   6 -11    9.17    0.33
  -3   6 -11    8.95    0.33
  -4  -6 -11   14.56    0.57
  -4   6 -11   14.66    0.51
  -4   6 -11   14.30    0.52
  -5  -6 -11    6.88    0.35
  -5   6 -11    7.11    0.28
  -5   6 -11    7.02    0.28
   6  -7 -11    0.23    0.12
  -6   7  11    0.03    0.12
   6   7 -11    0.00    0.12
   5  -7 -11   46.87    1.44
   5   7 -11   45.43    1.60
  -5   7  11   47.98    1.46
   4  -7 -11   11.34    0.39
   4   7 -11   11.22    0.43
  -4   7  11   10.94    0.41
   3  -7 -11   26.50    0.94
   3  -7 -11   26.09    0.82
   3   7 -11   26.17    0.90
  -3   7  11   25.32    0.84
   2  -7 -11    1.54    0.17
   2  -7 -11    1.24    0.11
  -2   7  11    1.31    0.14
   2   7 -11    1.35    0.11
   1  -7 -11   30.36    1.09
   1  -7 -11   31.14    0.95
   1   7 -11   30.66    1.04
   0  -7 -11   10.77    0.44
   0  -7 -11   10.83    0.35
   0   7 -11   10.77    0.39
  -1  -7 -11    2.91    0.23
  -1   7 -11    2.63    0.13
  -2  -7 -11    4.92    0.27
  -3  -7 -11   13.31    0.53
  -4  -7 -11   22.39    0.83
   5  -8 -11    1.33    0.14
   5   8 -11    1.40    0.14
  -5   8  11    1.17    0.14
   4  -8 -11    2.06    0.16
   4   8 -11    1.61    0.14
  -4   8  11    1.86    0.16
   3  -8 -11   12.91    0.44
   3   8 -11   13.09    0.48
  -3   8  11   13.09    0.46
   2  -8 -11    0.87    0.11
   2   8 -11    1.26    0.10
  -2   8  11    1.13    0.13
   1  -8 -11   19.63    0.75
   1  -8 -11   20.18    0.64
   1   8 -11   19.73    0.69
  -1   8  11   21.32    0.67
   0  -8 -11   15.00    0.60
   0  -8 -11   15.09    0.50
   0   8  11   16.21    0.53
   0   8 -11   15.18    0.53
  -1  -8 -11   20.76    0.76
  -1  -8 -11   20.04    0.64
  -2  -8 -11    1.70    0.18
  -2  -8 -11    1.52    0.11
  -3  -8 -11   11.32    0.48
   4  -9 -11    7.33    0.29
  -4   9  11    6.67    0.30
   4   9 -11    7.26    0.31
   3  -9 -11    5.44    0.24
  -3   9  11    5.44    0.25
   3   9 -11    5.21    0.24
   2  -9 -11    6.30    0.26
   2   9 -11    6.07    0.25
  -2   9  11    6.32    0.28
   1  -9 -11    0.87    0.12
   1   9 -11    0.78    0.08
  -1   9  11    0.89    0.13
   0  -9 -11    8.03    0.30
   0   9  11    8.06    0.32
  -1  -9 -11   20.12    0.64
   1   9  11   20.18    0.67
  -2  -9 -11   13.37    0.44
  -3  -9 -11    2.95    0.15
   2 -10 -11    6.75    0.28
  -2  10  11    6.80    0.29
   2  10 -11    6.89    0.27
   1 -10 -11   19.50    0.63
  -1  10  11   19.24    0.65
   1  10 -11   19.80    0.66
   1  10 -11   18.74    0.66
   0 -10 -11    2.15    0.17
   0  10  11    2.13    0.16
  -1 -10 -11   37.57    1.13
   1  10  11   34.69    1.15
   6   0 -12    4.77    0.27
   5   0 -12   -0.02    0.13
   4   0 -12   20.42    0.74
   3   0 -12   10.81    0.43
   2   0 -12   10.59    0.42
   2   0 -12   11.06    0.43
   1   0 -12    2.79    0.19
   0   0 -12   32.84    1.14
  -1   0 -12    8.42    0.34
  -2   0 -12   13.00    0.49
  -3   0 -12    1.03    0.13
  -4   0 -12   -0.03    0.10
  -5   0 -12   17.96    0.66
   6  -1 -12   35.01    1.23
   6   1 -12   34.91    1.23
   5  -1 -12   31.41    1.10
   5   1 -12   30.98    1.10
   4  -1 -12   12.37    0.49
   4   1 -12   12.54    0.49
   3  -1 -12    6.55    0.30
   3  -1 -12    6.40    0.30
[truncated: 15,740 more chars]
