# Supplementary material for: Synthesis, characterization and crystal structure of a 2-(diethylaminomethyl)indole ligated dimethyl­aluminium complex
Source: Acta Crystallogr E Crystallogr Commun. 2015 Sep 26;71(Pt 10):1222–5. doi: 10.1107/S2056989015017053 (PMC4647369; doi:10.1107/S2056989015017053)
Supplement: Supplementary file 2 [file e-71-01222-Isup2.hkl]

data_I                                                                          
_shelx_title ' nbk018 in P2(1)'                                                 
_shelx_refln_list_code          4                                               
_shelx_F_calc_maximum       91.46                                               
_exptl_crystal_F_000       560.00                                               
_reflns_d_resolution_high  0.8015                                               
                                                                                
loop_                                                                           
 _space_group_symop_operation_xyz                                               
 'x, y, z'                                                                      
 '-x, y+1/2, -z'                                                                
                                                                                
_cell_length_a     9.7467                                                       
_cell_length_b    14.1245                                                       
_cell_length_c    10.9866                                                       
_cell_angle_alpha  90.000                                                       
_cell_angle_beta   94.206                                                       
_cell_angle_gamma  90.000                                                       
                                                                                
_shelx_F_squared_multiplier     1.000                                           
                                                                                
loop_                                                                           
 _refln_index_h                                                                 
 _refln_index_k                                                                 
 _refln_index_l                                                                 
 _refln_F_squared_calc                                                          
 _refln_F_squared_meas                                                          
 _refln_F_squared_sigma                                                         
 _refln_observed_status                                                         
   7 -12   0        149.89        168.59         5.23 o                         
   8 -12   0         24.08         25.24         1.64 o                         
   5 -11   0         76.29         79.22         2.84 o                         
   6 -11   0        445.68        441.03        13.29 o                         
   7 -11   0         13.39         14.34         1.12 o                         
   8 -11   0          0.24          0.60         0.90 o                         
   9 -11   0          0.77          0.52         0.97 o                         
   2 -10   0       1365.94       1336.54        40.02 o                         
   3 -10   0         85.69         92.73         2.99 o                         
   4 -10   0        457.13        431.03        13.89 o                         
   5 -10   0        328.50        354.50        10.68 o                         
   6 -10   0        232.14        222.27         6.87 o                         
   7 -10   0        120.40        123.27         3.96 o                         
   8 -10   0        141.79        147.09         4.78 o                         
   9 -10   0        116.02        124.84         4.18 o                         
   2  -9   0        351.10        412.74        12.32 o                         
   3  -9   0         85.50        101.62         3.21 o                         
   4  -9   0         91.95         93.33         3.21 o                         
   5  -9   0         36.06         41.74         1.79 o                         
   6  -9   0          5.99          5.67         0.90 o                         
   7  -9   0        190.20        205.02         6.20 o                         
   8  -9   0         27.10         30.69         1.57 o                         
   9  -9   0         37.71         38.60         1.79 o                         
  10  -9   0         79.48         85.49         3.14 o                         
   2  -8   0        124.06        121.10         4.37 o                         
   3  -8   0        142.75        110.59         2.23 o                         
   4  -8   0         75.47         64.46         1.70 o                         
   5  -8   0       1068.34       1044.53        32.18 o                         
   6  -8   0         76.08         72.12         2.61 o                         
   7  -8   0         81.90         74.81         2.69 o                         
   8  -8   0        216.42        207.19         6.50 o                         
   9  -8   0        393.91        405.87        12.47 o                         
  10  -8   0        151.48        157.61         5.15 o                         
   2  -7   0        125.15        125.55         3.92 o                         
   3  -7   0        560.57        587.31        11.00 o                         
   4  -7   0        596.29        603.82        16.07 o                         
   5  -7   0        184.29        201.15         3.92 o                         
   6  -7   0         72.90         75.48         2.61 o                         
   7  -7   0        321.87        286.48         8.96 o                         
   8  -7   0         43.60         41.14         1.72 o                         
   9  -7   0        104.86        102.29         3.51 o                         
  10  -7   0          0.63          0.45         0.82 o                         
  11  -7   0         33.10         37.85         1.79 o                         
   1  -6   0        805.73        802.10        27.10 o                         
   2  -6   0         78.22         80.36         1.87 o                         
   3  -6   0        574.58        589.20        10.66 o                         
   4  -6   0        509.97        442.24         8.08 o                         
   5  -6   0        732.65        753.72        30.60 o                         
   6  -6   0        693.43        657.77        12.68 o                         
   7  -6   0         73.07         78.10         2.76 o                         
   8  -6   0         69.90         70.11         2.69 o                         
   9  -6   0          2.47          2.02         0.82 o                         
  10  -6   0        136.48        135.59         4.48 o                         
  11  -6   0         31.66         31.43         1.72 o                         
   1  -5   0       1165.77       1187.88        38.23 o                         
   2  -5   0         18.81         15.31         0.58 o                         
   3  -5   0        338.26        391.26         7.24 o                         
   4  -5   0        249.57        292.24         5.63 o                         
   5  -5   0        280.40        276.75         5.35 o                         
   6  -5   0        148.36        150.44         3.04 o                         
   7  -5   0          5.38          4.92         0.47 o                         
   8  -5   0         16.28         16.50         1.12 o                         
   9  -5   0        210.33        205.85         6.35 o                         
  10  -5   0         92.70         96.09         3.43 o                         
  11  -5   0         48.62         50.32         2.09 o                         
   1  -4   0       1869.01       1871.27        63.31 o                         
   2  -4   0        891.99        849.03        15.79 o                         
   3  -4   0         94.66         83.96         1.67 o                         
   4  -4   0        699.78        684.20        15.41 o                         
   5  -4   0        199.19        178.04         3.41 o                         
   6  -4   0        433.67        421.06         8.24 o                         
   7  -4   0        325.02        319.13         6.12 o                         
   8  -4   0        698.95        696.25        13.43 o                         
   9  -4   0        236.58        224.36         7.17 o                         
  10  -4   0        173.30        182.33         5.82 o                         
  11  -4   0         39.68         44.87         1.87 o                         
   1  -3   0       1140.14       1175.36        34.27 o                         
   2  -3   0        606.69        584.30        13.13 o                         
   3  -3   0       1976.77       1876.26        31.90 o                         
   4  -3   0        696.60        702.88        11.40 o                         
   5  -3   0        630.73        665.82        16.02 o                         
   6  -3   0        208.87        208.56         3.52 o                         
   7  -3   0        143.06        153.22         3.00 o                         
   8  -3   0        222.46        203.20         4.07 o                         
   9  -3   0        397.50        397.06         7.60 o                         
  10  -3   0         11.21         12.69         0.97 o                         
  11  -3   0          2.90          5.08         0.82 o                         
   0  -2   0        179.90        210.32         6.94 o                         
   1  -2   0       3620.81       3336.34        62.23 o                         
   2  -2   0        402.07        350.37         5.88 o                         
   3  -2   0       1106.95       1051.96        17.63 o                         
   4  -2   0         39.79         45.04         1.09 o                         
   5  -2   0       2121.91       2061.38        43.46 o                         
   6  -2   0         52.37         65.54         1.48 o                         
   7  -2   0        589.97        561.34        10.61 o                         
   8  -2   0        320.07        316.10         6.16 o                         
   9  -2   0        229.85        239.33         4.71 o                         
  10  -2   0         48.65         51.08         1.31 o                         
  11  -2   0        164.87        151.19         5.00 o                         
  12  -2   0         30.74         35.46         1.57 o                         
   1  -1   0       4145.67       3805.44        62.92 o                         
   2  -1   0        571.90        545.69         8.91 o                         
   3  -1   0       1869.74       1852.16        48.31 o                         
   4  -1   0        628.23        637.26        11.94 o                         
   5  -1   0         48.79         59.47         1.10 o                         
   6  -1   0        102.57        112.00         1.93 o                         
   7  -1   0         46.13         37.84         1.24 o                         
   8  -1   0        889.63        859.68        20.20 o                         
   9  -1   0        132.59        143.92         2.89 o                         
  10  -1   0         13.77         16.98         0.78 o                         
  11  -1   0        136.65        137.30         4.48 o                         
  12  -1   0         19.67         23.97         1.27 o                         
   1   0   0          2.40         -0.17         0.17 o                         
   2   0   0       8364.17       7466.28       247.13 o                         
   3   0   0          5.65          5.69         0.23 o                         
   4   0   0       1405.90       1362.43        22.19 o                         
   5   0   0          2.00          2.00         0.32 o                         
   6   0   0        376.97        386.15         7.60 o                         
   7   0   0         25.21         28.52         0.83 o                         
   8   0   0        333.48        328.04         6.30 o                         
   9   0   0         12.28         13.94         0.66 o                         
  10   0   0        265.40        266.77         5.20 o                         
  11   0   0          4.54          3.73         0.84 o                         
  12   0   0         91.96        111.62         3.66 o                         
   1   1   0       4146.42       3952.08       114.61 o                         
   2   1   0        572.74        546.66         9.21 o                         
   3   1   0       1868.28       1889.39        36.26 o                         
   4   1   0        630.04        630.92        17.86 o                         
   5   1   0         48.21         59.63         1.44 o                         
   6   1   0        102.24        109.08         2.31 o                         
   7   1   0         46.10         34.29         0.98 o                         
   8   1   0        886.96        865.77        16.24 o                         
   9   1   0        131.38        141.52         2.91 o                         
  10   1   0         13.69         17.76         0.76 o                         
  11   1   0        137.41        139.12         2.85 o                         
  12   1   0         19.62         21.88         1.12 o                         
   0   2   0        181.49        200.47         6.94 o                         
   1   2   0       3623.81       3412.83        85.84 o                         
   2   2   0        400.46        364.10         4.85 o                         
   3   2   0       1116.54       1102.61        14.57 o                         
   4   2   0         38.86         44.12         0.96 o                         
   5   2   0       2121.86       2080.19        29.62 o                         
   6   2   0         53.10         66.62         1.07 o                         
   7   2   0        589.45        563.07         9.23 o                         
   8   2   0        320.72        324.39         6.91 o                         
   9   2   0        231.20        242.87         5.03 o                         
  10   2   0         48.50         49.85         1.24 o                         
  11   2   0        162.66        156.89         3.23 o                         
  12   2   0         31.10         35.24         1.58 o                         
   1   3   0       1139.28       1183.76        17.77 o                         
   2   3   0        606.73        570.09         8.96 o                         
   3   3   0       1975.57       2006.09        24.10 o                         
   4   3   0        696.29        694.72         9.24 o                         
   5   3   0        630.01        670.75         9.61 o                         
   6   3   0        208.41        208.70         3.06 o                         
   7   3   0        143.66        149.01         2.59 o                         
   8   3   0        221.19        210.14         4.02 o                         
   9   3   0        396.01        395.25         7.57 o                         
  10   3   0         11.60         10.88         0.56 o                         
  11   3   0          3.01          2.18         0.73 o                         
   0   4   0       3012.17       3071.80        63.22 o                         
   1   4   0       1873.99       1917.22        26.20 o                         
   2   4   0        892.25        840.13        12.68 o                         
   3   4   0         92.71         82.58         1.33 o                         
   4   4   0        690.45        668.37        10.18 o                         
   5   4   0        197.45        173.41         2.57 o                         
   6   4   0        438.99        414.83         6.04 o                         
   7   4   0        324.24        317.04         5.30 o                         
   8   4   0        703.79        722.15        13.37 o                         
   9   4   0        234.78        229.98         4.44 o                         
  10   4   0        173.17        182.31         4.72 o                         
  11   4   0         40.21         44.86         1.61 o                         
   1   5   0       1166.26       1150.88        21.09 o                         
   2   5   0         18.91         15.17         0.38 o                         
   3   5   0        338.66        378.22         6.48 o                         
   4   5   0        249.83        298.91         4.54 o                         
   5   5   0        280.22        282.10         4.31 o                         
   6   5   0        147.68        156.71         3.16 o                         
   7   5   0          5.16          5.86         0.85 o                         
   8   5   0         16.60         16.60         0.92 o                         
   9   5   0        210.64        197.72         5.09 o                         
  10   5   0         92.84        101.19         2.82 o                         
  11   5   0         47.75         51.67         1.80 o                         
   0   6   0         99.27        110.04         2.43 o                         
   1   6   0        803.46        818.81        10.70 o                         
   2   6   0         74.83         75.51         1.25 o                         
   3   6   0        566.57        553.02         9.00 o                         
   4   6   0        509.00        419.30         9.57 o                         
   5   6   0        733.26        766.35        14.58 o                         
   6   6   0        691.78        681.34        11.45 o                         
   7   6   0         76.01         79.69         1.81 o                         
   8   6   0         72.38         75.72         1.75 o                         
   9   6   0          2.81          3.53         0.66 o                         
  10   6   0        135.63        132.42         3.59 o                         
  11   6   0         31.80         32.91         1.42 o                         
   1   7   0         14.60         14.50         0.33 o                         
   2   7   0        124.81        125.03         2.51 o                         
   3   7   0        560.93        581.80         8.85 o                         
   4   7   0        595.95        600.67        10.95 o                         
   5   7   0        184.39        202.36         3.55 o                         
   6   7   0         72.31         72.69         1.44 o                         
   7   7   0        322.95        290.04         5.80 o                         
   8   7   0         43.97         39.28         1.12 o                         
   9   7   0        104.23        103.53         2.85 o                         
  10   7   0          0.68          0.30         0.69 o                         
  11   7   0         33.02         37.99         1.56 o                         
   0   8   0        167.71        135.76         2.74 o                         
   1   8   0       1385.13       1329.89        26.91 o                         
   2   8   0        120.48        117.67         1.88 o                         
   3   8   0        144.96        111.48         1.79 o                         
   4   8   0         77.34         64.54         1.27 o                         
   5   8   0       1068.33       1070.25        18.04 o                         
   6   8   0         78.05         72.32         1.67 o                         
   7   8   0         82.46         75.82         2.68 o                         
   8   8   0        215.39        202.15         4.71 o                         
   9   8   0        396.26        402.23         9.92 o                         
  10   8   0        149.85        153.69         4.12 o                         
   1   9   0         97.86        110.27         2.13 o                         
   2   9   0        350.64        401.13         6.90 o                         
   3   9   0         85.18         97.51         2.08 o                         
   4   9   0         91.52         96.72         1.92 o                         
   5   9   0         35.95         42.88         0.98 o                         
   6   9   0          6.17          7.79         0.47 o                         
   7   9   0        189.38        191.76         3.49 o                         
   8   9   0         27.29         28.47         0.99 o                         
   9   9   0         38.22         36.98         1.43 o                         
  10   9   0         80.39         85.03         3.06 o                         
   0  10   0       1316.42       1239.87        77.95 o                         
   1  10   0         11.42         13.23         0.51 o                         
   2  10   0       1364.83       1322.96        22.42 o                         
   3  10   0         84.81         85.51         1.66 o                         
   4  10   0        458.58        459.32         7.78 o                         
   5  10   0        330.02        344.48         6.00 o                         
   6  10   0        227.59        217.58         3.88 o                         
   7  10   0        118.42        116.19         2.75 o                         
   8  10   0        145.58        141.53         4.02 o                         
   9  10   0        116.41        121.11         3.32 o                         
   1  11   0         91.55         92.27         1.74 o                         
   2  11   0        358.35        375.91         6.46 o                         
   3  11   0         18.57         23.12         0.70 o                         
   4  11   0        497.50        468.65         8.04 o                         
   5  11   0         76.83         79.67         1.58 o                         
   6  11   0        445.81        428.39         7.44 o                         
   7  11   0         13.59         14.72         0.67 o                         
   8  11   0          0.27          0.78         0.53 o                         
   9  11   0          0.81          0.42         0.71 o                         
   0  12   0        354.68        367.38         8.97 o                         
   1  12   0        621.60        587.19        11.32 o                         
   2  12   0        105.05        100.07         1.88 o                         
   3  12   0        160.37        158.98         2.87 o                         
   4  12   0        261.40        253.07         4.46 o                         
   5  12   0        264.05        265.08         4.66 o                         
   6  12   0        210.94        213.82         3.84 o                         
   7  12   0        149.74        155.55         2.94 o                         
   8  12   0         23.98         23.90         1.16 o                         
   1  13   0         86.90         82.81         1.62 o                         
   2  13   0        129.32        135.69         2.50 o                         
   3  13   0        158.11        154.05         2.80 o                         
   4  13   0        110.52        102.24         1.97 o                         
   5  13   0         26.70         24.38         1.10 o                         
   6  13   0         27.66         24.81         0.85 o                         
   7  13   0         86.66         83.18         1.74 o                         
   8  13   0         49.02         53.66         1.82 o                         
   0  14   0        508.54        467.83        11.40 o                         
   1  14   0         73.20         67.55         1.52 o                         
   2  14   0         86.65         87.69         1.73 o                         
   3  14   0        204.19        185.85         3.35 o                         
   4  14   0        187.58        183.78         3.33 o                         
   5  14   0         41.83         39.88         1.28 o                         
   6  14   0        312.20        320.77         6.70 o                         
   7  14   0         32.91         37.41         1.06 o                         
   1  15   0        135.33        128.62         2.41 o                         
   2  15   0         79.50         74.41         1.53 o                         
   3  15   0         77.59         80.11         1.64 o                         
   4  15   0         15.26         13.19         0.62 o                         
   5  15   0         42.09         38.43         1.07 o                         
   6  15   0          5.50          5.52         0.60 o                         
   0  16   0        121.36        118.24         3.17 o                         
   1  16   0        515.54        485.04         8.38 o                         
   2  16   0         51.05         48.85         1.73 o                         
   3  16   0         46.19         44.44         1.12 o                         
   4  16   0          8.18          6.34         0.55 o                         
   5  16   0        138.11        141.05         2.68 o                         
   1  17   0         16.87         15.88         0.69 o                         
   2  17   0         50.88         51.76         1.23 o                         
   3  17   0          3.16          1.61         0.53 o                         
   7 -13   1        184.89        201.22         6.35 o                         
   8 -13   1         18.46         19.49         1.42 o                         
   4 -12   1        302.69        284.76         9.18 o                         
   5 -12   1        116.54        112.67         3.81 o                         
   6 -12   1        408.47        432.97        13.07 o                         
   7 -12   1          6.88          6.57         1.05 o                         
   8 -12   1        201.80        209.58         6.72 o                         
  -9 -11   1         79.32         80.49         3.14 o                         
  -8 -11   1         27.32         30.76         1.72 o                         
   2 -11   1        315.22        311.27         9.71 o                         
   3 -11   1        280.73        265.65         8.14 o                         
   4 -11   1        512.50        485.31        15.08 o                         
   5 -11   1         71.83         72.65         2.69 o                         
   6 -11   1         18.51         21.05         1.42 o                         
   7 -11   1         56.05         52.86         2.24 o                         
   8 -11   1          9.89         10.53         1.12 o                         
   9 -11   1         84.81         89.60         3.29 o                         
 -10 -10   1         35.19         35.46         1.87 o                         
  -9 -10   1        135.19        145.22         4.70 o                         
  -8 -10   1         96.64        104.23         3.51 o                         
  -7 -10   1         42.37         37.48         1.79 o                         
  -6 -10   1        113.56        122.00         4.11 o                         
  -5 -10   1        348.23        362.56        10.68 o                         
   2 -10   1         18.48         20.68         1.12 o                         
   3 -10   1         93.34         83.40         2.84 o                         
   4 -10   1        261.08        259.15         7.91 o                         
   5 -10   1       1087.74       1008.02        30.91 o                         
   6 -10   1        430.09        449.02        13.14 o                         
   7 -10   1        256.04        255.94         7.99 o                         
   8 -10   1        154.85        144.55         4.70 o                         
   9 -10   1        224.87        234.29         7.39 o                         
 -10  -9   1         87.93        103.18         3.66 o                         
  -9  -9   1         28.38         28.89         1.57 o                         
  -8  -9   1         68.31         73.47         2.76 o                         
  -7  -9   1        253.92        257.96         7.69 o                         
  -6  -9   1        432.71        444.09        13.66 o                         
  -5  -9   1        125.11        127.52         4.11 o                         
  -4  -9   1          7.82         10.30         0.75 o                         
  -3  -9   1        140.03        156.12         5.00 o                         
  -2  -9   1        529.18        530.11        16.05 o                         
   0  -9   1         99.33         88.18         3.21 o                         
   1  -9   1         63.19         61.67         2.31 o                         
   2  -9   1         39.46         43.77         1.94 o                         
   3  -9   1        128.10        126.11         4.11 o                         
   4  -9   1        717.67        675.92        20.68 o                         
   5  -9   1         44.48         49.80         1.94 o                         
   6  -9   1         13.44         13.59         1.05 o                         
   7  -9   1         33.68         33.30         1.64 o                         
   8  -9   1        134.45        129.17         4.18 o                         
   9  -9   1         15.07         13.51         1.12 o                         
  10  -9   1         23.36         22.62         1.49 o                         
 -10  -8   1        127.41        119.31         4.18 o                         
  -9  -8   1         34.84         35.24         1.72 o                         
  -8  -8   1         89.46         91.98         3.36 o                         
  -7  -8   1         51.79         50.10         2.02 o                         
  -6  -8   1        411.53        413.41        12.69 o                         
  -5  -8   1       1037.47       1089.03        31.66 o                         
  -4  -8   1        411.03        379.29        11.65 o                         
  -3  -8   1        501.12        457.78         8.69 o                         
  -2  -8   1        412.95        375.55        11.27 o                         
   0  -8   1        467.88        459.10        15.16 o                         
   1  -8   1        651.31        666.29        22.62 o                         
   2  -8   1        220.89        195.54         4.44 o                         
   3  -8   1        263.68        258.69         6.02 o                         
   4  -8   1        342.67        324.52         6.36 o                         
   5  -8   1        195.01        213.24         6.42 o                         
   6  -8   1        467.46        467.09        14.04 o                         
   7  -8   1        120.27        126.85         4.03 o                         
   8  -8   1        117.40        104.90         3.66 o                         
   9  -8   1         76.15         80.41         2.91 o                         
  10  -8   1        245.83        237.73         7.39 o                         
 -11  -7   1        118.60        125.13         4.41 o                         
 -10  -7   1         33.53         30.24         1.72 o                         
  -9  -7   1         12.18         13.22         1.12 o                         
  -8  -7   1         28.84         32.70         1.57 o                         
  -7  -7   1         19.48         19.04         1.27 o                         
  -6  -7   1         69.20         68.17         2.46 o                         
  -5  -7   1        168.92        179.19         5.67 o                         
  -4  -7   1        160.25        155.23         3.07 o                         
  -3  -7   1        111.65        108.97         2.20 o                         
  -2  -7   1        445.15        451.41        13.81 o                         
  -1  -7   1        850.82        853.25        28.07 o                         
   0  -7   1         99.98        106.62         3.88 o                         
   1  -7   1         46.97         52.79         2.02 o                         
   2  -7   1         42.16         45.50         1.98 o                         
   3  -7   1         70.77        103.85         3.66 o                         
   4  -7   1        524.37        536.77        10.49 o                         
   5  -7   1          1.21          0.37         0.34 o                         
   6  -7   1        113.82        111.17         3.55 o                         
   7  -7   1        118.13        104.23         3.43 o                         
   8  -7   1          3.94          3.14         0.82 o                         
   9  -7   1         83.58         84.74         2.99 o                         
  10  -7   1         27.53         19.34         1.42 o                         
  11  -7   1         36.38         38.00         1.79 o                         
 -11  -6   1         25.10         22.55         1.42 o                         
 -10  -6   1        148.37        144.40         4.78 o                         
  -9  -6   1        466.50        462.46        14.19 o                         
  -8  -6   1        415.89        395.94        12.47 o                         
  -7  -6   1        164.11        155.97         5.23 o                         
  -6  -6   1        117.41        111.84         2.75 o                         
  -5  -6   1       1495.74       1463.26        51.92 o                         
  -4  -6   1        719.65        686.57        11.27 o                         
  -3  -6   1         48.22         39.93         0.81 o                         
  -2  -6   1        424.76        392.86        16.54 o                         
  -1  -6   1        130.11        121.03         4.33 o                         
   0  -6   1        792.14        791.05        26.95 o                         
   1  -6   1        240.84        280.73         9.78 o                         
   2  -6   1        336.14        327.14        11.91 o                         
   3  -6   1          2.09          8.96         0.75 o                         
   4  -6   1        355.42        340.43         6.45 o                         
   5  -6   1        301.43        299.18         5.72 o                         
   6  -6   1        334.24        319.48         6.09 o                         
   7  -6   1        628.53        598.98        11.20 o                         
   8  -6   1        187.06        202.19         6.20 o                         
   9  -6   1        136.91        125.21         4.18 o                         
  10  -6   1        170.87        178.37         5.75 o                         
  11  -6   1         50.92         52.79         2.17 o                         
 -11  -5   1         19.31         20.23         1.34 o                         
 -10  -5   1         30.22         29.04         1.49 o                         
  -9  -5   1         21.92         20.53         1.27 o                         
  -8  -5   1        126.88        136.56         4.41 o                         
  -7  -5   1          5.66          4.06         0.52 o                         
  -6  -5   1        209.36        189.11         3.66 o                         
  -5  -5   1         96.98        103.73         1.80 o                         
  -4  -5   1        431.15        488.57         7.97 o                         
  -3  -5   1        201.62        202.97         3.41 o                         
  -2  -5   1        604.17        611.29         9.07 o                         
  -1  -5   1       1175.34       1234.77        39.87 o                         
   0  -5   1        262.99        268.34         9.11 o                         
   1  -5   1       1633.46       1626.60        56.82 o                         
   2  -5   1        297.46        329.26         8.21 o                         
   3  -5   1        798.77        789.34        25.01 o                         
   4  -5   1        480.74        539.00        11.44 o                         
   5  -5   1        451.51        463.56        10.83 o                         
   6  -5   1         67.49         70.31         1.64 o                         
   7  -5   1        274.98        269.97         5.23 o                         
   8  -5   1         30.93         31.42         0.99 o                         
   9  -5   1        243.34        231.16         7.17 o                         
  10  -5   1          2.63          4.03         0.82 o                         
  11  -5   1         20.25         23.22         1.27 o                         
 -11  -4   1         97.95         91.24         3.29 o                         
 -10  -4   1         32.89         37.63         1.72 o                         
  -9  -4   1        555.47        565.42        17.55 o                         
  -8  -4   1         70.72         66.75         2.46 o                         
  -7  -4   1        878.05        865.88        16.11 o                         
  -6  -4   1        405.30        395.20         6.80 o                         
  -5  -4   1       1035.72       1082.22        17.73 o                         
  -4  -4   1        830.87        837.56        13.57 o                         
  -3  -4   1        456.27        466.87         7.85 o                         
  -2  -4   1        163.55        158.80         2.64 o                         
  -1  -4   1       1741.90       1793.47        60.92 o                         
   0  -4   1       1135.85       1136.81        37.33 o                         
   1  -4   1       6358.55       6118.24       206.74 o                         
   2  -4   1         41.90         44.54         1.16 o                         
   3  -4   1       1937.29       1814.25        40.84 o                         
   4  -4   1        261.83        291.55         5.58 o                         
   5  -4   1       4684.01       4790.87        87.30 o                         
   6  -4   1        202.16        177.64         3.44 o                         
   7  -4   1         25.52         28.57         1.21 o                         
   8  -4   1        288.41        290.18         5.60 o                         
   9  -4   1          5.84          5.87         0.51 o                         
  10  -4   1        106.03        105.35         3.58 o                         
  11  -4   1         70.59         61.07         2.39 o                         
 -11  -3   1        133.92        131.41         4.48 o                         
 -10  -3   1         17.44         20.68         1.27 o                         
  -9  -3   1         46.18         46.14         1.79 o                         
  -8  -3   1        169.75        157.93         3.14 o                         
  -7  -3   1        399.71        379.36         7.12 o                         
  -6  -3   1         92.58         98.77         1.75 o                         
  -5  -3   1        439.56        427.72         7.00 o                         
  -4  -3   1        542.85        597.61         9.86 o                         
  -3  -3   1        192.58        191.89         3.19 o                         
  -2  -3   1        943.26        946.89        15.31 o                         
  -1  -3   1       1348.21       1308.84        42.63 o                         
   0  -3   1       5611.79       5424.32       189.79 o                         
   1  -3   1       4013.64       4030.42        93.04 o                         
   2  -3   1        173.59        164.95         3.76 o                         
   3  -3   1        464.08        450.94         9.57 o                         
   4  -3   1       3169.09       3070.12        95.43 o                         
   5  -3   1        146.48        163.61         3.20 o                         
   6  -3   1         17.75         11.96         0.57 o                         
   7  -3   1        336.44        357.20         6.57 o                         
   8  -3   1         91.33         89.66         1.92 o                         
   9  -3   1        189.01        190.77         5.00 o                         
  10  -3   1         15.67         18.67         1.75 o                         
  11  -3   1          6.14          6.20         0.82 o                         
 -12  -2   1         67.76         78.10         2.76 o                         
 -11  -2   1         44.04         43.01         1.79 o                         
 -10  -2   1        293.72        277.82         8.96 o                         
  -9  -2   1        365.89        329.58         6.59 o                         
  -8  -2   1         72.30         69.42         1.74 o                         
  -7  -2   1        713.65        740.31        13.88 o                         
  -6  -2   1         92.74         81.69         1.48 o                         
  -5  -2   1        273.76        286.20         4.77 o                         
  -4  -2   1       1837.23       1849.34        29.99 o                         
  -3  -2   1       1326.00       1363.56        22.34 o                         
  -2  -2   1        378.68        368.17         6.03 o                         
  -1  -2   1        734.74        703.59        11.96 o                         
   1  -2   1       3743.46       3468.51       107.55 o                         
   2  -2   1        262.87        244.87         5.87 o                         
   3  -2   1        900.87        947.00        14.92 o                         
   4  -2   1       1349.00       1239.20        23.29 o                         
   5  -2   1        155.54        171.88         2.84 o                         
   6  -2   1        881.20        875.06        14.03 o                         
   7  -2   1         45.73         43.94         1.35 o                         
   8  -2   1        631.38        618.42        11.75 o                         
   9  -2   1        236.46        236.25         4.67 o                         
  10  -2   1        402.50        420.96        11.74 o                         
  11  -2   1         55.40         50.92         1.94 o                         
 -12  -1   1         32.06         30.01         1.57 o                         
 -11  -1   1         35.81         30.46         1.49 o                         
 -10  -1   1        264.74        272.95         6.36 o                         
  -9  -1   1         33.20         29.93         0.93 o                         
  -8  -1   1       1374.76       1308.89        24.42 o                         
  -7  -1   1         48.17         40.02         0.88 o                         
  -6  -1   1        175.08        155.53         2.66 o                         
  -5  -1   1        589.59        614.71         9.90 o                         
  -4  -1   1        196.60        206.61         5.44 o                         
  -3  -1   1        251.80        242.34         3.96 o                         
  -2  -1   1       1709.18       1662.38        43.02 o                         
   0  -1   1        782.76        804.12        25.09 o                         
   1  -1   1       1414.66       1315.78        43.53 o                         
   2  -1   1       2498.85       2491.15        92.81 o                         
   3  -1   1        462.37        513.85         9.03 o                         
   4  -1   1        648.48        677.93        13.27 o                         
   5  -1   1        349.62        373.53         7.22 o                         
   6  -1   1          7.78          5.12         0.39 o                         
   7  -1   1         21.57         23.05         0.98 o                         
   8  -1   1        161.44        153.37         3.05 o                         
   9  -1   1         24.99         23.31         1.29 o                         
  10  -1   1         75.51         72.66         2.96 o                         
  11  -1   1         87.09         97.76         2.10 o                         
  12  -1   1         19.08         24.71         1.19 o                         
 -12   0   1          9.17          8.88         0.90 o                         
 -11   0   1        364.30        375.55        11.57 o                         
 -10   0   1         30.43         30.12         0.94 o                         
  -9   0   1          0.67          2.46         0.47 o                         
  -8   0   1         51.14         48.06         1.18 o                         
  -7   0   1        363.65        366.50         6.10 o                         
  -6   0   1         12.71         15.06         0.52 o                         
  -5   0   1        819.38        855.30        13.98 o                         
  -4   0   1         65.14         66.22         1.19 o                         
  -3   0   1         21.62         30.13         0.71 o                         
  -2   0   1         18.90         12.45         0.39 o                         
  -1   0   1        136.43        139.52         2.31 o                         
   0   0   1          5.04          4.94         1.19 o                         
   1   0   1        148.73        140.65         1.72 o                         
   2   0   1        187.08        173.02         1.99 o                         
   3   0   1       4851.53       4818.32        69.07 o                         
   4   0   1          3.85          4.35         0.44 o                         
   5   0   1       1780.88       1706.22        27.75 o                         
   6   0   1         14.15         14.47         0.45 o                         
   7   0   1       2993.42       2831.98       113.57 o                         
   8   0   1         12.45         11.26         0.57 o                         
   9   0   1       1493.52       1438.24        28.58 o                         
  10   0   1         20.67         18.74         0.92 o                         
  11   0   1        181.22        180.68         4.33 o                         
  12   0   1         29.16         35.88         3.02 o                         
 -12   1   1         32.25         33.22         1.42 o                         
 -11   1   1         35.81         34.05         1.20 o                         
 -10   1   1        265.23        265.53         5.24 o                         
  -9   1   1         32.80         31.42         0.90 o                         
  -8   1   1       1377.87       1304.58        33.08 o                         
  -7   1   1         48.39         39.27         1.05 o                         
  -6   1   1        175.54        156.27         2.66 o                         
  -5   1   1        589.08        590.53        11.07 o                         
  -4   1   1        200.10        207.39         3.44 o                         
  -3   1   1        254.01        239.73         3.96 o                         
  -2   1   1       1711.05       1732.67        27.70 o                         
   0   1   1        781.42        742.87        15.44 o                         
   1   1   1       1414.86       1308.32        22.14 o                         
   2   1   1       2494.94       2429.88        32.84 o                         
   3   1   1        465.14        499.87         5.74 o                         
   4   1   1        644.59        684.78         9.80 o                         
   5   1   1        350.71        365.07         5.33 o                         
   6   1   1          7.82          5.42         0.25 o                         
   7   1   1         21.12         20.95         0.66 o                         
   8   1   1        162.67        150.81         3.00 o                         
   9   1   1         24.54         24.53         0.89 o                         
  10   1   1         76.33         74.67         2.34 o                         
  11   1   1         86.28         95.11         2.04 o                         
  12   1   1         18.83         18.58         1.19 o                         
 -12   2   1         67.42         72.35         2.54 o                         
 -11   2   1         43.79         42.17         1.45 o                         
 -10   2   1        291.41        290.99         5.60 o                         
  -9   2   1        364.14        350.89         6.57 o                         
  -8   2   1         68.71         66.51         1.32 o                         
  -7   2   1        712.94        730.87        14.39 o                         
  -6   2   1         92.03         81.65         1.77 o                         
  -5   2   1        276.01        286.65         5.67 o                         
  -4   2   1       1838.08       1836.50        35.66 o                         
  -3   2   1       1329.16       1391.06        34.82 o                         
  -2   2   1        387.00        369.74         7.20 o                         
  -1   2   1        734.05        713.00         8.91 o                         
   1   2   1       3740.67       3810.33       127.43 o                         
   2   2   1        270.34        265.78         4.28 o                         
   3   2   1        897.66        934.65        15.40 o                         
   4   2   1       1359.49       1248.04        16.75 o                         
   5   2   1        153.93        163.96         2.45 o                         
   6   2   1        883.12        846.12        12.33 o                         
   7   2   1         46.14         42.04         1.24 o                         
   8   2   1        629.59        623.69        11.72 o                         
   9   2   1        237.37        240.35         4.63 o                         
  10   2   1        402.15        428.42         8.12 o                         
  11   2   1         55.57         52.04         1.77 o                         
 -11   3   1        135.59        136.83         2.78 o                         
 -10   3   1         17.22         19.75         0.75 o                         
  -9   3   1         46.57         44.01         1.63 o                         
  -8   3   1        167.68        154.08         3.11 o                         
  -7   3   1        403.19        366.56         6.18 o                         
  -6   3   1         92.35         97.38         2.70 o                         
  -5   3   1        437.41        422.41         6.99 o                         
  -4   3   1        545.92        610.16        11.73 o                         
  -3   3   1        189.96        189.77         3.79 o                         
  -2   3   1        947.29        932.15        13.82 o                         
  -1   3   1       1338.83       1287.74        26.41 o                         
   0   3   1       5611.82       5894.94       398.48 o                         
   1   3   1       4008.21       4235.22       123.49 o                         
   2   3   1        173.63        166.83         2.80 o                         
   3   3   1        461.58        453.30         6.12 o                         
   4   3   1       3172.46       3340.66        48.83 o                         
   5   3   1        147.51        165.37         2.58 o                         
   6   3   1         17.52         13.46         1.06 o                         
   7   3   1        337.57        329.21         6.81 o                         
   8   3   1         92.20         91.04         2.45 o                         
   9   3   1        188.90        186.54         8.88 o                         
  10   3   1         15.37         17.81         1.11 o                         
  11   3   1          6.32          7.28         2.02 o                         
 -11   4   1         96.74         96.59         2.04 o                         
 -10   4   1         32.01         36.88         1.01 o                         
  -9   4   1        556.49        576.93        10.89 o                         
  -8   4   1         69.05         67.44         1.32 o                         
  -7   4   1        873.35        850.41        14.01 o                         
  -6   4   1        405.76        380.74         8.20 o                         
  -5   4   1       1043.57       1088.68        17.72 o                         
  -4   4   1        832.46        823.61        13.56 o                         
  -3   4   1        468.57        487.05         7.09 o                         
  -2   4   1        163.48        158.81         2.46 o                         
  -1   4   1       1749.80       1846.95        27.71 o                         
   0   4   1       1140.66       1124.65        21.83 o                         
   1   4   1       6372.66       6265.46       101.59 o                         
   2   4   1         43.48         45.79         0.82 o                         
   3   4   1       1922.36       1799.61        38.50 o                         
   4   4   1        257.74        293.50         5.99 o                         
   5   4   1       4678.17       4609.69       110.40 o                         
   6   4   1        200.80        173.52         3.55 o                         
   7   4   1         22.99         23.36         1.39 o                         
   8   4   1        287.74        288.18         7.15 o                         
   9   4   1          6.95          7.16         0.78 o                         
  10   4   1        105.60        109.12         5.34 o                         
  11   4   1         70.21         67.23         2.06 o                         
 -11   5   1         19.38         20.91         1.27 o                         
 -10   5   1         29.60         29.14         1.24 o                         
  -9   5   1         21.47         20.49         0.82 o                         
  -8   5   1        124.24        133.05         2.35 o                         
  -7   5   1          5.49          5.23         0.45 o                         
  -6   5   1        210.53        186.80         3.17 o                         
  -5   5   1         95.98        102.09         2.51 o                         
  -4   5   1        425.80        481.33         7.76 o                         
  -3   5   1        202.65        205.73         3.07 o                         
  -2   5   1        603.16        617.46         9.65 o                         
  -1   5   1       1177.78       1199.62        18.10 o                         
   0   5   1        266.81        272.63         5.31 o                         
   1   5   1       1635.91       1739.09        28.73 o                         
   2   5   1        295.17        337.09         5.51 o                         
   3   5   1        799.28        767.01        25.47 o                         
   4   5   1        480.76        516.15         7.94 o                         
   5   5   1        450.82        458.94         6.99 o                         
   6   5   1         68.44         73.52         1.42 o                         
   7   5   1        275.99        271.18         5.43 o                         
   8   5   1         31.39         32.29         1.21 o                         
   9   5   1        241.91        225.87         5.75 o                         
  10   5   1          2.57          0.93         0.69 o                         
  11   5   1         19.95         21.01         1.24 o                         
 -11   6   1         24.62         23.49         1.32 o                         
 -10   6   1        148.28        146.03         3.91 o                         
  -9   6   1        464.82        460.82        13.10 o                         
  -8   6   1        415.56        407.01         8.04 o                         
  -7   6   1        164.69        164.95         3.22 o                         
  -6   6   1        117.77        110.87         2.59 o                         
  -5   6   1       1496.60       1472.18        19.40 o                         
  -4   6   1        724.33        691.53        10.19 o                         
  -3   6   1         49.81         41.34         0.66 o                         
  -2   6   1        425.23        404.77         5.05 o                         
  -1   6   1        127.73        127.81         2.68 o                         
   0   6   1        796.79        816.71        13.24 o                         
   1   6   1        246.40        294.20         4.93 o                         
   2   6   1        343.95        334.88         9.04 o                         
   3   6   1          2.53          9.52         0.46 o                         
   4   6   1        347.99        338.38         5.17 o                         
   5   6   1        302.03        298.34         5.74 o                         
   6   6   1        332.66        315.96         5.49 o                         
   7   6   1        625.48        585.00        19.50 o                         
   8   6   1        185.59        192.06         5.94 o                         
   9   6   1        135.14        129.33         5.56 o                         
  10   6   1        169.88        176.60         4.62 o                         
  11   6   1         50.38         54.69         1.87 o                         
 -11   7   1        116.71        132.27         4.33 o                         
 -10   7   1         34.09         35.33         1.37 o                         
  -9   7   1         12.78         15.60         0.92 o                         
  -8   7   1         28.46         29.15         1.00 o                         
  -7   7   1         19.26         19.98         0.98 o                         
  -6   7   1         69.50         70.18         1.62 o                         
  -5   7   1        172.21        180.88         3.83 o                         
  -4   7   1        160.83        158.30         2.78 o                         
  -3   7   1        110.67        113.13         1.80 o                         
  -2   7   1        445.35        455.49         5.72 o                         
  -1   7   1        851.52        844.40        10.55 o                         
   0   7   1        100.00        112.13         4.36 o                         
   1   7   1         46.16         52.79         1.00 o                         
   2   7   1         42.33         44.41         1.26 o                         
   3   7   1         69.82        103.14         2.15 o                         
   4   7   1        524.17        574.87        10.89 o                         
   5   7   1          1.12          0.36         0.29 o                         
   6   7   1        113.07        110.33         2.05 o                         
   7   7   1        118.14        101.39         1.94 o                         
   8   7   1          4.09          3.97         0.63 o                         
   9   7   1         83.36         81.12         4.03 o                         
  10   7   1         27.62         23.38         1.16 o                         
  11   7   1         36.32         35.47         1.53 o                         
 -10   8   1        129.27        125.23         3.40 o                         
  -9   8   1         34.05         35.78         1.37 o                         
  -8   8   1         92.41         97.74         2.20 o                         
  -7   8   1         49.76         48.09         1.29 o                         
  -6   8   1        409.14        414.15         9.53 o                         
  -5   8   1       1032.53       1037.96        17.77 o                         
  -4   8   1        408.55        382.34         6.56 o                         
  -3   8   1        495.01        463.79         9.18 o                         
  -2   8   1        414.79        371.09         5.15 o                         
  -1   8   1       1116.74       1097.95        18.41 o                         
   0   8   1        472.86        453.72         8.55 o                         
   1   8   1        657.82        683.70        11.43 o                         
   2   8   1        217.58        191.70         3.90 o                         
   3   8   1        269.96        267.04         7.47 o                         
   4   8   1        345.99        344.32         8.13 o                         
   5   8   1        191.94        200.35         3.57 o                         
   6   8   1        463.71        455.82         7.87 o                         
   7   8   1        116.71        117.91         2.24 o                         
   8   8   1        117.12        107.45         3.36 o                         
   9   8   1         75.39         80.99         2.61 o                         
  10   8   1        244.28        229.95         5.91 o                         
 -10   9   1         88.13         98.56         2.85 o                         
  -9   9   1         28.65         25.74         1.19 o                         
  -8   9   1         70.53         73.46         1.77 o                         
  -7   9   1        254.76        239.82         4.94 o                         
  -6   9   1        430.03        444.24         9.88 o                         
  -5   9   1        125.68        124.94         2.31 o                         
  -4   9   1          8.51         10.04         0.46 o                         
  -3   9   1        140.60        159.81         2.82 o                         
  -2   9   1        524.38        529.43        10.91 o                         
  -1   9   1        270.50        280.13         4.31 o                         
   0   9   1         99.36         88.77         2.41 o                         
   1   9   1         63.00         59.13         1.15 o                         
   2   9   1         40.47         43.92         1.06 o                         
   3   9   1        128.30        127.60         5.04 o                         
   4   9   1        718.95        685.95        16.46 o                         
   5   9   1         44.81         48.97         1.07 o                         
   6   9   1         13.05         16.11         0.62 o                         
   7   9   1         34.18         31.66         0.89 o                         
   8   9   1        135.19        122.53         3.30 o                         
   9   9   1         14.88         12.65         1.49 o                         
  10   9   1         23.33         21.38         1.19 o                         
 -10  10   1         35.27         34.26         1.50 o                         
  -9  10   1        131.97        135.71         3.72 o                         
  -8  10   1         97.78         99.33         2.28 o                         
  -7  10   1         44.02         39.40         1.15 o                         
  -6  10   1        113.77        124.11         2.32 o                         
  -5  10   1        346.18        342.58         6.02 o                         
  -4  10   1        164.50        176.93         3.51 o                         
  -3  10   1        282.63        265.70         4.63 o                         
  -2  10   1        192.36        205.34         3.64 o                         
  -1  10   1       1296.01       1216.52        20.59 o                         
   0  10   1         74.56         76.53         2.13 o                         
   1  10   1        843.49        876.75        21.06 o                         
   2  10   1         18.76         19.15         0.89 o                         
   3  10   1         95.12         80.63         2.24 o                         
   4  10   1        262.88        253.52         4.45 o                         
   5  10   1       1091.27       1026.29        17.35 o                         
   6  10   1        427.48        420.12         7.50 o                         
   7  10   1        253.60        251.50         4.48 o                         
   8  10   1        154.98        135.95         4.37 o                         
   9  10   1        224.72        229.26         5.86 o                         
  -9  11   1         80.85         85.23         3.29 o                         
  -8  11   1         27.48         30.94         1.15 o                         
  -7  11   1         24.82         20.47         0.85 o                         
  -6  11   1        210.84        204.42         3.67 o                         
  -5  11   1        190.22        190.87         3.40 o                         
  -4  11   1        549.46        567.43         9.72 o                         
  -3  11   1        339.68        355.76         6.15 o                         
  -2  11   1         62.19         57.26         1.19 o                         
  -1  11   1        431.51        449.95         7.70 o                         
   0  11   1        118.36        123.20         2.23 o                         
   1  11   1        329.92        325.73         5.61 o                         
   2  11   1        315.84        315.52         5.44 o                         
   3  11   1        281.67        261.51         5.24 o                         
   4  11   1        511.17        496.15         8.47 o                         
   5  11   1         71.26         74.60         1.51 o                         
   6  11   1         18.18         18.43         0.72 o                         
   7  11   1         56.48         53.48         1.23 o                         
   8  11   1         10.05         11.09         0.79 o                         
   9  11   1         84.37         87.17         4.41 o                         
  -8  12   1        125.00        119.98         4.29 o                         
  -7  12   1          9.89         10.09         0.66 o                         
  -6  12   1        249.34        238.31         4.24 o                         
  -5  12   1        248.58        226.71         4.05 o                         
  -4  12   1        630.40        611.33        10.47 o                         
  -3  12   1         38.08         37.89         0.91 o                         
  -2  12   1        159.06        153.16         3.03 o                         
  -1  12   1        109.66        112.38         2.09 o                         
   0  12   1        362.42        355.72         6.14 o                         
   1  12   1         83.84         84.93         1.64 o                         
   2  12   1        269.30        279.27         6.29 o                         
   3  12   1        442.91        438.54         9.77 o                         
   4  12   1        302.19        298.64         5.17 o                         
   5  12   1        117.22        109.39         2.10 o                         
   6  12   1        409.43        420.68         7.34 o                         
   7  12   1          6.96          7.79         0.54 o                         
   8  12   1        206.29        207.67         5.28 o                         
  -8  13   1         69.40         66.54         1.72 o                         
  -7  13   1        106.83        111.67         2.54 o                         
  -6  13   1         83.21         79.47         1.64 o                         
  -5  13   1         57.16         59.36         1.30 o                         
  -4  13   1        399.19        379.40         6.59 o                         
  -3  13   1        180.51        179.18         3.23 o                         
  -2  13   1        310.13        303.48         5.28 o                         
  -1  13   1        241.48        235.26         4.14 o                         
   0  13   1        136.60        132.83         2.79 o                         
   1  13   1         84.87         83.42         1.63 o                         
   2  13   1         59.66         58.49         1.32 o                         
   3  13   1        173.08        159.08         2.88 o                         
   4  13   1        106.48        107.39         2.05 o                         
   5  13   1         96.12         99.31         1.96 o                         
   6  13   1        139.00        135.70         2.55 o                         
   7  13   1        185.08        191.53         3.54 o                         
   8  13   1         18.39         18.17         1.42 o                         
  -7  14   1        210.61        213.56         3.90 o                         
  -6  14   1         75.48         70.82         2.91 o                         
  -5  14   1        315.51        322.18         5.65 o                         
  -4  14   1         59.91         61.28         1.34 o                         
  -3  14   1        109.15        107.24         2.05 o                         
  -2  14   1         35.81         37.05         1.34 o                         
  -1  14   1        316.28        299.15         6.46 o                         
   0  14   1        260.79        250.77         4.99 o                         
   1  14   1        641.20        620.96        10.62 o                         
   2  14   1         55.84         54.88         1.20 o                         
   3  14   1        315.47        315.31         5.50 o                         
   4  14   1         28.21         24.79         0.80 o                         
   5  14   1        139.86        145.67         2.72 o                         
   6  14   1         73.62         71.44         1.53 o                         
   7  14   1         58.28         60.30         1.60 o                         
  -6  15   1         74.42         71.00         1.56 o                         
  -5  15   1         20.78         20.33         0.80 o                         
  -4  15   1         53.33         46.50         1.13 o                         
  -3  15   1          8.73          9.43         0.56 o                         
  -2  15   1          3.68          3.88         0.47 o                         
  -1  15   1        140.80        127.35         2.39 o                         
   0  15   1         17.09         18.22         0.72 o                         
   1  15   1        241.96        229.08         4.09 o                         
   2  15   1        108.53        105.72         2.04 o                         
   3  15   1        118.08        112.69         2.15 o                         
   4  15   1         56.50         54.45         1.25 o                         
   5  15   1          1.18          0.69         0.48 o                         
   6  15   1         26.50         23.27         0.87 o                         
  -5  16   1        115.48        113.96         2.25 o                         
  -4  16   1         62.29         63.70         1.42 o                         
  -3  16   1         25.25         24.23         0.84 o                         
  -2  16   1         28.30         32.31         0.92 o                         
  -1  16   1         44.32         47.60         1.35 o                         
   0  16   1        169.14        165.42         3.03 o                         
   1  16   1         17.31         17.66         0.72 o                         
   2  16   1        193.31        193.33         3.50 o                         
   3  16   1          5.17          5.86         0.53 o                         
   4  16   1        194.35        193.12         3.53 o                         
  -3  17   1          3.46          2.18         0.53 o                         
  -2  17   1         30.06         30.13         0.93 o                         
  -1  17   1          8.53          8.86         0.58 o                         
   0  17   1          0.18          0.28         0.48 o                         
   1  17   1          8.79          8.57         0.57 o                         
   2  17   1         22.16         21.31         0.85 o                         
   3  17   1          9.64          9.73         1.27 o                         
   6 -14   2         71.95         74.44         2.91 o                         
   7 -14   2          1.30         -0.37         1.05 o                         
   4 -13   2         30.33         32.03         1.64 o                         
   5 -13   2        391.15        377.94        12.02 o                         
   6 -13   2         22.78         20.31         1.49 o                         
   7 -13   2        106.98        112.67         3.88 o                         
   1 -12   2        249.44        262.51         8.06 o                         
   2 -12   2          2.97          2.69         0.75 o                         
   3 -12   2         31.92         39.12         1.72 o                         
   4 -12   2        197.34        197.56         6.42 o                         
   5 -12   2        511.31        519.35        16.05 o                         
   6 -12   2        215.72        219.51         7.02 o                         
   7 -12   2         84.14         94.00         3.29 o                         
   8 -12   2          2.96          1.94         0.97 o                         
   2 -11   2        193.62        199.35         6.35 o                         
   3 -11   2        225.72        228.09         6.87 o                         
   4 -11   2        695.74        650.91        20.98 o                         
   5 -11   2         36.05         38.08         1.79 o                         
   6 -11   2        105.28         97.29         3.51 o                         
   7 -11   2          3.11          3.43         0.90 o                         
   8 -11   2         66.87         66.30         2.54 o                         
   9 -11   2         66.40         68.02         2.61 o                         
  -9 -10   2          3.41          6.72         1.05 o                         
   2 -10   2        272.52        294.17         8.96 o                         
   3 -10   2         66.19         63.61         2.31 o                         
   4 -10   2        377.01        390.34        11.95 o                         
   5 -10   2         27.72         29.64         1.49 o                         
   6 -10   2        287.67        295.37         9.03 o                         
   7 -10   2        100.98         98.70         3.36 o                         
   8 -10   2        149.75        145.22         4.85 o                         
   9 -10   2         32.01         28.67         1.72 o                         
 -10  -9   2         65.95         73.47         2.84 o                         
  -9  -9   2        299.56        291.48         9.56 o                         
  -8  -9   2         75.64         74.81         2.76 o                         
  -7  -9   2         59.37         61.07         2.39 o                         
  -6  -9   2        160.03        157.17         5.00 o                         
  -1  -9   2       1357.02       1336.39        43.23 o                         
   0  -9   2        263.26        289.02         9.48 o                         
   1  -9   2        561.56        546.90        18.22 o                         
   2  -9   2        548.84        544.52        12.12 o                         
   3  -9   2         72.78         73.99         2.54 o                         
   4  -9   2        557.21        492.18        14.93 o                         
   5  -9   2         56.47         56.15         2.09 o                         
   6  -9   2         68.06         64.28         2.39 o                         
   7  -9   2         37.24         35.09         1.64 o                         
   8  -9   2        161.45        172.77         5.45 o                         
   9  -9   2         82.19         79.22         2.91 o                         
  10  -9   2        104.26        110.65         3.81 o                         
 -10  -8   2         38.70         45.32         2.02 o                         
  -9  -8   2         97.90        100.65         3.43 o                         
  -8  -8   2        378.85        363.38        10.90 o                         
  -7  -8   2         31.47         29.04         1.49 o                         
  -6  -8   2        682.56        617.01        19.26 o                         
  -5  -8   2        603.17        617.39        18.07 o                         
  -4  -8   2        746.79        714.82        22.40 o                         
  -3  -8   2        126.65        101.89         2.39 o                         
  -2  -8   2        368.54        353.90        11.80 o                         
  -1  -8   2        332.03        309.48        10.38 o                         
   0  -8   2        512.47        566.76        18.07 o                         
   1  -8   2        318.73        301.11        10.15 o                         
   2  -8   2        134.07        143.63         4.11 o                         
   3  -8   2         13.03         11.62         0.59 o                         
   4  -8   2         73.39         80.51         2.76 o                         
   5  -8   2        162.04        170.62         3.40 o                         
   6  -8   2        571.37        569.98        17.25 o                         
   7  -8   2        355.41        351.21        10.68 o                         
   8  -8   2        443.20        420.13        13.44 o                         
   9  -8   2          6.31          4.41         0.90 o                         
  10  -8   2         35.37         36.88         1.72 o                         
 -11  -7   2         33.48         33.97         1.79 o                         
 -10  -7   2        307.45        329.56        10.08 o                         
  -9  -7   2         89.21         85.41         2.99 o                         
  -8  -7   2         11.89         10.00         0.97 o                         
  -7  -7   2         46.44         48.31         1.87 o                         
  -6  -7   2        378.39        377.12        11.80 o                         
  -5  -7   2         88.10         92.66         3.29 o                         
  -4  -7   2         68.06         81.23         1.63 o                         
  -3  -7   2         35.63         33.85         0.81 o                         
  -2  -7   2        693.01        689.43        33.22 o                         
  -1  -7   2        375.28        442.00        15.01 o                         
   0  -7   2       1305.11       1220.81        39.05 o                         
   1  -7   2        964.38        998.82        22.41 o                         
   2  -7   2         59.28         34.63         1.03 o                         
   3  -7   2        227.86        254.15         5.76 o                         
   4  -7   2        285.25        271.74        12.21 o                         
   5  -7   2         13.50         13.89         0.63 o                         
   6  -7   2         26.04         25.01         0.87 o                         
   7  -7   2        113.17        107.74         3.51 o                         
   8  -7   2         80.51         76.68         2.69 o                         
   9  -7   2        149.31        130.81         4.48 o                         
  10  -7   2         53.40         51.44         2.09 o                         
 -11  -6   2         13.43         17.25         1.34 o                         
 -10  -6   2         63.58         68.62         2.69 o                         
  -9  -6   2        129.86        139.77         4.55 o                         
  -8  -6   2         46.07         46.81         1.87 o                         
  -7  -6   2        375.01        403.48        12.17 o                         
  -6  -6   2        444.96        395.26        12.99 o                         
  -5  -6   2        889.77        890.68        14.60 o                         
  -4  -6   2        881.25        906.36        14.52 o                         
  -3  -6   2        383.07        356.02         8.07 o                         
  -2  -6   2        101.39        102.71         2.04 o                         
  -1  -6   2       1342.08       1430.39        47.04 o                         
   0  -6   2       1389.40       1397.09        48.23 o                         
   1  -6   2       2479.90       2553.29        56.74 o                         
   2  -6   2       1301.19       1334.58        34.94 o                         
   3  -6   2        149.14        163.49         5.15 o                         
   4  -6   2        163.52        145.24         4.78 o                         
   5  -6   2        462.92        481.81        10.93 o                         
   6  -6   2        180.63        169.45         3.36 o                         
   7  -6   2         15.19         13.19         0.65 o                         
   8  -6   2          6.06          5.06         0.65 o                         
   9  -6   2        216.78        210.32         6.64 o                         
  10  -6   2         72.42         70.33         2.61 o                         
  11  -6   2        143.18        152.01         4.93 o                         
 -11  -5   2         78.99         78.40         2.99 o                         
 -10  -5   2         64.24         64.36         2.39 o                         
  -9  -5   2         55.28         54.06         2.17 o                         
  -8  -5   2        252.29        227.65         7.24 o                         
  -7  -5   2        754.92        732.89        22.17 o                         
  -6  -5   2         69.60         71.35         1.59 o                         
  -5  -5   2       1125.12       1118.31        18.27 o                         
  -4  -5   2          2.31          2.03         0.24 o                         
  -3  -5   2       1099.91       1095.28        18.18 o                         
  -2  -5   2        198.32        231.55         5.21 o                         
  -1  -5   2       2293.89       2372.86        78.77 o                         
   0  -5   2       1451.56       1488.92        48.46 o                         
   1  -5   2        150.60        169.62         5.56 o                         
   2  -5   2        114.41        108.65         2.99 o                         
   3  -5   2        331.01        401.90         9.02 o                         
   4  -5   2        526.46        579.59        10.77 o                         
   5  -5   2        237.96        243.14         4.57 o                         
   6  -5   2         35.81         35.65         0.98 o                         
   7  -5   2         12.26          8.95         0.53 o                         
   8  -5   2        163.98        162.55         3.28 o                         
   9  -5   2        279.51        284.21         6.46 o                         
  10  -5   2         68.38         74.96         2.61 o                         
  11  -5   2         60.85         62.12         2.24 o                         
 -11  -4   2         16.21         16.87         1.27 o                         
 -10  -4   2        336.56        308.66         9.78 o                         
  -9  -4   2        409.20        409.38        12.47 o                         
  -8  -4   2         81.15         90.04         3.06 o                         
  -7  -4   2        331.88        328.67         6.29 o                         
  -6  -4   2        108.27        106.58         2.40 o                         
  -5  -4   2        691.02        711.37        11.55 o                         
  -4  -4   2        275.84        279.86         4.66 o                         
  -3  -4   2        154.45        172.80         2.93 o                         
  -2  -4   2        469.68        498.65        24.86 o                         
  -1  -4   2       1751.67       1848.17        43.53 o                         
   0  -4   2       5769.58       5852.22       195.02 o                         
   1  -4   2        139.24        140.08         3.26 o                         
   2  -4   2        103.66        106.09         2.44 o                         
   3  -4   2        265.60        283.43         6.36 o                         
   4  -4   2       1448.50       1435.48        26.86 o                         
   5  -4   2        471.17        467.28         8.82 o                         
   6  -4   2        274.84        265.23         5.17 o                         
   7  -4   2        646.77        629.29        14.63 o                         
   8  -4   2        105.10        111.75         2.33 o                         
   9  -4   2         50.62         55.07         1.34 o                         
  10  -4   2        213.60        221.38         6.79 o                         
  11  -4   2         31.67         34.49         1.49 o                         
 -11  -3   2          1.35          1.57         0.82 o                         
 -10  -3   2        492.07        508.38        15.38 o                         
  -9  -3   2        218.86        207.86         6.87 o                         
  -8  -3   2        591.21        595.81        17.92 o                         
  -7  -3   2        574.89        591.02        14.11 o                         
  -6  -3   2         62.41         48.24         0.97 o                         
  -5  -3   2       1610.33       1577.71        35.76 o                         
  -4  -3   2        433.04        481.46        10.36 o                         
  -3  -3   2        847.19        866.16        16.74 o                         
  -2  -3   2          7.01         10.03         0.39 o                         
  -1  -3   2       4239.62       4312.89       142.01 o                         
   0  -3   2       1969.12       1905.17        66.00 o                         
   1  -3   2       4323.21       4232.63       103.93 o                         
   2  -3   2        537.19        540.54        12.00 o                         
   3  -3   2        195.91        209.74         5.97 o                         
   4  -3   2        870.37        943.21        17.43 o                         
   5  -3   2        404.92        401.60         7.69 o                         
   6  -3   2          3.64          1.99         0.60 o                         
   7  -3   2       1343.39       1289.93        67.94 o                         
   8  -3   2         61.91         65.79         1.53 o                         
   9  -3   2        106.27        103.74         2.21 o                         
  10  -3   2         84.64         85.17         1.90 o                         
  11  -3   2         18.35         22.32         1.19 o                         
 -12  -2   2         50.76         50.92         2.09 o                         
 -11  -2   2        170.55        172.99         5.67 o                         
 -10  -2   2         19.89         19.64         1.27 o                         
  -9  -2   2        324.99        320.53        10.15 o                         
  -8  -2   2          6.72          4.92         0.55 o                         
  -7  -2   2        318.72        317.84         5.20 o                         
  -6  -2   2         66.71         85.09         1.55 o                         
  -5  -2   2         15.14         12.98         0.46 o                         
  -4  -2   2       2769.37       3039.32        49.65 o                         
  -3  -2   2         96.78         90.72         1.52 o                         
  -2  -2   2        563.16        563.36         9.24 o                         
  -1  -2   2       1229.45       1377.98        44.05 o                         
   1  -2   2       4857.37       4778.64       108.15 o                         
   2  -2   2       1296.81       1279.50        42.56 o                         
   3  -2   2        843.37        783.51        26.80 o                         
   4  -2   2        175.02        191.72         4.18 o                         
   5  -2   2       1338.56       1343.19        41.35 o                         
   6  -2   2          0.52          0.56         0.60 o                         
   7  -2   2         52.93         48.96         2.13 o                         
   8  -2   2        531.12        521.83        10.03 o                         
   9  -2   2        215.41        204.09         4.02 o                         
  10  -2   2         55.55         52.85         1.32 o                         
  11  -2   2        281.97        267.58         5.23 o                         
 -12  -1   2         62.46         71.30         2.69 o                         
 -11  -1   2        280.85        276.10         8.66 o                         
 -10  -1   2         70.93         71.60         2.69 o                         
  -9  -1   2         43.35         41.33         1.11 o                         
  -8  -1   2          1.85          1.89         0.44 o                         
  -7  -1   2        214.22        200.28         3.39 o                         
  -6  -1   2        130.85        117.55         2.08 o                         
  -5  -1   2        647.10        622.95        10.34 o                         
  -4  -1   2        168.42        145.16         2.47 o                         
  -3  -1   2        296.37        324.23         5.27 o                         
  -2  -1   2         77.33         76.91         1.30 o                         
  -1  -1   2       5132.50       5044.59       165.68 o                         
   0  -1   2       4457.02       4298.21       140.00 o                         
   1  -1   2       1545.55       1526.26        28.39 o                         
   2  -1   2        775.37        766.94        25.01 o                         
   3  -1   2       1844.83       1930.76        42.21 o                         
   4  -1   2       1163.97       1252.57        19.68 o                         
   5  -1   2       1457.29       1615.77        22.90 o                         
   6  -1   2         98.53        102.70         3.44 o                         
   7  -1   2        104.14        105.17         2.15 o                         
   8  -1   2       1052.15       1028.47        19.28 o                         
   9  -1   2        385.14        398.70         8.41 o                         
  10  -1   2        124.35        131.83         3.90 o                         
  11  -1   2          3.77          8.73         1.41 o                         
 -12   0   2          3.40          6.94         0.90 o                         
 -11   0   2         51.59         53.23         2.09 o                         
 -10   0   2        282.91        275.65         8.59 o                         
  -9   0   2         22.24         19.73         0.78 o                         
  -8   0   2        236.61        208.62         4.10 o                         
  -7   0   2         58.76         61.39         1.42 o                         
  -6   0   2          0.06          0.27         0.26 o                         
  -5   0   2         87.11         95.86         1.68 o                         
  -4   0   2       1879.71       1917.56        31.14 o                         
  -3   0   2       1248.46       1226.89        19.99 o                         
  -2   0   2        435.28        377.29         6.20 o                         
  -1   0   2         96.89         91.78         1.16 o                         
   0   0   2       1284.55       1328.38        31.74 o                         
   1   0   2         59.90         63.04         1.90 o                         
   2   0   2        957.71        877.21        14.26 o                         
   3   0   2       1962.10       2065.94        23.51 o                         
   4   0   2          0.19          6.64         0.22 o                         
   5   0   2        542.93        580.84         7.55 o                         
   6   0   2       1401.82       1360.67        19.50 o                         
   7   0   2          7.65          7.07         0.82 o                         
   8   0   2          0.30          1.95         0.42 o                         
   9   0   2         89.11         93.48         1.95 o                         
  10   0   2        214.41        236.20         4.61 o                         
  11   0   2         75.92         69.75         2.22 o                         
 -12   1   2         61.34         76.01         2.69 o                         
 -11   1   2        281.08        278.19         8.59 o                         
 -10   1   2         71.52         77.30         1.76 o                         
  -9   1   2         42.52         40.37         1.31 o                         
  -8   1   2          1.49          1.02         0.39 o                         
  -7   1   2        210.04        197.82         3.39 o                         
  -6   1   2        129.93        121.67         2.67 o                         
  -5   1   2        647.34        639.01        10.33 o                         
  -4   1   2        167.26        147.30         3.60 o                         
  -3   1   2        297.50        317.23         5.27 o                         
  -2   1   2         74.35         74.66         2.06 o                         
  -1   1   2       5141.99       5013.54       175.11 o                         
   0   1   2       4462.12       4225.05       284.35 o                         
   1   1   2       1559.68       1509.16        31.72 o                         
   2   1   2        783.28        769.42        11.33 o                         
   3   1   2       1850.76       1880.35        23.77 o                         
   4   1   2       1169.19       1230.19        15.51 o                         
   5   1   2       1457.87       1589.80        18.16 o                         
   6   1   2         98.89        104.50         1.58 o                         
   7   1   2        101.64        105.82         2.13 o                         
   8   1   2       1051.35       1024.74        19.25 o                         
   9   1   2        384.51        387.85         7.48 o                         
  10   1   2        122.58        122.10         3.43 o                         
  11   1   2          3.57          8.09         1.19 o                         
 -12   2   2         51.47         51.82         2.02 o                         
 -11   2   2        169.68        179.94         5.60 o                         
 -10   2   2         20.25         19.31         0.85 o                         
  -9   2   2        326.98        329.20         6.33 o                         
  -8   2   2          6.46          4.49         0.41 o                         
  -7   2   2        320.68        303.26        10.29 o                         
  -6   2   2         65.87         85.74         2.08 o                         
  -5   2   2         14.39         13.25         0.45 o                         
  -4   2   2       2768.14       3070.67        49.67 o                         
  -3   2   2         93.46         86.72         1.51 o                         
  -2   2   2        563.21        567.33        10.17 o                         
  -1   2   2       1221.41       1315.02        19.53 o                         
   1   2   2       4841.03       4673.99        88.19 o                         
   2   2   2       1299.53       1284.94        20.90 o                         
   3   2   2        849.65        811.61        13.15 o                         
   4   2   2        175.20        188.78         2.61 o                         
   5   2   2       1338.96       1310.51        24.21 o                         
   6   2   2          0.46          0.32         0.30 o                         
   7   2   2         52.87         48.37         1.48 o                         
   8   2   2        528.83        540.56        12.85 o                         
   9   2   2        213.58        205.71         8.85 o                         
  10   2   2         55.27         52.40         1.74 o                         
  11   2   2        283.29        267.29         6.76 o                         
 -11   3   2          1.15          1.10         0.56 o                         
 -10   3   2        492.23        497.69        13.48 o                         
  -9   3   2        221.59        222.41         4.29 o                         
  -8   3   2        590.84        587.18         9.73 o                         
  -7   3   2        575.10        594.36        11.65 o                         
  -6   3   2         61.42         46.78         2.17 o                         
  -5   3   2       1609.36       1602.55        25.88 o                         
  -4   3   2        442.46        504.60         8.10 o                         
  -3   3   2        849.09        869.66        17.52 o                         
  -2   3   2          6.02          8.69         0.25 o                         
  -1   3   2       4235.95       4273.22        63.01 o                         
   0   3   2       1976.87       1992.47        24.91 o                         
   1   3   2       4315.66       4235.87       105.29 o                         
   2   3   2        540.50        534.84        10.01 o                         
   3   3   2        196.43        200.85         3.39 o                         
   4   3   2        864.27        924.50        12.54 o                         
   5   3   2        405.28        409.42         5.53 o                         
   6   3   2          3.77          3.03         0.59 o                         
   7   3   2       1346.49       1286.21        49.24 o                         
   8   3   2         60.97         63.67         2.28 o                         
   9   3   2        107.20        104.04         2.85 o                         
  10   3   2         84.01         85.67         3.21 o                         
  11   3   2         18.53         20.38         1.21 o                         
 -11   4   2         16.20         15.75         0.75 o                         
 -10   4   2        336.27        314.79         6.37 o                         
  -9   4   2        409.16        402.03         8.88 o                         
  -8   4   2         82.06         87.31         2.42 o                         
  -7   4   2        333.06        326.05         5.47 o                         
  -6   4   2        111.79        104.48         2.24 o                         
  -5   4   2        690.10        698.46        23.80 o                         
  -4   4   2        274.40        284.33         5.59 o                         
  -3   4   2        156.71        177.20         3.05 o                         
  -2   4   2        461.27        500.13         6.29 o                         
  -1   4   2       1741.89       1865.21        27.34 o                         
   0   4   2       5743.70       5889.63        95.81 o                         
   1   4   2        141.95        143.47         1.96 o                         
   2   4   2         99.94        103.24         1.77 o                         
   3   4   2        268.41        280.46         4.65 o                         
   4   4   2       1460.58       1436.60        23.37 o                         
   5   4   2        472.16        464.42         7.07 o                         
   6   4   2        276.55        272.45         4.66 o                         
   7   4   2        647.44        638.03        17.47 o                         
   8   4   2        106.54        112.56         5.08 o                         
   9   4   2         50.64         53.68         2.43 o                         
  10   4   2        213.75        212.98         5.49 o                         
  11   4   2         30.76         30.46         2.61 o                         
 -11   5   2         80.42         80.13         1.80 o                         
 -10   5   2         64.54         59.98         1.54 o                         
  -9   5   2         56.25         56.89         1.34 o                         
  -8   5   2        251.44        229.89         3.91 o                         
  -7   5   2        760.15        731.58        12.00 o                         
  -6   5   2         70.66         75.99         1.73 o                         
  -5   5   2       1124.98       1122.05        18.27 o                         
  -4   5   2          2.21          2.83         0.33 o                         
  -3   5   2       1103.11       1128.54        15.38 o                         
  -2   5   2        198.12        229.11         3.52 o                         
  -1   5   2       2277.98       2371.45        45.98 o                         
   0   5   2       1447.30       1463.22        28.84 o                         
   1   5   2        154.04        175.66         2.83 o                         
   2   5   2        113.63        108.83         1.51 o                         
   3   5   2        326.65        399.11         5.42 o                         
   4   5   2        526.37        564.49        11.60 o                         
   5   5   2        233.07        231.90         4.74 o                         
   6   5   2         36.13         37.18         0.85 o                         
   7   5   2         12.70         10.73         1.01 o                         
   8   5   2        165.31        166.49         5.23 o                         
   9   5   2        279.74        261.57         6.78 o                         
  10   5   2         69.30         73.49         3.10 o                         
  11   5   2         61.06         58.00         1.93 o                         
 -11   6   2         13.63         14.67         1.03 o                         
 -10   6   2         64.60         72.90         2.24 o                         
  -9   6   2        129.50        138.00         2.81 o                         
  -8   6   2         44.73         44.09         1.17 o                         
  -7   6   2        370.66        395.67         6.58 o                         
  -6   6   2        442.00        434.21         7.05 o                         
  -5   6   2        892.71        893.16        14.59 o                         
  -4   6   2        873.88        874.43        13.13 o                         
  -3   6   2        385.24        359.62         4.89 o                         
  -2   6   2        104.17        106.12         1.49 o                         
  -1   6   2       1345.13       1413.89        27.46 o                         
   0   6   2       1392.93       1469.17        21.91 o                         
   1   6   2       2477.84       2551.72        45.30 o                         
   2   6   2       1307.08       1365.43        18.29 o                         
   3   6   2        154.22        167.36         2.30 o                         
   4   6   2        165.78        147.84         3.18 o                         
   5   6   2        465.59        502.41        11.90 o                         
   6   6   2        181.53        168.77         3.00 o                         
   7   6   2         16.43         15.00         0.82 o                         
   8   6   2          6.35          6.35         0.63 o                         
   9   6   2        219.21        211.24         5.82 o                         
  10   6   2         71.60         75.00         4.70 o                         
  11   6   2        140.70        148.76         6.42 o                         
 -11   7   2         33.40         32.70         1.53 o                         
 -10   7   2        308.02        318.47         8.07 o                         
  -9   7   2         88.53         83.01         1.57 o                         
  -8   7   2         13.28         12.33         0.49 o                         
  -7   7   2         46.38         45.59         0.97 o                         
  -6   7   2        380.16        386.17         6.93 o                         
  -5   7   2         88.60        100.56         1.77 o                         
  -4   7   2         64.50         75.49         1.27 o                         
  -3   7   2         35.40         33.95         0.59 o                         
  -2   7   2        690.51        692.65         9.63 o                         
  -1   7   2        375.35        448.90         7.36 o                         
   0   7   2       1301.49       1175.87        72.20 o                         
   1   7   2        965.11       1007.30        15.10 o                         
   2   7   2         59.47         35.70         0.60 o                         
   3   7   2        227.33        251.05         3.45 o                         
   4   7   2        286.29        283.63         5.56 o                         
   5   7   2         13.47         13.51         0.82 o                         
   6   7   2         24.58         23.60         0.88 o                         
   7   7   2        112.46        103.51         2.87 o                         
   8   7   2         82.66         74.75         2.14 o                         
   9   7   2        148.20        138.18         3.56 o                         
  10   7   2         52.34         48.54         2.09 o                         
 -10   8   2         39.07         42.39         1.83 o                         
  -9   8   2         95.90         97.93         2.28 o                         
  -8   8   2        380.68        348.25         7.07 o                         
  -7   8   2         32.76         29.63         0.68 o                         
  -6   8   2        681.85        638.76        10.42 o                         
  -5   8   2        597.49        588.94         8.83 o                         
  -4   8   2        749.81        746.44        10.97 o                         
  -3   8   2        125.43         97.34         1.55 o                         
  -2   8   2        369.38        349.50         4.77 o                         
  -1   8   2        333.89        306.35         6.09 o                         
   0   8   2        510.85        534.52         8.87 o                         
   1   8   2        322.75        299.36         7.27 o                         
   2   8   2        137.47        143.48         2.25 o                         
   3   8   2         12.42         12.24         0.54 o                         
   4   8   2         71.24         72.82         1.66 o                         
   5   8   2        162.69        172.16         4.35 o                         
   6   8   2        570.68        565.77         9.70 o                         
   7   8   2        354.25        340.61        11.83 o                         
   8   8   2        441.57        446.06        10.66 o                         
   9   8   2          6.30          4.92         0.93 o                         
  10   8   2         36.02         37.67         1.43 o                         
 -10   9   2         65.32         71.90         2.30 o                         
  -9   9   2        302.37        310.02         6.22 o                         
  -8   9   2         75.18         74.13         1.81 o                         
  -7   9   2         60.18         63.27         1.55 o                         
  -6   9   2        158.95        153.31         3.23 o                         
  -5   9   2        197.51        205.04         3.64 o                         
  -4   9   2         80.93         70.53         1.17 o                         
  -3   9   2        281.74        281.99         4.24 o                         
  -2   9   2        200.01        184.06         2.80 o                         
  -1   9   2       1352.05       1298.21        21.23 o                         
   0   9   2        263.65        275.88         4.62 o                         
   1   9   2        559.04        543.46         8.02 o                         
   2   9   2        547.63        535.77        18.13 o                         
   3   9   2         75.10         74.85         2.54 o                         
   4   9   2        555.48        489.83        35.80 o                         
   5   9   2         57.89         54.08         1.16 o                         
   6   9   2         67.78         61.15         1.30 o                         
   7   9   2         35.88         33.40         1.19 o                         
   8   9   2        162.65        165.40         4.30 o                         
   9   9   2         80.62         78.21         5.30 o                         
  10   9   2        104.87        108.15         3.01 o                         
  -9  10   2          3.29          4.25         0.67 o                         
  -8  10   2        150.62        147.18         3.19 o                         
  -7  10   2         59.27         57.57         1.46 o                         
  -6  10   2          6.72          5.52         0.47 o                         
  -5  10   2        167.33        169.38         3.06 o                         
  -4  10   2          0.96          0.69         0.37 o                         
  -3  10   2         23.08         17.28         0.61 o                         
  -2  10   2        113.81        111.86         2.04 o                         
  -1  10   2        138.68        121.77         3.17 o                         
   0  10   2        122.52        127.18         3.96 o                         
   1  10   2        161.69        173.05         9.30 o                         
   2  10   2        267.95        287.18         7.95 o                         
   3  10   2         64.71         63.10         4.67 o                         
   4  10   2        372.24        388.79         8.68 o                         
   5  10   2         27.08         27.90         0.77 o                         
   6  10   2        288.17        286.37         5.54 o                         
   7  10   2         99.24         95.50         2.59 o                         
   8  10   2        152.57        148.63         3.83 o                         
   9  10   2         31.35         28.94         1.24 o                         
  -9  11   2         73.10         74.32         1.87 o                         
  -8  11   2         68.17         64.49         1.64 o                         
  -7  11   2         30.95         33.78         1.09 o                         
  -6  11   2        303.71        297.17         5.21 o                         
  -5  11   2        148.41        136.16         3.21 o                         
  -4  11   2         95.00         97.32         1.86 o                         
  -3  11   2        449.57        469.43         8.06 o                         
  -2  11   2        578.33        602.13        10.99 o                         
  -1  11   2        157.04        156.09         3.29 o                         
   0  11   2        203.35        195.38         4.91 o                         
   1  11   2        262.93        251.38         9.30 o                         
   2  11   2        190.78        202.48         3.55 o                         
   3  11   2        223.88        216.49         3.85 o                         
   4  11   2        699.54        699.49        11.76 o                         
   5  11   2         36.36         38.70         0.94 o                         
   6  11   2        104.79        102.47         1.99 o                         
   7  11   2          2.90          2.35         0.58 o                         
   8  11   2         67.48         64.16         2.39 o                         
   9  11   2         65.39         62.52         3.17 o                         
  -8  12   2         67.50         70.12         1.77 o                         
  -7  12   2         17.75         17.16         0.83 o                         
  -6  12   2         57.02         56.17         1.27 o                         
  -5  12   2        181.85        185.69         3.35 o                         
  -4  12   2         79.67         79.62         1.60 o                         
  -3  12   2         74.37         79.68         1.79 o                         
  -2  12   2        134.64        123.77         2.27 o                         
  -1  12   2        439.06        439.83         7.56 o                         
   0  12   2          7.34          8.61         0.44 o                         
   1  12   2        252.08        258.49         4.52 o                         
   2  12   2          2.92          1.97         0.36 o                         
   3  12   2         30.63         36.76         0.89 o                         
   4  12   2        198.75        203.02         3.60 o                         
   5  12   2        515.56        524.97         9.00 o                         
   6  12   2        215.97        219.22         3.92 o                         
   7  12   2         82.06         88.62         2.48 o                         
   8  12   2          2.75          1.61         0.71 o                         
  -8  13   2         13.78         13.97         0.83 o                         
  -7  13   2         73.16         72.41         1.79 o                         
  -6  13   2        321.58        323.03         5.67 o                         
  -5  13   2         58.25         53.19         1.19 o                         
  -4  13   2         44.44         48.23         1.12 o                         
  -3  13   2         52.99         51.94         1.16 o                         
  -2  13   2         12.85         15.31         0.62 o                         
  -1  13   2         76.02         76.65         1.70 o                         
   0  13   2         38.10         33.90         0.85 o                         
   1  13   2         14.24         15.98         0.60 o                         
   2  13   2          5.21          4.50         0.40 o                         
   3  13   2        177.00        167.26         3.01 o                         
   4  13   2         30.31         29.48         0.84 o                         
   5  13   2        393.89        390.80         6.74 o                         
   6  13   2         22.41         19.12         0.75 o                         
   7  13   2        108.47        107.94         3.06 o                         
  -7  14   2          8.67          7.67         0.69 o                         
  -6  14   2         31.40         31.20         1.00 o                         
  -5  14   2         31.70         31.09         0.93 o                         
  -4  14   2        194.33        180.76         3.29 o                         
  -3  14   2        146.83        136.60         2.54 o                         
  -2  14   2        101.69         95.13         1.86 o                         
  -1  14   2         48.35         43.71         1.02 o                         
   0  14   2        315.03        308.72         5.38 o                         
   1  14   2         22.55         22.73         0.74 o                         
   2  14   2        214.96        218.54         3.89 o                         
   3  14   2        150.74        152.49         2.80 o                         
   4  14   2        153.86        160.45         2.94 o                         
   5  14   2        146.96        151.23         2.81 o                         
   6  14   2         71.47         73.62         1.56 o                         
   7  14   2          1.33          1.68         0.63 o                         
  -6  15   2         65.70         64.50         1.50 o                         
  -5  15   2        232.48        238.86         4.29 o                         
  -4  15   2        212.73        199.68         3.62 o                         
  -3  15   2         44.24         47.82         1.15 o                         
  -2  15   2          2.11          1.88         0.45 o                         
  -1  15   2        105.47         98.09         1.89 o                         
   0  15   2        169.57        165.29         3.00 o                         
   1  15   2          2.06          2.42         0.42 o                         
   2  15   2         54.81         53.85         1.21 o                         
   3  15   2         91.26         92.30         1.83 o                         
   4  15   2        113.50        119.55         2.30 o                         
   5  15   2          9.74          9.83         0.58 o                         
  -4  16   2          9.62         10.51         0.62 o                         
  -3  16   2        492.39        480.31         8.30 o                         
  -2  16   2          0.19          0.04         0.45 o                         
  -1  16   2        286.98        291.44         5.13 o                         
   0  16   2         89.15         82.85         1.68 o                         
   1  16   2        436.76        432.72         7.50 o                         
   2  16   2         85.92         91.62         1.83 o                         
   3  16   2         41.87         42.03         1.14 o                         
   4  16   2         42.85         43.62         1.10 o                         
  -2  17   2        120.28        121.93         2.36 o                         
  -1  17   2         68.38         63.63         1.43 o                         
   0  17   2         79.33         78.72         1.63 o                         
   1  17   2         67.57         60.44         1.38 o                         
   2  17   2          9.63          8.64         0.58 o                         
   5 -15   3         13.68         13.66         1.27 o                         
   3 -14   3         35.54         35.69         1.79 o                         
   4 -14   3         13.64         13.07         1.19 o                         
   5 -14   3        132.42        135.51         4.55 o                         
   6 -14   3         24.86         26.65         1.72 o                         
   1 -13   3        125.51        137.16         4.41 o                         
   2 -13   3         65.01         67.12         2.46 o                         
   3 -13   3         12.74         12.99         1.12 o                         
   4 -13   3        140.31        144.85         4.70 o                         
   5 -13   3        126.66        135.59         4.48 o                         
   6 -13   3         89.86         90.57         3.21 o                         
   7 -13   3         96.85        103.78         3.58 o                         
   1 -12   3         12.61         13.51         1.05 o                         
   2 -12   3        215.37        211.52         6.72 o                         
   3 -12   3         19.77         24.12         1.42 o                         
   4 -12   3         74.77         79.81         2.91 o                         
   5 -12   3        166.18        169.78         5.45 o                         
   6 -12   3         62.02         60.40         2.46 o                         
   7 -12   3         12.13         13.14         1.19 o                         
   8 -12   3         35.48         35.09         1.94 o                         
   1 -11   3        536.51        535.71        16.28 o                         
   2 -11   3         72.27         66.67         2.54 o                         
   3 -11   3        250.95        254.97         7.99 o                         
   4 -11   3        919.62        947.25        28.67 o                         
   5 -11   3        498.85        508.08        15.23 o                         
   6 -11   3          5.31          3.88         0.90 o                         
   7 -11   3        111.98        112.37         3.96 o                         
   8 -11   3         66.94         68.54         2.69 o                         
   1 -10   3        317.87        344.87        10.83 o                         
   2 -10   3        406.35        446.18        13.36 o                         
   3 -10   3        211.04        205.62         6.50 o                         
   4 -10   3         38.64         36.51         1.72 o                         
   5 -10   3        133.23        140.66         4.70 o                         
   6 -10   3         20.01         23.52         1.42 o                         
   7 -10   3        202.20        218.09         6.64 o                         
   8 -10   3         59.14         51.74         2.17 o                         
   9 -10   3          0.53          0.60         0.90 o                         
 -10  -9   3         41.85         52.71         2.24 o                         
  -9  -9   3         24.84         24.86         1.57 o                         
  -1  -9   3        212.63        226.83         7.91 o                         
   0  -9   3       1215.12       1138.23        38.23 o                         
   1  -9   3         52.00         63.81         1.63 o                         
   2  -9   3        245.36        242.01         5.52 o                         
   3  -9   3         11.28          8.80         0.61 o                         
   4  -9   3        529.70        526.30        16.72 o                         
   5  -9   3        192.81        183.52         5.90 o                         
   6  -9   3        159.27        156.27         5.08 o                         
   7  -9   3          6.00          7.32         0.90 o                         
   8  -9   3         87.08         75.93         2.84 o                         
   9  -9   3         49.18         44.42         1.94 o                         
 -10  -8   3          3.74          5.75         1.05 o                         
  -9  -8   3         70.43         73.99         2.76 o                         
  -8  -8   3          5.32          4.93         0.90 o                         
  -7  -8   3        162.74        159.33         5.15 o                         
  -3  -8   3        972.47        916.93        30.31 o                         
  -2  -8   3         13.64         20.08         1.27 o                         
  -1  -8   3       1172.44       1219.32        39.12 o                         
   0  -8   3       1326.94       1303.84        43.23 o                         
   1  -8   3        857.52        984.93        21.41 o                         
   2  -8   3         85.21         77.35         1.94 o                         
   3  -8   3          2.64          4.30         1.27 o                         
   4  -8   3        471.06        484.37        17.77 o                         
   5  -8   3        257.76        258.14         5.09 o                         
   6  -8   3         77.70         73.62         2.76 o                         
   7  -8   3          9.99         12.32         1.05 o                         
   8  -8   3          0.65          1.64         0.82 o                         
   9  -8   3         45.78         48.01         1.94 o                         
  10  -8   3        258.14        277.45         8.74 o                         
 -11  -7   3        172.55        177.32         5.82 o                         
 -10  -7   3          0.70          0.82         0.90 o                         
  -9  -7   3        179.97        179.04         5.82 o                         
  -8  -7   3         54.69         61.30         2.31 o                         
  -7  -7   3        655.09        630.45        19.11 o                         
  -6  -7   3         79.39         79.07         2.84 o                         
  -5  -7   3       2232.91       2194.71        65.26 o                         
  -4  -7   3        151.77        143.04         3.28 o                         
  -3  -7   3        720.47        690.40        13.06 o                         
  -2  -7   3       1015.28       1086.79        37.18 o                         
  -1  -7   3       1415.13       1373.87        44.57 o                         
   0  -7   3       1090.67       1136.29        37.41 o                         
   1  -7   3        589.05        549.50        12.99 o                         
   2  -7   3        296.40        309.02         7.08 o                         
   3  -7   3         56.76         43.55         1.23 o                         
   4  -7   3         33.46         32.08         1.05 o                         
   5  -7   3        240.16        253.84         4.89 o                         
   6  -7   3        188.72        185.05         3.71 o                         
   7  -7   3        184.99        204.43         4.03 o                         
   8  -7   3        155.59        159.40         5.00 o                         
   9  -7   3        137.24        147.98         4.78 o                         
  10  -7   3         23.04         20.23         1.34 o                         
 -11  -6   3         16.88         18.44         1.42 o                         
 -10  -6   3          0.85          1.57         0.90 o                         
  -9  -6   3        250.83        258.11         7.76 o                         
  -8  -6   3        164.43        169.11         5.38 o                         
  -7  -6   3         42.08         41.21         1.79 o                         
  -6  -6   3         93.74         92.81         2.99 o                         
  -5  -6   3        145.76        153.29         3.57 o                         
  -4  -6   3        579.41        588.97        14.60 o                         
  -3  -6   3        263.52        260.93         5.96 o                         
  -2  -6   3        512.58        522.27        12.30 o                         
  -1  -6   3        661.10        777.61        25.24 o                         
   0  -6   3        744.78        786.95        25.98 o                         
   1  -6   3        248.99        258.61         5.81 o                         
   2  -6   3        284.81        334.03         7.73 o                         
   3  -6   3        120.38        124.23         2.92 o                         
   4  -6   3        458.30        503.23        11.41 o                         
   5  -6   3         99.33        101.61         2.07 o                         
   6  -6   3        704.60        666.33        12.97 o                         
   7  -6   3        482.12        457.97         8.99 o                         
   8  -6   3        270.42        280.29         7.64 o                         
   9  -6   3         85.64         82.80         2.76 o                         
  10  -6   3         36.56         40.32         1.72 o                         
 -11  -5   3         22.47         27.63         1.57 o                         
 -10  -5   3        476.67        484.49        15.46 o                         
  -9  -5   3        262.92        284.17         8.51 o                         
  -8  -5   3        352.46        314.48         9.86 o                         
  -7  -5   3         63.97         69.44         2.61 o                         
  -6  -5   3       1304.25       1258.07        38.38 o                         
  -5  -5   3        295.34        292.25         4.83 o                         
  -4  -5   3       1232.71       1110.41        18.86 o                         
  -3  -5   3        265.92        247.70        12.84 o                         
  -2  -5   3       1001.05       1054.61        34.64 o                         
  -1  -5   3         33.92         40.17         1.64 o                         
   0  -5   3       3314.99       3281.65       109.01 o                         
   1  -5   3        833.19        797.08        24.68 o                         
   2  -5   3        254.16        244.11         5.47 o                         
   3  -5   3        199.24        191.33         4.50 o                         
   4  -5   3       1126.44       1137.08        27.85 o                         
   5  -5   3        257.00        274.96         8.57 o                         
   6  -5   3        457.28        449.54        11.98 o                         
   7  -5   3        127.28        113.27         2.33 o                         
   8  -5   3          8.24         12.82         0.74 o                         
   9  -5   3          0.21          0.90         0.48 o                         
  10  -5   3         36.74         36.44         1.57 o                         
  11  -5   3         18.10         17.02         1.19 o                         
 -11  -4   3         49.54         49.87         2.09 o                         
 -10  -4   3        110.23        108.04         3.51 o                         
  -9  -4   3         70.02         75.86         2.69 o                         
  -8  -4   3        149.95        140.29         4.63 o                         
  -7  -4   3         51.08         45.10         1.79 o                         
  -6  -4   3          7.27          7.87         0.40 o                         
  -5  -4   3        345.92        341.28         6.39 o                         
  -4  -4   3        721.48        822.00        13.18 o                         
  -3  -4   3        136.58        121.83         2.89 o                         
  -2  -4   3        208.71        214.06         7.39 o                         
  -1  -4   3        877.86        897.27        21.12 o                         
   0  -4   3       2593.30       2866.75        90.64 o                         
   1  -4   3       1432.59       1414.55        33.01 o                         
   2  -4   3        214.01        221.49         5.15 o                         
   3  -4   3         18.31         21.64         0.93 o                         
   4  -4   3         59.84         63.87         1.63 o                         
   5  -4   3        245.13        257.85         6.36 o                         
   6  -4   3         81.26         77.02         2.19 o                         
   7  -4   3        260.78        230.38         4.47 o                         
   8  -4   3        136.37        133.58         2.72 o                         
   9  -4   3        115.73        111.21         2.31 o                         
  10  -4   3        123.20        122.26         2.59 o                         
  11  -4   3        127.87        146.26         4.48 o                         
 -11  -3   3        163.83        163.21         5.30 o                         
 -10  -3   3        149.65        142.08         4.78 o                         
  -9  -3   3        313.03        306.49         9.56 o                         
  -8  -3   3        317.01        306.71         9.56 o                         
  -7  -3   3       1062.88        963.75        30.09 o                         
  -6  -3   3        153.01        131.91         2.27 o                         
  -5  -3   3       2353.88       2318.13        39.49 o                         
  -4  -3   3        267.70        232.57         3.86 o                         
  -3  -3   3        493.27        467.43         7.61 o                         
  -2  -3   3        732.63        820.47        26.73 o                         
  -1  -3   3       2262.92       2184.11        73.17 o                         
   0  -3   3       1375.49       1465.67        60.70 o                         
   1  -3   3        343.96        377.68         8.18 o                         
   2  -3   3        213.15        263.56         5.60 o                         
   3  -3   3        139.47        135.21         4.85 o                         
   4  -3   3        880.85        913.87        32.63 o                         
   5  -3   3       1214.58       1160.36        28.92 o                         
   6  -3   3        252.30        238.19        17.14 o                         
   7  -3   3         24.36         22.12         0.76 o                         
   8  -3   3        271.86        255.14         4.97 o                         
   9  -3   3        743.35        752.78        13.77 o                         
  10  -3   3         82.52         86.76         1.94 o                         
  11  -3   3         41.99         40.20         1.13 o                         
 -11  -2   3         45.87         46.81         1.94 o                         
 -10  -2   3        104.81         91.76         3.29 o                         
  -9  -2   3        184.84        176.88         5.75 o                         
  -8  -2   3        109.36        119.54         3.88 o                         
  -7  -2   3          9.65          8.37         0.43 o                         
  -6  -2   3         33.29         27.15         0.69 o                         
  -5  -2   3        541.06        536.73         8.70 o                         
  -4  -2   3        549.29        586.66         9.50 o                         
  -3  -2   3        412.99        410.36         6.79 o                         
  -2  -2   3        214.61        218.77         5.02 o                         
  -1  -2   3       2065.33       1923.24        68.24 o                         
   0  -2   3       3742.82       3742.17       126.63 o                         
   1  -2   3       2220.45       2209.72        74.44 o                         
   2  -2   3        415.44        453.20        14.56 o                         
   3  -2   3         88.63        107.91         3.17 o                         
   4  -2   3         42.39         52.83         1.11 o                         
   5  -2   3         77.68         76.30         1.13 o                         
   6  -2   3        367.17        328.95         6.39 o                         
   7  -2   3        720.21        685.60        16.34 o                         
   8  -2   3        244.25        241.71         4.58 o                         
   9  -2   3        130.82        127.10         2.60 o                         
  10  -2   3         68.57         72.75         1.62 o                         
  11  -2   3          0.61         -0.17         0.55 o                         
 -12  -1   3        162.87        175.01         5.75 o                         
 -11  -1   3         83.18         81.01         2.99 o                         
 -10  -1   3        261.50        241.24         7.54 o                         
  -9  -1   3          7.81          5.15         0.82 o                         
  -8  -1   3        183.07        191.19         3.77 o                         
  -7  -1   3        792.06        761.24        12.31 o                         
  -6  -1   3         77.86         62.40         1.19 o                         
  -5  -1   3        673.27        674.69        10.96 o                         
  -4  -1   3        948.81        889.75        16.31 o                         
  -3  -1   3        426.85        428.21         7.11 o                         
  -2  -1   3       2273.08       2188.87        35.46 o                         
  -1  -1   3       3334.60       3178.99       109.31 o                         
   0  -1   3       2446.39       2430.12        32.19 o                         
   1  -1   3        147.70        155.05         2.25 o                         
   2  -1   3         19.09         17.57         0.41 o                         
   3  -1   3       1603.91       1537.03        27.82 o                         
   4  -1   3        451.54        495.75         7.07 o                         
   5  -1   3       1165.53       1227.22        17.29 o                         
   6  -1   3         96.70        109.82         1.86 o                         
   7  -1   3        401.60        398.44         7.54 o                         
   8  -1   3        272.17        269.24         5.27 o                         
   9  -1   3        152.30        151.98         3.04 o                         
  10  -1   3        173.61        171.94         4.68 o                         
  11  -1   3         48.41         48.95         3.29 o                         
 -12   0   3         68.26         65.48         2.46 o                         
 -11   0   3         79.90         95.34         3.29 o                         
 -10   0   3          0.05          0.52         0.75 o                         
  -9   0   3        663.92        674.43        20.53 o                         
  -8   0   3         68.62         65.22         1.31 o                         
  -7   0   3        380.23        397.10         6.60 o                         
  -6   0   3         62.46         57.09         1.26 o                         
  -5   0   3        506.96        583.01         9.55 o                         
  -4   0   3         38.07         36.78         0.77 o                         
  -3   0   3        216.38        275.03         4.54 o                         
  -2   0   3        149.72        146.05         2.43 o                         
  -1   0   3       3554.41       3617.64        41.14 o                         
   0   0   3       3940.15       3772.53        90.00 o                         
   1   0   3        673.71        619.91        14.80 o                         
   2   0   3        784.57        743.10        28.73 o                         
   3   0   3        180.78        185.79         4.77 o                         
   4   0   3        722.01        809.13        14.12 o                         
   5   0   3       1035.94        974.67        12.90 o                         
   6   0   3        290.48        270.11         6.76 o                         
   7   0   3          9.99          5.38         0.31 o                         
   8   0   3         77.67         77.01         1.60 o                         
   9   0   3        191.32        187.45         7.62 o                         
  10   0   3          9.41          8.84         0.84 o                         
  11   0   3         25.61         25.49         1.32 o                         
 -12   1   3        162.29        177.70         5.67 o                         
 -11   1   3         84.15         84.52         2.91 o                         
 -10   1   3        262.17        236.31         7.47 o                         
  -9   1   3          7.00          7.33         0.65 o                         
  -8   1   3        183.95        189.83         3.46 o                         
  -7   1   3        791.28        734.03        12.29 o                         
  -6   1   3         78.72         62.15         1.29 o                         
  -5   1   3        667.52        661.77        10.96 o                         
  -4   1   3        943.53        906.60        14.67 o                         
  -3   1   3        418.73        438.72         7.11 o                         
  -2   1   3       2277.53       2167.55        30.67 o                         
  -1   1   3       3341.87       3321.82        48.53 o                         
   0   1   3       2427.30       2458.93        49.09 o                         
   1   1   3        148.32        153.26         2.45 o                         
   2   1   3         20.97         19.73         0.48 o                         
   3   1   3       1612.91       1525.04        20.72 o                         
   4   1   3        461.33        505.76         6.32 o                         
   5   1   3       1166.02       1231.43        16.57 o                         
   6   1   3         99.72        109.42         3.16 o                         
   7   1   3        402.19        397.75        13.59 o                         
   8   1   3        270.15        279.41         6.78 o                         
   9   1   3        152.43        155.65         3.98 o                         
  10   1   3        173.31        166.21         4.41 o                         
  11   1   3         48.35         45.89         1.66 o                         
 -11   2   3         46.25         46.81         1.87 o                         
 -10   2   3        104.71         99.38         3.21 o                         
  -9   2   3        186.23        182.36         3.62 o                         
  -8   2   3        108.13        118.01         2.15 o                         
  -7   2   3          9.91          9.10         0.43 o                         
  -6   2   3         32.24         27.21         0.67 o                         
  -5   2   3        539.10        523.71         8.72 o                         
  -4   2   3        544.59        576.16        11.72 o                         
  -3   2   3        411.56        415.24         5.96 o                         
  -2   2   3        216.27        223.63         3.04 o                         
  -1   2   3       2066.01       2088.58        41.78 o                         
   0   2   3       3758.69       3837.39        57.15 o                         
   1   2   3       2217.54       2253.20        30.20 o                         
   2   2   3        416.94        432.05         6.45 o                         
   3   2   3         89.28        105.35         1.64 o                         
   4   2   3         40.36         51.42         0.74 o                         
   5   2   3         77.06         74.29         1.04 o                         
   6   2   3        366.27        342.51         6.41 o                         
   7   2   3        722.33        719.69        16.78 o                         
   8   2   3        241.95        226.29         5.86 o                         
   9   2   3        131.80        128.35         3.38 o                         
  10   2   3         69.75         69.23         4.11 o                         
  11   2   3          0.59         -0.52         0.71 o                         
 -11   3   3        164.28        161.72         5.23 o                         
 -10   3   3        149.04        145.79         2.97 o                         
  -9   3   3        311.00        307.12         5.95 o                         
  -8   3   3        313.43        309.05         5.18 o                         
  -7   3   3       1062.41       1005.82        16.32 o                         
  -6   3   3        151.50        128.15         2.31 o                         
  -5   3   3       2354.45       2306.12        37.64 o                         
  -4   3   3        264.60        231.47         3.40 o                         
  -3   3   3        491.57        461.49         5.73 o                         
  -2   3   3        738.50        805.08        10.83 o                         
  -1   3   3       2261.89       2208.32        63.80 o                         
   0   3   3       1386.54       1395.40        18.96 o                         
   1   3   3        334.46        353.11         6.86 o                         
   2   3   3        215.63        243.30         7.75 o                         
   3   3   3        145.46        140.65         1.80 o                         
   4   3   3        883.92        998.46        14.49 o                         
   5   3   3       1216.78       1225.79        19.98 o                         
   6   3   3        250.14        254.88         4.78 o                         
   7   3   3         22.73         20.66         0.95 o                         
   8   3   3        269.88        256.70         6.36 o                         
   9   3   3        746.59        691.59        20.79 o                         
  10   3   3         83.07         82.49         2.45 o                         
  11   3   3         42.18         41.20         1.56 o                         
 -11   4   3         48.96         49.65         1.94 o                         
 -10   4   3        111.24         97.67         2.14 o                         
  -9   4   3         70.56         72.45         1.47 o                         
  -8   4   3        150.66        142.10         2.51 o                         
  -7   4   3         50.60         43.38         0.96 o                         
  -6   4   3          6.99          6.48         0.44 o                         
  -5   4   3        346.19        343.23         5.68 o                         
  -4   4   3        720.37        794.40        11.59 o                         
  -3   4   3        139.17        125.76         1.76 o                         
  -2   4   3        209.02        216.54         3.24 o                         
  -1   4   3        883.08        898.61        13.25 o                         
   0   4   3       2595.62       2706.38        54.50 o                         
   1   4   3       1432.10       1528.94        37.66 o                         
   2   4   3        214.78        228.03         3.09 o                         
   3   4   3         18.89         23.89         0.42 o                         
   4   4   3         61.02         65.01         2.09 o                         
   5   4   3        244.02        259.71         4.32 o                         
   6   4   3         81.58         81.97         1.62 o                         
   7   4   3        261.15        229.25         5.70 o                         
   8   4   3        136.06        132.63         3.46 o                         
   9   4   3        113.04        107.41         2.96 o                         
  10   4   3        124.08        126.98         3.32 o                         
  11   4   3        127.90        134.52         3.75 o                         
 -11   5   3         21.92         22.40         1.19 o                         
 -10   5   3        477.11        506.97        12.86 o                         
  -9   5   3        264.58        266.24         4.60 o                         
  -8   5   3        348.93        318.37         8.13 o                         
  -7   5   3         63.83         73.56         1.40 o                         
  -6   5   3       1303.62       1276.76        24.69 o                         
  -5   5   3        297.72        287.80         5.76 o                         
  -4   5   3       1245.33       1202.72        18.87 o                         
  -3   5   3        266.86        266.45         3.61 o                         
  -2   5   3        996.96       1040.37        19.96 o                         
  -1   5   3         33.14         40.33         1.00 o                         
   0   5   3       3316.92       3292.44        44.27 o                         
   1   5   3        829.78        808.66        15.68 o                         
   2   5   3        254.94        238.47         3.27 o                         
   3   5   3        197.86        196.86         3.54 o                         
   4   5   3       1128.44       1124.69        15.18 o                         
   5   5   3        256.56        277.72         4.61 o                         
   6   5   3        461.29        428.79        15.53 o                         
   7   5   3        126.49        110.05         2.93 o                         
   8   5   3          8.55         12.23         0.79 o                         
   9   5   3          0.16         -0.11         0.58 o                         
  10   5   3         36.18         33.83         2.31 o                         
  11   5   3         18.30         16.49         1.03 o                         
 -11   6   3         17.11         15.77         1.08 o                         
 -10   6   3          0.91          1.85         0.47 o                         
  -9   6   3        251.59        241.10         4.18 o                         
  -8   6   3        165.35        166.01         2.90 o                         
  -7   6   3         42.68         42.66         0.97 o                         
  -6   6   3         93.53         86.56         1.84 o                         
  -5   6   3        144.78        151.03         3.12 o                         
  -4   6   3        578.62        576.66        15.00 o                         
  -3   6   3        263.58        263.71         4.04 o                         
  -2   6   3        512.45        520.74         8.54 o                         
  -1   6   3        657.99        754.83        10.21 o                         
   0   6   3        737.59        777.65        10.51 o                         
   1   6   3        252.36        256.32         4.73 o                         
   2   6   3        284.47        345.18         5.09 o                         
   3   6   3        119.12        123.00         1.73 o                         
   4   6   3        462.27        508.31         6.88 o                         
   5   6   3         99.38         99.85         2.08 o                         
   6   6   3        705.54        742.22        23.89 o                         
   7   6   3        483.66        494.35        11.45 o                         
   8   6   3        271.36        272.40         7.50 o                         
   9   6   3         86.15         78.42         2.27 o                         
  10   6   3         36.19         40.61         1.50 o                         
 -11   7   3        173.66        174.56         6.79 o                         
 -10   7   3          0.67          0.33         0.43 o                         
  -9   7   3        181.88        180.12         3.22 o                         
  -8   7   3         54.97         57.93         1.20 o                         
  -7   7   3        656.15        629.47        12.76 o                         
  -6   7   3         79.72         82.07         1.93 o                         
  -5   7   3       2228.95       2169.48        36.93 o                         
  -4   7   3        151.87        136.94         4.84 o                         
  -3   7   3        728.96        711.50        14.49 o                         
  -2   7   3       1014.95       1128.34        21.72 o                         
  -1   7   3       1409.46       1337.78        34.64 o                         
   0   7   3       1090.00       1123.78        17.58 o                         
   1   7   3        599.75        591.76        11.44 o                         
   2   7   3        296.25        313.02         6.42 o                         
   3   7   3         55.43         42.61         0.76 o                         
   4   7   3         33.29         32.07         0.64 o                         
   5   7   3        240.15        250.69         4.89 o                         
   6   7   3        187.96        188.19         3.83 o                         
   7   7   3        185.29        199.43         5.04 o                         
   8   7   3        156.39        151.04         3.93 o                         
   9   7   3        136.93        144.44         3.80 o                         
  10   7   3         23.43         22.39         1.13 o                         
 -10   8   3          3.96          4.41         0.86 o                         
  -9   8   3         69.64         73.94         1.46 o                         
  -8   8   3          5.24          5.05         0.55 o                         
  -7   8   3        161.47        158.51         2.76 o                         
  -6   8   3        258.72        261.94         4.41 o                         
  -5   8   3        461.71        459.68         7.57 o                         
  -4   8   3        866.52        855.04        18.64 o                         
  -3   8   3        973.45        913.11        14.36 o                         
  -2   8   3         14.28         21.66         0.67 o                         
  -1   8   3       1175.70       1167.84        49.39 o                         
   0   8   3       1322.24       1301.14        19.58 o                         
   1   8   3        857.10        951.92        16.69 o                         
   2   8   3         83.09         75.87         1.24 o                         
   3   8   3          2.89          4.95         0.25 o                         
   4   8   3        467.27        486.69         7.24 o                         
   5   8   3        260.67        266.39         4.57 o                         
   6   8   3         79.65         78.38         1.75 o                         
   7   8   3         10.64         14.10         0.76 o                         
   8   8   3          0.83          0.90         0.53 o                         
   9   8   3         46.56         47.74         2.80 o                         
  10   8   3        258.68        279.75         6.99 o                         
 -10   9   3         41.68         50.18         1.87 o                         
  -9   9   3         24.47         23.84         1.05 o                         
  -8   9   3         12.27         11.80         1.05 o                         
  -7   9   3         53.21         47.56         1.02 o                         
  -6   9   3        662.49        632.43        10.42 o                         
  -5   9   3          5.34          3.83         0.33 o                         
  -4   9   3        347.08        339.42         5.75 o                         
  -3   9   3        134.23        150.26         2.32 o                         
  -2   9   3       1159.95       1117.14        20.92 o                         
  -1   9   3        212.38        231.78         3.87 o                         
   0   9   3       1213.93       1151.68        19.43 o                         
   1   9   3         52.10         59.16         1.18 o                         
   2   9   3        246.28        237.78         4.14 o                         
   3   9   3         11.04          8.05         0.39 o                         
   4   9   3        533.02        554.90         9.37 o                         
   5   9   3        193.06        184.93         3.28 o                         
   6   9   3        158.84        156.41         3.93 o                         
   7   9   3          5.93          7.47         0.58 o                         
   8   9   3         88.84         78.67         2.19 o                         
   9   9   3         48.60         46.95         1.53 o                         
  -9  10   3         17.21         18.56         0.92 o                         
  -8  10   3         14.45         10.82         0.72 o                         
  -7  10   3         98.62         96.94         2.20 o                         
  -6  10   3         17.74         18.27         0.56 o                         
  -5  10   3        599.00        572.10        14.23 o                         
  -4  10   3         49.16         55.08         1.00 o                         
  -3  10   3        243.91        245.27         3.71 o                         
  -2  10   3         20.50         18.38         0.63 o                         
  -1  10   3         39.26         45.37         1.91 o                         
   0  10   3        136.14        129.27         2.26 o                         
   1  10   3        321.08        354.94         6.05 o                         
   2  10   3        407.43        436.05         7.50 o                         
   3  10   3        211.09        206.83         3.63 o                         
   4  10   3         38.88         36.95         0.87 o                         
   5  10   3        133.55        145.88         2.89 o                         
   6  10   3         20.17         24.46         1.38 o                         
   7  10   3        199.14        204.70         5.20 o                         
   8  10   3         57.98         51.63         1.61 o                         
   9  10   3          0.42         -0.22         0.63 o                         
  -9  11   3        177.00        184.55         3.95 o                         
  -8  11   3        142.82        134.92         2.97 o                         
  -7  11   3         73.33         77.02         1.87 o                         
  -6  11   3        147.83        143.73         3.43 o                         
  -5  11   3        161.38        166.07         3.01 o                         
  -4  11   3        181.66        175.76         2.73 o                         
  -3  11   3         64.43         66.17         1.14 o                         
  -2  11   3         35.21         32.28         0.67 o                         
  -1  11   3        347.64        341.57         5.13 o                         
   0  11   3        397.91        400.58         5.99 o                         
   1  11   3        540.69        535.51         9.85 o                         
   2  11   3         73.72         71.32         1.39 o                         
   3  11   3        253.56        255.87         4.46 o                         
   4  11   3        921.96        945.93        16.06 o                         
   5  11   3        500.92        495.00        10.02 o                         
   6  11   3          5.51          5.39         0.53 o                         
   7  11   3        111.80        116.83         3.36 o                         
   8  11   3         67.62         69.70         2.03 o                         
  -8  12   3        109.32        103.58         2.40 o                         
  -7  12   3         68.12         65.79         2.16 o                         
  -6  12   3         42.24         40.13         1.22 o                         
  -5  12   3        167.10        164.27         3.01 o                         
  -4  12   3         96.09         95.21         1.86 o                         
  -3  12   3        179.01        175.77         3.17 o                         
  -2  12   3          9.26          7.76         0.46 o                         
  -1  12   3        272.85        268.52         4.69 o                         
   0  12   3        411.86        379.58         6.54 o                         
   1  12   3         12.63         12.77         0.55 o                         
   2  12   3        216.32        213.65         4.48 o                         
   3  12   3         20.09         22.21         1.03 o                         
   4  12   3         76.08         81.85         1.61 o                         
   5  12   3        166.85        165.68         3.03 o                         
   6  12   3         60.38         62.16         1.77 o                         
   7  12   3         12.29         13.19         0.79 o                         
   8  12   3         36.94         37.06         1.32 o                         
  -7  13   3         24.88         24.25         1.02 o                         
  -6  13   3        310.40        289.37         8.05 o                         
  -5  13   3        348.15        343.95         6.02 o                         
  -4  13   3        349.00        338.68         6.18 o                         
  -3  13   3        179.81        169.60         3.08 o                         
  -2  13   3         97.23         94.44         1.83 o                         
  -1  13   3         58.39         62.74         1.30 o                         
   0  13   3         85.81         87.17         1.74 o                         
   1  13   3        128.12        132.56         2.45 o                         
   2  13   3         62.46         62.89         1.32 o                         
   3  13   3         12.97         14.13         0.58 o                         
   4  13   3        138.23        140.66         2.61 o                         
   5  13   3        124.59        133.14         2.50 o                         
   6  13   3         88.85         86.90         2.37 o                         
   7  13   3         96.73         98.87         2.69 o                         
  -7  14   3         30.88         33.02         1.81 o                         
  -6  14   3         66.08         69.40         1.75 o                         
  -5  14   3        111.71        108.11         2.90 o                         
  -4  14   3         40.95         39.09         1.27 o                         
  -3  14   3        168.86        161.42         2.96 o                         
  -2  14   3        115.44        115.48         2.20 o                         
  -1  14   3         25.59         26.12         0.78 o                         
   0  14   3         42.54         43.40         1.02 o                         
   1  14   3         50.00         49.83         1.12 o                         
   2  14   3          8.98         10.46         0.54 o                         
   3  14   3         36.54         33.91         0.90 o                         
   4  14   3         13.60         11.35         0.55 o                         
   5  14   3        131.12        132.25         2.88 o                         
   6  14   3         25.09         26.25         1.08 o                         
  -5  15   3         25.74         25.57         0.88 o                         
  -4  15   3         80.68         75.88         2.24 o                         
  -3  15   3         52.12         56.09         1.28 o                         
  -2  15   3        253.81        249.55         4.44 o                         
  -1  15   3        151.43        144.59         2.88 o                         
   0  15   3        276.10        288.70         5.07 o                         
   1  15   3        153.34        147.95         2.73 o                         
   2  15   3        195.04        202.66         3.63 o                         
   3  15   3        278.50        281.82         4.97 o                         
   4  15   3        362.88        356.45         6.23 o                         
   5  15   3         14.02         13.13         0.82 o                         
  -4  16   3         88.02         88.32         2.20 o                         
  -3  16   3         50.54         45.52         1.25 o                         
  -2  16   3          3.93          5.50         0.53 o                         
  -1  16   3          1.99          2.25         0.48 o                         
   0  16   3         45.07         46.30         1.12 o                         
   1  16   3         32.92         34.68         0.94 o                         
   2  16   3         74.47         72.43         1.52 o                         
   3  16   3         53.58         54.79         1.27 o                         
   4  16   3        202.95        212.43         3.83 o                         
  -1  17   3        246.72        250.28         4.48 o                         
   0  17   3        189.53        186.67         3.41 o                         
   1  17   3         26.92         32.06         0.96 o                         
   3 -15   4         98.17        102.29         3.66 o                         
   4 -15   4        103.12        101.91         3.58 o                         
   5 -15   4        288.85        289.54         9.48 o                         
   1 -14   4         39.86         37.78         1.87 o                         
   2 -14   4         56.10         52.71         2.24 o                         
   3 -14   4         83.30         78.84         3.06 o                         
   4 -14   4         11.57         15.08         1.19 o                         
   5 -14   4         69.68         71.60         2.84 o                         
   6 -14   4         57.51         59.06         2.54 o                         
   0 -13   4        157.17        148.28         4.85 o                         
   1 -13   4        272.61        280.81         8.51 o                         
   2 -13   4          3.55          3.14         0.90 o                         
   3 -13   4        400.90        404.30        12.62 o                         
   4 -13   4        511.76        528.84        16.05 o                         
   5 -13   4        155.38        165.60         5.30 o                         
   6 -13   4         58.50         62.19         2.54 o                         
   7 -13   4         11.83         11.20         1.19 o                         
   1 -12   4        411.34        406.99        12.62 o                         
   2 -12   4         53.88         59.36         2.31 o                         
   3 -12   4        215.98        229.59         7.02 o                         
   4 -12   4         26.78         27.85         1.57 o                         
   5 -12   4        295.55        299.99         9.48 o                         
   6 -12   4          6.87          6.05         0.97 o                         
   7 -12   4         66.23         66.45         2.61 o                         
   1 -11   4        247.29        239.59         7.62 o                         
   2 -11   4        118.77        114.16         3.88 o                         
   3 -11   4         77.18         79.52         2.84 o                         
   4 -11   4        394.48        399.45        12.32 o                         
   5 -11   4        202.52        194.27         6.27 o                         
   6 -11   4        107.22        120.51         4.18 o                         
   7 -11   4        187.22        195.99         6.42 o                         
   8 -11   4         69.00         64.28         2.54 o                         
   1 -10   4          6.64          4.63         0.75 o                         
   2 -10   4          5.44          7.39         0.82 o                         
   3 -10   4         23.17         24.71         1.42 o                         
   4 -10   4        148.62        140.66         4.48 o                         
   5 -10   4          6.61          8.81         0.90 o                         
   6 -10   4         16.59         14.86         1.12 o                         
   7 -10   4         16.87         14.63         1.12 o                         
   8 -10   4         99.86        103.56         3.66 o                         
   9 -10   4         27.24         30.24         1.64 o                         
  -1  -9   4        715.13        701.16        23.15 o                         
   0  -9   4         91.12         93.48         3.51 o                         
   1  -9   4        906.06        906.50        20.30 o                         
   2  -9   4         23.91         25.22         0.95 o                         
   3  -9   4        596.03        608.18        13.78 o                         
   4  -9   4         21.42         22.25         1.27 o                         
   5  -9   4         41.37         42.78         1.87 o                         
   6  -9   4         14.66         12.62         1.05 o                         
   7  -9   4        114.78        118.12         3.96 o                         
   8  -9   4          6.98          7.99         0.90 o                         
   9  -9   4        142.20        155.60         5.15 o                         
 -10  -8   4         97.39        106.54         3.66 o                         
  -3  -8   4         24.09         25.39         1.49 o                         
  -2  -8   4         81.06         75.86         2.91 o                         
  -1  -8   4        128.66        138.05         4.93 o                         
   0  -8   4        321.23        327.77        10.98 o                         
   1  -8   4        126.23        133.76         3.31 o                         
   2  -8   4         58.97         62.06         1.65 o                         
   3  -8   4         38.10         42.41         1.29 o                         
   4  -8   4        385.99        364.90         8.28 o                         
   5  -8   4        207.37        203.07         7.99 o                         
   6  -8   4         83.10         82.26         1.84 o                         
   7  -8   4         96.64         99.08         3.36 o                         
   8  -8   4        183.06        172.47         5.67 o                         
   9  -8   4         34.28         37.18         1.64 o                         
 -10  -7   4        181.34        193.38         6.42 o                         
  -9  -7   4         27.22         26.73         1.57 o                         
  -8  -7   4         77.32         77.20         2.69 o                         
  -4  -7   4        447.43        448.87        15.53 o                         
  -3  -7   4        248.47        223.27         5.39 o                         
  -2  -7   4       1092.70       1159.74        37.70 o                         
  -1  -7   4        513.20        512.41        17.32 o                         
   0  -7   4       2348.20       2227.56        73.24 o                         
   1  -7   4        114.93        123.46         4.55 o                         
   2  -7   4       2099.21       1971.16        43.86 o                         
   3  -7   4        112.48        119.32         5.60 o                         
   4  -7   4        757.50        757.33        16.67 o                         
   5  -7   4         16.36         14.97         0.82 o                         
   6  -7   4        296.13        299.62         5.92 o                         
   7  -7   4         87.77         84.33         1.86 o                         
   8  -7   4         69.83         60.78         2.46 o                         
   9  -7   4         45.33         40.77         1.79 o                         
  10  -7   4        229.83        226.68         7.24 o                         
 -11  -6   4         15.56         18.37         1.49 o                         
 -10  -6   4         45.38         50.25         2.17 o                         
  -9  -6   4          5.99          5.15         0.90 o                         
  -8  -6   4          5.63          5.08         0.82 o                         
  -7  -6   4         93.91         90.57         3.21 o                         
  -6  -6   4        868.28        855.93        25.09 o                         
  -5  -6   4         89.11        100.30         2.50 o                         
  -4  -6   4        305.76        339.49        12.51 o                         
  -3  -6   4        755.36        801.13        27.48 o                         
  -2  -6   4         56.75         52.23         1.43 o                         
  -1  -6   4        249.05        237.50         8.14 o                         
   0  -6   4       2117.30       2179.93        55.36 o                         
   1  -6   4         19.72         21.62         0.79 o                         
   2  -6   4          2.26          0.02         0.34 o                         
   3  -6   4        180.28        181.68         4.26 o                         
   4  -6   4        316.73        335.47         7.62 o                         
   5  -6   4        307.98        316.48         7.31 o                         
   6  -6   4        128.37        117.64         2.45 o                         
   7  -6   4        203.06        203.29         4.01 o                         
   8  -6   4        135.72        125.22         2.59 o                         
   9  -6   4         99.02         89.74         3.06 o                         
  10  -6   4        103.96        107.89         3.66 o                         
 -11  -5   4        246.23        255.35         8.29 o                         
 -10  -5   4         10.98          8.81         1.05 o                         
  -9  -5   4        193.10        203.53         6.64 o                         
  -8  -5   4         62.11         64.06         2.39 o                         
  -7  -5   4        254.28        269.38         8.51 o                         
  -6  -5   4        248.11        231.73         5.39 o                         
  -5  -5   4        785.01        712.34        16.12 o                         
  -4  -5   4        225.28        210.58         4.78 o                         
  -3  -5   4         60.51         53.58         1.42 o                         
  -2  -5   4       1283.16       1324.01        30.99 o                         
  -1  -5   4       5419.56       5443.81       186.13 o                         
   0  -5   4        161.60        202.09         4.71 o                         
   1  -5   4       4646.57       4488.68       141.78 o                         
   2  -5   4        538.17        619.61        13.86 o                         
   3  -5   4       2613.24       2496.10        56.04 o                         
   4  -5   4         84.82        104.08         3.66 o                         
   5  -5   4       1043.97       1046.92        34.49 o                         
   6  -5   4        139.78        136.89         3.70 o                         
   7  -5   4        268.37        282.61         6.40 o                         
   8  -5   4        265.63        244.90         4.75 o                         
   9  -5   4        333.43        334.84         6.45 o                         
  10  -5   4          8.83          8.80         1.16 o                         
 -11  -4   4         16.38         16.50         1.27 o                         
 -10  -4   4         25.42         22.92         1.49 o                         
  -9  -4   4         38.34         35.46         1.72 o                         
  -8  -4   4        120.33        124.54         4.26 o                         
  -7  -4   4         88.59         93.25         3.14 o                         
  -6  -4   4         79.06         78.46         2.00 o                         
  -5  -4   4         58.29         66.49         1.26 o                         
  -4  -4   4        269.00        286.65         6.65 o                         
  -3  -4   4         20.60         22.83         0.77 o                         
  -2  -4   4         79.24         81.23         3.06 o                         
  -1  -4   4       2531.54       2730.69       120.43 o                         
   0  -4   4        400.54        425.91         9.52 o                         
   1  -4   4        708.88        759.91        16.47 o                         
   2  -4   4        521.18        565.68        12.89 o                         
   3  -4   4        254.89        254.60         9.18 o                         
   4  -4   4         33.14         29.79         1.57 o                         
   5  -4   4        435.03        425.52        15.31 o                         
   6  -4   4        467.71        458.79         9.08 o                         
   7  -4   4        202.95        182.43         3.76 o                         
   8  -4   4         25.88         24.66         0.81 o                         
   9  -4   4          2.96          4.05         0.49 o                         
  10  -4   4         10.80         11.19         0.62 o                         
  11  -4   4         68.29         70.18         2.39 o                         
 -11  -3   4         14.23         17.25         1.34 o                         
 -10  -3   4        206.28        207.64         6.72 o                         
  -9  -3   4        188.92        196.66         6.20 o                         
  -8  -3   4         48.68         46.37         2.09 o                         
  -7  -3   4        718.33        711.57        20.53 o                         
  -6  -3   4        655.23        582.62        12.78 o                         
  -5  -3   4        180.99        177.65         2.97 o                         
  -4  -3   4        961.16        862.87        14.11 o                         
  -3  -3   4         16.43         13.52         0.93 o                         
  -2  -3   4       3165.13       3098.73       107.14 o                         
  -1  -3   4        176.41        204.76         5.02 o                         
   0  -3   4       6534.80       7301.87       226.75 o                         
   1  -3   4        688.47        661.89        21.95 o                         
   2  -3   4        692.12        704.89        22.85 o                         
   3  -3   4         21.09         19.49         0.66 o                         
   4  -3   4       1291.24       1302.62        28.60 o                         
   5  -3   4        184.08        196.38         4.82 o                         
   6  -3   4        606.80        568.80        10.72 o                         
   7  -3   4        111.01        110.01         2.32 o                         
   8  -3   4        186.89        178.72         3.48 o                         
   9  -3   4         12.65         12.14         0.60 o                         
  10  -3   4         66.38         69.57         1.56 o                         
  11  -3   4         36.50         36.11         1.56 o                         
 -11  -2   4          3.77          5.45         0.90 o                         
 -10  -2   4        173.89        171.35         5.53 o                         
  -9  -2   4        452.17        418.63        13.14 o                         
  -8  -2   4        231.63        217.04         6.87 o                         
  -7  -2   4         45.23         48.82         1.83 o                         
  -6  -2   4         41.11         44.36         0.94 o                         
  -5  -2   4         37.03         41.59         0.92 o                         
  -4  -2   4        317.97        345.72         5.74 o                         
  -3  -2   4        342.67        390.40         6.47 o                         
  -2  -2   4        102.20        115.95         3.96 o                         
  -1  -2   4        497.92        514.35        16.43 o                         
   0  -2   4         64.53         62.15         1.52 o                         
   1  -2   4       1239.34       1282.21        22.68 o                         
   2  -2   4        221.21        238.61         5.11 o                         
   3  -2   4        701.81        718.95        12.67 o                         
   4  -2   4        309.45        327.00         5.84 o                         
   5  -2   4        373.82        383.59         6.22 o                         
   6  -2   4         77.58         75.27         1.61 o                         
   7  -2   4        447.57        414.20         7.96 o                         
   8  -2   4         60.07         57.42         2.37 o                         
   9  -2   4        170.87        171.62         3.37 o                         
  10  -2   4         67.58         65.93         2.11 o                         
  11  -2   4         20.24         23.22         1.32 o                         
 -11  -1   4         93.66        101.77         3.51 o                         
 -10  -1   4        361.79        362.19        11.12 o                         
  -9  -1   4         74.32         81.01         2.76 o                         
  -8  -1   4        181.27        185.75         4.50 o                         
  -7  -1   4        398.16        372.43         8.97 o                         
  -6  -1   4        120.04        108.51         1.93 o                         
  -5  -1   4       1197.79       1234.23        19.83 o                         
  -4  -1   4        894.48        927.19        15.19 o                         
  -3  -1   4        307.59        276.93         6.02 o                         
  -2  -1   4         12.57         10.37         0.52 o                         
  -1  -1   4       2472.70       2440.33        73.17 o                         
   0  -1   4        133.69        131.29         1.76 o                         
   1  -1   4        773.12        761.16        28.52 o                         
   2  -1   4         11.23         10.32         0.62 o                         
   3  -1   4        206.20        205.17         4.98 o                         
   4  -1   4        382.50        383.82        14.50 o                         
   5  -1   4       1175.58       1167.85        25.68 o                         
   6  -1   4        423.99        446.91        14.40 o                         
   7  -1   4          5.52          6.42         0.61 o                         
   8  -1   4          9.81         14.50         1.12 o                         
   9  -1   4        347.68        345.92         8.34 o                         
  10  -1   4         81.85         88.81         2.84 o                         
  11  -1   4        142.19        152.00         6.09 o                         
 -11   0   4         12.27         12.84         1.05 o                         
 -10   0   4          0.62          0.37         0.75 o                         
  -9   0   4         36.54         35.39         1.64 o                         
  -8   0   4         36.33         24.32         1.02 o                         
  -7   0   4         36.61         28.43         0.74 o                         
  -6   0   4         69.11         78.98         1.64 o                         
  -5   0   4        363.31        375.90         6.23 o                         
  -4   0   4       1553.66       1633.20        29.30 o                         
  -3   0   4         23.30         33.42         0.70 o                         
  -2   0   4          1.78          1.30         0.15 o                         
  -1   0   4        367.35        402.68         6.61 o                         
   0   0   4        268.49        289.14         5.67 o                         
   1   0   4          9.68          7.84         0.42 o                         
   2   0   4         40.75         37.57         0.98 o                         
   3   0   4        431.64        415.80         6.81 o                         
   4   0   4        453.33        523.13         7.73 o                         
   5   0   4          1.23          3.11         0.31 o                         
   6   0   4        228.84        241.29         5.96 o                         
   7   0   4        138.51        127.11         3.30 o                         
   8   0   4        157.87        160.61         6.35 o                         
   9   0   4        138.73        124.91         3.32 o                         
  10   0   4         25.92         27.02         1.24 o                         
  11   0   4         58.12         58.47         1.98 o                         
 -11   1   4         93.59        100.42         3.43 o                         
 -10   1   4        359.63        357.19        11.12 o                         
  -9   1   4         72.25         75.71         2.76 o                         
  -8   1   4        182.60        192.08         3.29 o                         
  -7   1   4        397.32        370.51         6.18 o                         
  -6   1   4        122.26        109.27         1.93 o                         
  -5   1   4       1189.21       1199.04        19.84 o                         
  -4   1   4        905.63        934.29        15.19 o                         
  -3   1   4        305.17        278.46         4.03 o                         
  -2   1   4         13.29         10.44         0.29 o                         
  -1   1   4       2490.95       2540.76        37.00 o                         
   0   1   4        130.00        129.31         2.10 o                         
   1   1   4        780.47        763.14        14.22 o                         
   2   1   4          9.99          9.74         0.37 o                         
   3   1   4        199.12        205.83         3.90 o                         
   4   1   4        377.85        380.12        10.03 o                         
   5   1   4       1173.00       1198.07        16.04 o                         
   6   1   4        422.04        430.65         8.31 o                         
   7   1   4          5.94          6.93         0.61 o                         
   8   1   4         10.13         14.62         0.87 o                         
   9   1   4        347.75        326.74         8.28 o                         
  10   1   4         81.25         86.63         2.51 o                         
  11   1   4        144.89        155.91         4.12 o                         
 -11   2   4          3.62          5.15         0.82 o                         
 -10   2   4        175.26        170.53         5.53 o                         
  -9   2   4        452.72        436.85        13.14 o                         
  -8   2   4        232.52        217.17         3.73 o                         
  -7   2   4         44.88         49.73         1.05 o                         
  -6   2   4         41.14         43.32         0.92 o                         
  -5   2   4         36.94         44.54         1.20 o                         
  -4   2   4        316.97        349.16         5.05 o                         
  -3   2   4        342.63        394.51         4.88 o                         
  -2   2   4        102.34        113.66         1.92 o                         
  -1   2   4        497.23        487.36         8.09 o                         
   0   2   4         64.46         63.34         1.01 o                         
   1   2   4       1236.94       1255.79        34.89 o                         
   2   2   4        221.73        228.41         3.17 o                         
   3   2   4        699.13        698.88        10.43 o                         
   4   2   4        308.20        322.02         4.83 o                         
   5   2   4        371.67        390.23         4.92 o                         
   6   2   4         78.30         78.57         1.88 o                         
   7   2   4        449.66        423.97         7.97 o                         
   8   2   4         59.91         55.69         1.72 o                         
   9   2   4        172.62        167.41         4.35 o                         
  10   2   4         67.56         67.51         2.03 o                         
  11   2   4         20.78         24.43         1.57 o                         
 -11   3   4         14.80         18.44         1.19 o                         
 -10   3   4        205.91        215.25         6.72 o                         
  -9   3   4        188.96        193.73         3.88 o                         
  -8   3   4         52.08         53.75         1.13 o                         
  -7   3   4        719.47        701.74        12.26 o                         
  -6   3   4        655.28        559.58         9.32 o                         
  -5   3   4        177.37        173.33         2.98 o                         
  -4   3   4        960.12        866.89        15.72 o                         
  -3   3   4         15.82         13.57         0.38 o                         
  -2   3   4       3174.78       3260.01        47.59 o                         
  -1   3   4        177.81        211.43         3.15 o                         
   0   3   4       6530.33       6745.84       154.66 o                         
   1   3   4        683.91        659.14         8.86 o                         
   2   3   4        697.71        683.31         9.26 o                         
   3   3   4         20.23         17.66         0.34 o                         
   4   3   4       1279.73       1259.20        18.89 o                         
   5   3   4        182.28        198.45         3.01 o                         
   6   3   4        604.51        567.34        10.71 o                         
   7   3   4        111.74        107.73         2.23 o                         
   8   3   4        182.12        172.76         4.46 o                         
   9   3   4         12.56         11.92         0.79 o                         
  10   3   4         67.77         65.85         2.08 o                         
  11   3   4         37.06         37.44         1.48 o                         
 -11   4   4         16.45         18.96         1.27 o                         
 -10   4   4         25.75         23.74         1.27 o                         
  -9   4   4         37.90         37.26         1.52 o                         
  -8   4   4        120.40        130.37         2.69 o                         
  -7   4   4         88.39         92.07         1.82 o                         
  -6   4   4         79.61         78.01         1.45 o                         
  -5   4   4         58.73         67.33         1.63 o                         
  -4   4   4        268.75        294.97         4.02 o                         
  -3   4   4         20.78         24.15         0.66 o                         
  -2   4   4         79.12         85.23         1.34 o                         
  -1   4   4       2531.92       2789.38        38.95 o                         
   0   4   4        401.78        424.14         5.72 o                         
   1   4   4        707.76        721.76        35.49 o                         
   2   4   4        521.25        579.42         8.50 o                         
   3   4   4        255.72        273.16         3.43 o                         
   4   4   4         33.71         33.33         0.52 o                         
   5   4   4        434.48        441.91         6.52 o                         
   6   4   4        467.32        462.46        14.04 o                         
   7   4   4        204.25        187.21         3.62 o                         
   8   4   4         26.57         23.89         1.00 o                         
   9   4   4          2.99          3.14         0.63 o                         
  10   4   4         11.22         10.74         1.01 o                         
  11   4   4         69.27         71.43         2.19 o                         
 -11   5   4        246.66        267.07         8.14 o                         
 -10   5   4         10.57          8.44         0.82 o                         
  -9   5   4        198.64        209.28         3.62 o                         
  -8   5   4         61.05         63.94         1.47 o                         
  -7   5   4        259.72        274.11         4.62 o                         
  -6   5   4        248.38        234.58         3.95 o                         
  -5   5   4        782.96        722.92        11.80 o                         
  -4   5   4        223.10        207.01         3.16 o                         
  -3   5   4         61.43         56.07         0.85 o                         
  -2   5   4       1284.71       1320.63        19.45 o                         
  -1   5   4       5411.55       5646.60        75.59 o                         
   0   5   4        163.45        204.97         3.41 o                         
   1   5   4       4629.09       4464.72       148.68 o                         
   2   5   4        537.22        618.43         7.76 o                         
   3   5   4       2615.65       2523.24        37.01 o                         
   4   5   4         86.15         98.70         1.57 o                         
   5   5   4       1043.10       1036.26        16.93 o                         
   6   5   4        139.20        141.61         2.84 o                         
   7   5   4        273.10        282.06         6.94 o                         
   8   5   4        266.08        241.16         6.04 o                         
   9   5   4        338.45        330.25        12.13 o                         
  10   5   4          9.01          8.71         0.79 o                         
 -11   6   4         15.72         14.93         1.12 o                         
 -10   6   4         44.92         51.59         1.94 o                         
  -9   6   4          6.09          6.26         0.49 o                         
  -8   6   4          5.80          4.31         0.43 o                         
  -7   6   4         93.89         96.26         1.77 o                         
  -6   6   4        869.31        821.62        16.91 o                         
  -5   6   4         89.06        103.85         2.21 o                         
  -4   6   4        305.03        332.81         5.56 o                         
  -3   6   4        754.73        828.12        11.14 o                         
  -2   6   4         56.82         51.18         0.89 o                         
  -1   6   4        249.05        238.98         3.31 o                         
   0   6   4       2116.98       2188.34        32.15 o                         
   1   6   4         20.06         21.21         0.66 o                         
   2   6   4          2.20          0.73         0.26 o                         
   3   6   4        181.00        184.48         2.55 o                         
   4   6   4        317.71        324.25         4.89 o                         
   5   6   4        308.72        321.09         4.81 o                         
   6   6   4        127.64        121.46         2.40 o                         
   7   6   4        202.58        199.41         5.01 o                         
   8   6   4        134.51        122.21         3.22 o                         
   9   6   4         97.65         87.33         2.45 o                         
  10   6   4        104.61        109.94         3.01 o                         
 -10   7   4        182.13        200.07         4.77 o                         
  -9   7   4         27.34         29.70         0.85 o                         
  -8   7   4         75.55         72.07         1.44 o                         
  -7   7   4        478.52        488.66         8.11 o                         
  -6   7   4        259.43        239.73         4.07 o                         
  -5   7   4          7.36         11.37         0.86 o                         
  -4   7   4        448.54        466.06         9.10 o                         
  -3   7   4        248.43        219.80         3.42 o                         
  -2   7   4       1093.12       1126.30        28.03 o                         
  -1   7   4        514.03        515.11         6.99 o                         
   0   7   4       2342.59       2217.26        53.08 o                         
   1   7   4        115.24        127.82         1.78 o                         
   2   7   4       2096.17       1963.77        26.44 o                         
   3   7   4        112.88        116.24         1.65 o                         
   4   7   4        761.39        738.51        10.03 o                         
   5   7   4         16.29         16.24         0.60 o                         
   6   7   4        302.35        312.35         5.85 o                         
   7   7   4         87.91         82.66         2.24 o                         
   8   7   4         72.48         71.00         1.93 o                         
   9   7   4         45.13         41.22         1.43 o                         
  10   7   4        230.58        233.33         5.86 o                         
 -10   8   4         96.89        101.52         2.21 o                         
  -9   8   4         28.43         32.60         0.88 o                         
  -8   8   4         94.45         91.05         1.72 o                         
  -7   8   4          7.32          6.61         0.60 o                         
  -6   8   4        260.67        261.74         4.42 o                         
  -5   8   4        173.70        183.65         3.16 o                         
  -4   8   4         99.33        103.26         2.23 o                         
  -3   8   4         24.25         27.13         1.05 o                         
  -2   8   4         80.88         77.56         1.77 o                         
  -1   8   4        128.95        139.07         2.15 o                         
   0   8   4        320.85        323.42         4.85 o                         
   1   8   4        127.03        142.56         2.62 o                         
   2   8   4         58.70         61.85         0.93 o                         
   3   8   4         38.31         42.15         0.69 o                         
   4   8   4        385.31        362.50         4.96 o                         
   5   8   4        207.86        203.30         3.45 o                         
   6   8   4         82.90         82.65         2.19 o                         
   7   8   4         95.85         97.06         2.59 o                         
   8   8   4        183.33        179.16         4.46 o                         
   9   8   4         33.68         33.33         1.34 o                         
 -10   9   4         40.45         47.75         1.49 o                         
  -9   9   4        289.40        284.51         6.71 o                         
  -8   9   4        102.81        103.02         1.92 o                         
  -7   9   4        185.20        177.30         3.13 o                         
  -6   9   4         26.12         29.07         0.86 o                         
  -5   9   4        526.50        514.55         8.50 o                         
  -4   9   4        286.63        291.66         4.89 o                         
  -3   9   4        846.05        739.99        17.86 o                         
  -2   9   4        155.39        152.63         3.91 o                         
  -1   9   4        707.59        689.91        11.75 o                         
   0   9   4         91.58         95.10         1.53 o                         
   1   9   4        908.23        905.36        11.32 o                         
   2   9   4         24.25         26.85         0.51 o                         
   3   9   4        583.16        611.27         8.29 o                         
   4   9   4         21.44         21.31         0.49 o                         
   5   9   4         39.88         44.61         1.05 o                         
   6   9   4         14.60         15.79         0.74 o                         
   7   9   4        114.43        117.24         3.06 o                         
   8   9   4          7.16          7.34         0.63 o                         
   9   9   4        142.65        157.51         4.06 o                         
  -9  10   4         13.87         13.15         0.82 o                         
  -8  10   4         23.80         24.64         0.74 o                         
  -7  10   4        219.43        219.55         3.76 o                         
  -6  10   4        151.88        154.69         2.72 o                         
  -5  10   4         33.70         35.62         0.84 o                         
  -4  10   4         93.75         98.62         1.80 o                         
  -3  10   4         23.98         28.50         0.65 o                         
  -2  10   4        155.26        151.01         2.99 o                         
  -1  10   4         71.18         82.85         1.37 o                         
   0  10   4        599.83        620.36        10.94 o                         
   1  10   4          6.71          5.43         0.23 o                         
   2  10   4          5.50          8.68         0.73 o                         
   3  10   4         23.14         26.22         0.53 o                         
   4  10   4        147.64        133.89         2.13 o                         
   5  10   4          6.80          5.94         0.48 o                         
   6  10   4         16.25         16.29         0.79 o                         
   7  10   4         17.18         14.83         1.08 o                         
   8  10   4        100.38        106.91         2.80 o                         
   9  10   4         27.27         28.77         1.19 o                         
  -9  11   4        110.07        112.41         2.61 o                         
  -8  11   4         47.68         45.97         1.38 o                         
  -7  11   4        190.09        186.48         3.23 o                         
  -6  11   4        649.32        643.09        10.62 o                         
  -5  11   4        327.94        343.84         8.92 o                         
  -4  11   4         88.71         90.15         3.35 o                         
  -3  11   4        100.39         98.21         1.86 o                         
  -2  11   4         83.06         91.07         1.50 o                         
  -1  11   4        205.96        205.97         3.16 o                         
   0  11   4        755.18        749.95        11.10 o                         
   1  11   4        247.73        243.79         4.98 o                         
   2  11   4        114.32        114.70         2.23 o                         
   3  11   4         77.45         77.34         1.31 o                         
   4  11   4        394.65        400.14         6.88 o                         
   5  11   4        200.34        196.29         4.83 o                         
   6  11   4        107.85        125.11         3.17 o                         
   7  11   4        186.78        199.42         4.93 o                         
   8  11   4         70.28         66.22         1.93 o                         
  -8  12   4         33.75         32.51         1.22 o                         
  -7  12   4         65.21         67.81         1.75 o                         
  -6  12   4          3.53          2.31         0.57 o                         
  -5  12   4         68.78         73.63         1.76 o                         
  -4  12   4         24.87         24.69         0.64 o                         
  -3  12   4        139.06        135.83         2.16 o                         
  -2  12   4         16.50         15.41         0.51 o                         
  -1  12   4        229.02        225.69         3.45 o                         
   0  12   4        181.16        166.49         2.58 o                         
   1  12   4        411.76        409.14         6.13 o                         
   2  12   4         53.93         55.90         1.01 o                         
   3  12   4        214.86        219.85         3.91 o                         
   4  12   4         26.61         25.68         0.79 o                         
   5  12   4        294.07        305.48         7.41 o                         
   6  12   4          7.01          6.72         0.58 o                         
   7  12   4         65.26         66.45         1.87 o                         
  -7  13   4         57.75         62.34         1.68 o                         
  -6  13   4        243.88        258.68         5.31 o                         
  -5  13   4         65.45         63.65         1.62 o                         
  -4  13   4         29.47         30.07         0.91 o                         
  -3  13   4        210.18        199.08         3.07 o                         
  -2  13   4         63.74         57.52         1.05 o                         
  -1  13   4        457.11        434.90         6.52 o                         
   0  13   4        158.69        147.31         2.32 o                         
   1  13   4        273.24        267.17         4.72 o                         
   2  13   4          3.41          3.82         0.50 o                         
   3  13   4        405.50        410.32         7.06 o                         
   4  13   4        511.24        518.12        10.35 o                         
   5  13   4        157.75        157.46         4.01 o                         
   6  13   4         57.02         58.67         1.72 o                         
   7  13   4         10.70         11.05         0.74 o                         
  -6  14   4         66.54         64.13         1.90 o                         
  -5  14   4         26.06         22.90         0.98 o                         
  -4  14   4        128.57        130.25         2.47 o                         
  -3  14   4         86.69         87.00         1.74 o                         
  -2  14   4        115.42        110.91         2.11 o                         
  -1  14   4         55.62         46.43         1.09 o                         
   0  14   4         51.26         48.96         1.11 o                         
   1  14   4         39.88         37.81         0.93 o                         
   2  14   4         56.00         51.83         1.15 o                         
   3  14   4         83.06         83.81         1.66 o                         
   4  14   4         11.32         12.20         0.86 o                         
   5  14   4         70.07         71.43         1.98 o                         
   6  14   4         57.34         59.42         1.77 o                         
  -5  15   4         82.74         81.14         2.00 o                         
  -4  15   4        436.14        433.50         7.52 o                         
  -3  15   4         59.74         59.80         1.32 o                         
  -2  15   4        122.41        117.97         2.26 o                         
  -1  15   4        133.95        128.05         2.41 o                         
   0  15   4         13.73         15.71         0.64 o                         
   1  15   4        120.49        121.55         2.28 o                         
   2  15   4         21.67         20.19         0.72 o                         
   3  15   4         98.73        101.77         1.97 o                         
   4  15   4        100.31         97.90         3.14 o                         
   5  15   4        291.78        302.78         7.31 o                         
  -3  16   4         13.23         12.51         0.65 o                         
  -2  16   4         53.36         52.00         1.22 o                         
  -1  16   4         80.02         87.59         2.47 o                         
   0  16   4         80.68         73.96         1.54 o                         
   1  16   4         32.27         31.46         0.89 o                         
   2  16   4          1.67          2.73         0.46 o                         
   3  16   4         14.78         18.31         0.80 o                         
   2 -16   5         39.28         46.81         2.24 o                         
   0 -15   5        331.16        354.05        10.60 o                         
   1 -15   5        162.47        154.78         5.23 o                         
   2 -15   5          0.09         -0.60         0.97 o                         
   3 -15   5         81.44         84.14         3.29 o                         
   4 -15   5         70.94         71.45         2.99 o                         
   0 -14   5         61.72         53.23         2.24 o                         
   1 -14   5         90.96         82.95         3.21 o                         
   2 -14   5         55.04         56.30         2.39 o                         
   3 -14   5         98.09         98.26         3.66 o                         
   4 -14   5         31.60         33.22         1.87 o                         
   5 -14   5         40.05         44.80         2.09 o                         
   0 -13   5        481.66        483.74        14.56 o                         
   1 -13   5        216.03        228.24         7.24 o                         
   2 -13   5        197.80        202.11         6.42 o                         
   3 -13   5         98.93         92.58         3.43 o                         
   4 -13   5        135.24        136.48         4.48 o                         
   5 -13   5        169.95        174.79         5.82 o                         
   6 -13   5         64.46         61.52         2.54 o                         
   0 -12   5         22.71         21.20         1.42 o                         
   1 -12   5         92.38         89.97         3.14 o                         
   2 -12   5        126.50        131.11         4.48 o                         
   3 -12   5        108.42        114.31         3.73 o                         
   4 -12   5          5.33          6.27         0.97 o                         
   5 -12   5         41.06         39.42         1.94 o                         
   6 -12   5          8.48          6.64         1.05 o                         
   7 -12   5         37.93         40.09         1.94 o                         
   0 -11   5        782.64        761.63        23.29 o                         
   1 -11   5        383.98        421.17        12.92 o                         
   2 -11   5         10.39         11.05         0.97 o                         
   3 -11   5        327.54        325.45        10.53 o                         
   4 -11   5         50.46         47.78         2.02 o                         
   5 -11   5        216.42        212.04         6.94 o                         
   6 -11   5         23.92         26.36         1.42 o                         
   7 -11   5        416.40        414.08        13.14 o                         
   8 -11   5         22.67         25.61         1.49 o                         
   0 -10   5        121.37        123.19         4.11 o                         
   1 -10   5        230.68        226.53         7.09 o                         
   2 -10   5        211.49        211.00         6.94 o                         
   3 -10   5         32.87         31.73         1.57 o                         
   4 -10   5        205.81        201.37         6.50 o                         
   5 -10   5         21.62         18.22         1.27 o                         
   6 -10   5         12.69         11.57         1.05 o                         
   7 -10   5         28.93         30.76         1.57 o                         
   8 -10   5         61.09         62.34         2.46 o                         
  -1  -9   5        122.79        128.12         4.78 o                         
   0  -9   5       1047.64       1082.90        23.67 o                         
   1  -9   5         36.36         36.52         1.15 o                         
   2  -9   5        211.31        227.36         5.23 o                         
   3  -9   5        418.18        429.89        12.51 o                         
   4  -9   5       1535.12       1521.25        33.83 o                         
   5  -9   5         40.21         37.56         1.72 o                         
   6  -9   5        226.96        233.02         7.24 o                         
   7  -9   5         23.06         24.04         1.42 o                         
   8  -9   5         27.21         26.51         1.49 o                         
   9  -9   5          6.39          6.05         0.90 o                         
  -3  -8   5        261.12        274.39         9.78 o                         
  -2  -8   5         62.49         66.60         2.61 o                         
  -1  -8   5         40.36         38.97         1.79 o                         
   0  -8   5         13.90         15.21         0.76 o                         
   1  -8   5        232.11        222.47         5.15 o                         
   2  -8   5        629.62        657.07        33.26 o                         
   3  -8   5        824.81        823.42        37.82 o                         
   4  -8   5        589.75        600.01        13.52 o                         
   5  -8   5         97.34         96.85         2.43 o                         
   6  -8   5         70.10         68.64         1.58 o                         
   7  -8   5         15.05         10.98         0.97 o                         
   8  -8   5         60.64         56.45         2.17 o                         
   9  -8   5         29.61         30.31         1.57 o                         
  -4  -7   5        489.92        470.15        15.90 o                         
  -3  -7   5        314.20        281.98         6.86 o                         
  -2  -7   5         63.28         64.81         2.54 o                         
  -1  -7   5       1254.92       1252.62        41.74 o                         
   0  -7   5         61.53         63.58         2.50 o                         
   1  -7   5        993.49       1000.83        22.44 o                         
   2  -7   5         56.49         50.20         1.37 o                         
   3  -7   5        277.09        283.37         6.44 o                         
   4  -7   5        305.42        312.76         7.15 o                         
   5  -7   5        738.65        738.20        16.67 o                         
   6  -7   5        227.10        228.85         4.51 o                         
   7  -7   5        153.52        161.39         3.31 o                         
   8  -7   5         28.50         29.61         2.05 o                         
   9  -7   5        255.76        273.79         8.51 o                         
 -10  -6   5         66.77         69.66         2.76 o                         
  -9  -6   5        203.90        185.98         6.05 o                         
  -5  -6   5        645.26        649.94        22.70 o                         
  -4  -6   5        115.35        130.88         4.85 o                         
  -3  -6   5         28.20         25.68         1.42 o                         
  -2  -6   5        513.02        562.78        13.41 o                         
  -1  -6   5         76.91         66.45         2.46 o                         
   0  -6   5        980.81       1033.05        23.07 o                         
   1  -6   5         68.70         76.03         2.54 o                         
   2  -6   5        496.31        487.83        10.75 o                         
   3  -6   5          9.92          8.96         0.90 o                         
   4  -6   5        729.42        683.16        23.74 o                         
   5  -6   5        174.93        184.24         4.39 o                         
   6  -6   5         34.71         28.79         0.89 o                         
   7  -6   5          7.06          6.97         0.51 o                         
   8  -6   5         59.60         55.55         1.86 o                         
   9  -6   5         82.64         87.81         1.97 o                         
  10  -6   5         89.72         94.97         3.06 o                         
 -11  -5   5          6.02          6.12         1.05 o                         
 -10  -5   5        304.79        320.15         9.86 o                         
  -9  -5   5          9.64          8.74         0.97 o                         
  -8  -5   5        188.75        206.97         6.27 o                         
  -7  -5   5         39.97         45.77         1.87 o                         
  -6  -5   5         94.24         86.64         2.50 o                         
  -5  -5   5         84.48         75.38         1.97 o                         
  -4  -5   5         25.04         25.54         0.88 o                         
  -3  -5   5        122.83         89.30         3.36 o                         
  -2  -5   5        128.55        153.77         3.91 o                         
  -1  -5   5        142.94        122.45         4.41 o                         
   0  -5   5        644.73        627.99        16.20 o                         
   1  -5   5       1220.18       1216.82        27.09 o                         
   2  -5   5       1631.16       1597.78        52.04 o                         
   3  -5   5         85.08         86.38         3.29 o                         
   4  -5   5       1100.20       1074.40        35.24 o                         
   5  -5   5         72.33         74.45         1.93 o                         
   6  -5   5        977.45        930.54        17.58 o                         
   7  -5   5         88.10         87.83         1.90 o                         
   8  -5   5        265.08        258.64         4.95 o                         
   9  -5   5         15.73         15.33         1.18 o                         
  10  -5   5        409.06        430.81         9.98 o                         
 -11  -4   5         12.85         16.58         1.27 o                         
 -10  -4   5         26.55         31.66         1.64 o                         
  -9  -4   5          3.83          3.06         0.82 o                         
  -8  -4   5        172.35        170.90         5.53 o                         
  -7  -4   5        777.85        789.48        24.19 o                         
  -6  -4   5        342.05        336.26         7.60 o                         
  -5  -4   5        639.96        659.17        19.93 o                         
  -4  -4   5         61.32         66.99         1.65 o                         
  -3  -4   5        498.33        489.67        10.86 o                         
  -2  -4   5         30.73         35.99         1.49 o                         
  -1  -4   5        338.72        359.02         8.39 o                         
   0  -4   5        436.23        430.28        14.26 o                         
   1  -4   5        248.42        256.91         8.88 o                         
   2  -4   5       1045.95       1057.67        35.54 o                         
   3  -4   5         44.12         46.13         2.50 o                         
   4  -4   5        755.30        791.53        18.85 o                         
   5  -4   5        129.36        131.62         3.13 o                         
   6  -4   5        163.13        155.66         3.08 o                         
   7  -4   5         20.61         19.48         0.71 o                         
   8  -4   5         68.06         64.82         1.47 o                         
   9  -4   5          3.44          4.98         0.42 o                         
  10  -4   5         93.69         90.73         2.87 o                         
 -11  -3   5        104.87        123.94         4.18 o                         
 -10  -3   5         93.89         95.87         3.36 o                         
  -9  -3   5         27.25         36.29         1.72 o                         
  -8  -3   5          2.78          1.57         0.75 o                         
  -7  -3   5        478.69        471.10        10.68 o                         
  -6  -3   5        558.19        513.08        11.78 o                         
  -5  -3   5        995.36        979.10        34.05 o                         
  -4  -3   5        139.30        114.30         3.02 o                         
  -3  -3   5         98.74         95.52         2.25 o                         
  -2  -3   5       1057.90       1131.96        34.87 o                         
  -1  -3   5        836.66        915.97        20.96 o                         
   0  -3   5        544.27        560.19        17.92 o                         
   1  -3   5        187.50        160.72         2.90 o                         
   2  -3   5         21.65         27.03         0.69 o                         
   3  -3   5        471.81        404.75         7.26 o                         
   4  -3   5         14.56         13.02         0.61 o                         
   5  -3   5        901.86        877.30        19.77 o                         
   6  -3   5        189.42        196.14         4.31 o                         
   7  -3   5        721.25        706.06        13.17 o                         
   8  -3   5         83.15         81.31         2.73 o                         
   9  -3   5        422.29        389.87        22.96 o                         
  10  -3   5         32.39         32.27         1.43 o                         
 -11  -2   5         17.04         19.26         1.42 o                         
 -10  -2   5         95.86         88.25         3.21 o                         
  -9  -2   5         24.40         22.10         1.34 o                         
  -8  -2   5        138.76        129.76         4.18 o                         
  -7  -2   5         14.35         15.33         0.82 o                         
  -6  -2   5         80.74         86.24         2.10 o                         
  -5  -2   5        253.35        274.26         4.55 o                         
  -4  -2   5        918.41        999.79        16.05 o                         
  -3  -2   5         17.38         22.52         1.05 o                         
  -2  -2   5        719.56        764.10        24.79 o                         
  -1  -2   5       1868.04       2044.67        36.19 o                         
   0  -2   5        183.44        187.28         4.41 o                         
   1  -2   5        309.07        342.22         5.88 o                         
   2  -2   5        578.22        581.68         8.14 o                         
   3  -2   5         39.70         41.75         0.79 o                         
   4  -2   5         37.56         37.75         0.79 o                         
   5  -2   5         10.47          9.20         0.54 o                         
   6  -2   5         70.72         75.14         2.58 o                         
   7  -2   5         68.34         60.86         4.22 o                         
   8  -2   5        134.90        128.61         3.40 o                         
   9  -2   5          0.14          1.05         0.66 o                         
  10  -2   5          2.92          2.54         0.74 o                         
 -11  -1   5        110.68        117.89         4.03 o                         
 -10  -1   5        157.60        151.34         4.93 o                         
  -9  -1   5        299.75        284.76         8.96 o                         
  -8  -1   5         36.10         34.83         1.23 o                         
  -7  -1   5        407.68        403.28         9.41 o                         
  -6  -1   5        607.15        589.13        14.78 o                         
  -5  -1   5        740.88        790.47        12.54 o                         
  -4  -1   5       1144.29       1064.96        17.47 o                         
  -3  -1   5        424.90        389.76         6.44 o                         
  -2  -1   5        936.66        897.93        15.94 o                         
  -1  -1   5        894.75        889.45        12.74 o                         
   0  -1   5        703.22        771.44        12.77 o                         
   1  -1   5        400.00        384.20        12.02 o                         
   2  -1   5        218.27        206.87         4.08 o                         
   3  -1   5        233.16        302.34         7.91 o                         
   4  -1   5        586.71        600.64        18.22 o                         
   5  -1   5        318.60        334.86         9.44 o                         
   6  -1   5        539.12        524.77        12.56 o                         
   7  -1   5         86.24         77.16         2.16 o                         
   8  -1   5         44.81         53.43         1.64 o                         
   9  -1   5        476.79        458.29        11.34 o                         
  10  -1   5         58.44         61.71         1.98 o                         
 -11   0   5         26.72         29.12         1.57 o                         
 -10   0   5         24.64         25.83         1.49 o                         
  -9   0   5        139.00        130.73         4.33 o                         
  -8   0   5          0.54          0.23         0.52 o                         
  -7   0   5         35.22         27.50         1.04 o                         
  -6   0   5          0.20          0.92         0.85 o                         
  -5   0   5         12.67          9.96         0.86 o                         
  -4   0   5        168.71        166.70         3.37 o                         
  -3   0   5        469.61        518.24         8.31 o                         
  -2   0   5         54.41         56.27         0.71 o                         
  -1   0   5        737.64        740.38        12.10 o                         
   0   0   5        204.63        230.25         3.92 o                         
   1   0   5        399.74        424.74        20.89 o                         
   2   0   5         41.60         44.13         1.01 o                         
   3   0   5         45.59         68.17         2.67 o                         
   4   0   5         19.70         23.24         0.55 o                         
   5   0   5          3.24          1.16         0.39 o                         
   6   0   5        515.85        512.13        12.37 o                         
   7   0   5        343.00        303.92         7.47 o                         
   8   0   5         22.42         22.80         1.06 o                         
   9   0   5          0.72          0.92         0.61 o                         
  10   0   5         48.99         46.64         1.66 o                         
 -11   1   5        112.16        117.67         4.03 o                         
 -10   1   5        155.50        148.65         4.93 o                         
  -9   1   5        301.40        287.97         8.96 o                         
  -8   1   5         37.71         36.73         2.61 o                         
  -7   1   5        406.90        425.58        13.85 o                         
  -6   1   5        609.47        598.11        13.23 o                         
  -5   1   5        737.80        742.16        12.54 o                         
  -4   1   5       1146.54       1073.67        15.35 o                         
  -3   1   5        419.98        393.39         4.86 o                         
  -2   1   5        933.68        885.53        11.97 o                         
  -1   1   5        894.22        886.01        11.95 o                         
   0   1   5        698.11        750.02        14.29 o                         
   1   1   5        405.51        397.14         7.34 o                         
   2   1   5        213.62        203.05         3.90 o                         
   3   1   5        238.01        293.76         5.63 o                         
   4   1   5        576.38        564.46        11.36 o                         
   5   1   5        322.60        330.10         6.34 o                         
   6   1   5        544.08        512.75        14.37 o                         
   7   1   5         83.26         78.46         2.14 o                         
   8   1   5         46.11         51.06         1.61 o                         
   9   1   5        477.22        467.28        11.32 o                         
  10   1   5         59.95         62.30         3.10 o                         
 -11   2   5         17.02         19.11         1.42 o                         
 -10   2   5         95.03         89.74         3.14 o                         
  -9   2   5         24.19         19.32         1.75 o                         
  -8   2   5        137.65        124.97         3.51 o                         
  -7   2   5         14.13         13.49         0.75 o                         
  -6   2   5         78.47         80.46         1.54 o                         
  -5   2   5        253.50        271.06         4.54 o                         
  -4   2   5        912.18        971.08        14.10 o                         
  -3   2   5         17.38         23.12         0.47 o                         
  -2   2   5        722.22        740.74        10.04 o                         
  -1   2   5       1868.45       1957.92        29.25 o                         
   0   2   5        185.70        186.86         3.29 o                         
   1   2   5        309.48        348.54         4.68 o                         
   2   2   5        580.69        554.62         7.64 o                         
   3   2   5         39.25         39.81         0.65 o                         
   4   2   5         37.98         39.26         0.71 o                         
   5   2   5         10.74         10.08         0.67 o                         
   6   2   5         70.47         72.34         1.56 o                         
   7   2   5         68.27         65.54         2.91 o                         
   8   2   5        134.60        123.00         3.70 o                         
   9   2   5          0.13          0.28         0.61 o                         
  10   2   5          2.88          2.68         1.01 o                         
 -11   3   5        104.22        117.37         4.03 o                         
 -10   3   5         93.85         91.24         3.21 o                         
  -9   3   5         26.57         34.41         3.88 o                         
  -8   3   5          2.49          1.85         0.54 o                         
  -7   3   5        477.27        469.81         7.82 o                         
  -6   3   5        556.78        526.14         8.62 o                         
  -5   3   5        996.40        941.95        18.16 o                         
  -4   3   5        139.13        114.12         1.65 o                         
  -3   3   5         94.63         94.64         1.37 o                         
  -2   3   5       1052.50       1032.24        15.45 o                         
  -1   3   5        847.42        884.48        12.01 o                         
   0   3   5        551.03        532.77         7.26 o                         
   1   3   5        188.36        157.13         2.19 o                         
   2   3   5         21.96         28.73         0.48 o                         
   3   3   5        467.91        402.15         6.14 o                         
   4   3   5         14.77         14.24         0.40 o                         
   5   3   5        898.37        896.70        26.73 o                         
   6   3   5        190.54        201.95         3.88 o                         
   7   3   5        720.89        685.80        16.83 o                         
   8   3   5         83.19         80.76         2.28 o                         
   9   3   5        421.33        382.68         9.47 o                         
  10   3   5         31.76         30.22         1.53 o                         
 -11   4   5         13.68         15.83         1.19 o                         
 -10   4   5         27.16         29.64         1.49 o                         
  -9   4   5          4.13          3.84         0.86 o                         
  -8   4   5        173.59        173.09         3.47 o                         
  -7   4   5        777.11        798.75        13.12 o                         
  -6   4   5        343.63        330.43         5.57 o                         
  -5   4   5        637.21        665.44        10.89 o                         
  -4   4   5         60.81         63.89         1.41 o                         
  -3   4   5        494.62        482.90         7.23 o                         
  -2   4   5         30.26         31.76         0.62 o                         
  -1   4   5        341.50        349.59         4.79 o                         
   0   4   5        435.32        423.43         9.29 o                         
   1   4   5        248.78        263.40         6.19 o                         
   2   4   5       1044.37       1075.65        14.94 o                         
   3   4   5         44.91         46.24         0.79 o                         
   4   4   5        754.89        783.50        13.10 o                         
   5   4   5        129.52        132.08         4.18 o                         
   6   4   5        162.25        154.27         3.04 o                         
   7   4   5         20.39         19.99         0.69 o                         
   8   4   5         67.74         65.94         1.47 o                         
   9   4   5          3.53          4.74         1.16 o                         
  10   4   5         94.71         92.24         2.61 o                         
 -11   5   5          5.80          5.82         0.82 o                         
 -10   5   5        303.94        306.27         9.71 o                         
  -9   5   5          9.34          9.14         0.68 o                         
  -8   5   5        185.67        191.73         3.88 o                         
  -7   5   5         39.77         45.24         1.03 o                         
  -6   5   5         94.97         86.48         1.86 o                         
  -5   5   5         83.88         77.43         2.16 o                         
  -4   5   5         24.16         24.94         0.64 o                         
  -3   5   5        123.62         93.27         1.61 o                         
  -2   5   5        134.21        161.06         4.11 o                         
  -1   5   5        142.46        124.06         1.74 o                         
   0   5   5        652.58        611.70        10.43 o                         
   1   5   5       1219.08       1218.57        49.61 o                         
   2   5   5       1638.22       1571.64        40.00 o                         
   3   5   5         84.34         88.27         1.17 o                         
   4   5   5       1099.81       1052.13        17.41 o                         
   5   5   5         71.13         76.66         2.48 o                         
   6   5   5        976.77        940.95        17.55 o                         
   7   5   5         89.04         86.61         1.83 o                         
   8   5   5        259.70        246.30         6.28 o                         
   9   5   5         15.30         14.05         0.84 o                         
  10   5   5        409.26        419.17        13.85 o                         
 -10   6   5         67.35         71.17         1.97 o                         
  -9   6   5        203.86        189.10         5.67 o                         
  -8   6   5         60.27         50.13         1.11 o                         
  -7   6   5        239.96        239.36         4.09 o                         
  -6   6   5        101.24        106.63         1.94 o                         
  -5   6   5        646.24        685.20        11.14 o                         
  -4   6   5        116.84        137.59         3.13 o                         
  -3   6   5         28.07         24.85         0.56 o                         
  -2   6   5        513.46        568.21         8.41 o                         
  -1   6   5         76.11         63.71         1.18 o                         
   0   6   5        981.72       1032.63        13.91 o                         
   1   6   5         69.28         74.30         1.60 o                         
   2   6   5        497.63        472.13        18.87 o                         
   3   6   5          9.64          9.92         0.25 o                         
   4   6   5        730.16        714.10        10.46 o                         
   5   6   5        175.71        189.09         3.61 o                         
   6   6   5         35.04         28.66         0.82 o                         
   7   6   5          7.10          7.85         0.46 o                         
   8   6   5         59.29         52.91         1.61 o                         
   9   6   5         82.52         87.70         2.43 o                         
  10   6   5         89.26         89.39         2.59 o                         
 -10   7   5         24.55         24.91         1.31 o                         
  -9   7   5        218.38        221.60         5.22 o                         
  -8   7   5        156.82        144.98         2.60 o                         
  -7   7   5        117.74        115.00         2.35 o                         
  -6   7   5         52.54         49.80         1.07 o                         
  -5   7   5        894.23        876.88        14.38 o                         
  -4   7   5        489.53        475.02        15.50 o                         
  -3   7   5        315.77        285.52         5.46 o                         
  -2   7   5         63.11         64.93         1.09 o                         
  -1   7   5       1250.08       1262.31        35.92 o                         
   0   7   5         61.40         63.75         1.45 o                         
   1   7   5        985.63       1002.44        21.96 o                         
   2   7   5         56.46         47.59         1.75 o                         
   3   7   5        278.65        279.25         3.56 o                         
   4   7   5        305.52        312.61         4.65 o                         
   5   7   5        738.82        744.02        13.94 o                         
   6   7   5        226.94        230.92         4.45 o                         
   7   7   5        158.18        165.07         3.24 o                         
   8   7   5         28.67         29.53         1.11 o                         
   9   7   5        256.90        274.03         6.81 o                         
 -10   8   5         53.80         55.14         1.61 o                         
  -9   8   5         13.92         11.65         0.69 o                         
  -8   8   5         10.03          8.24         0.49 o                         
  -7   8   5         66.12         63.93         1.48 o                         
  -6   8   5        205.74        209.35         4.02 o                         
  -5   8   5         47.81         48.15         1.17 o                         
  -4   8   5        504.68        512.66         8.47 o                         
  -3   8   5        263.44        290.19         6.29 o                         
  -2   8   5         62.77         62.73         2.56 o                         
  -1   8   5         41.15         39.83         0.85 o                         
   0   8   5         13.53         13.16         0.39 o                         
   1   8   5        232.47        222.61         3.74 o                         
   2   8   5        627.51        676.30        12.61 o                         
   3   8   5        825.10        800.58        11.00 o                         
   4   8   5        587.80        599.07         9.83 o                         
   5   8   5         97.34         95.10         1.94 o                         
   6   8   5         70.48         67.54         1.46 o                         
   7   8   5         15.18         12.92         0.74 o                         
   8   8   5         60.96         57.45         1.72 o                         
   9   8   5         29.98         29.05         1.16 o                         
  -9   9   5         16.70         15.47         0.71 o                         
  -8   9   5         92.29         93.20         1.80 o                         
  -7   9   5         78.75         74.01         1.49 o                         
  -6   9   5        457.44        447.83         9.80 o                         
  -5   9   5        979.22        940.10        19.30 o                         
  -4   9   5        453.66        455.64         7.54 o                         
  -3   9   5        220.12        237.24         4.00 o                         
  -2   9   5        302.55        305.14         6.48 o                         
  -1   9   5        121.71        132.44         2.05 o                         
   0   9   5       1048.61       1050.10        16.60 o                         
   1   9   5         36.60         35.70         0.61 o                         
   2   9   5        210.00        224.17         3.40 o                         
   3   9   5        417.53        420.62         5.75 o                         
   4   9   5       1536.13       1508.09        24.65 o                         
   5   9   5         39.90         40.10         0.95 o                         
   6   9   5        225.31        227.79         4.44 o                         
   7   9   5         22.87         24.29         0.95 o                         
   8   9   5         26.77         26.19         1.06 o                         
   9   9   5          6.29          6.15         0.71 o                         
  -9  10   5         38.68         36.89         1.04 o                         
  -8  10   5          2.26          2.12         0.42 o                         
  -7  10   5        100.27         94.90         1.81 o                         
  -6  10   5          3.13          3.72         0.42 o                         
  -5  10   5        100.71         99.72         1.86 o                         
  -4  10   5        159.70        164.21         3.91 o                         
  -3  10   5         48.16         46.52         1.00 o                         
  -2  10   5        139.16        132.67         2.52 o                         
  -1  10   5        777.70        779.57        11.52 o                         
   0  10   5        121.81        123.20         1.77 o                         
   1  10   5        230.29        225.19         3.12 o                         
   2  10   5        211.39        222.23         4.41 o                         
   3  10   5         33.10         33.52         0.63 o                         
   4  10   5        204.97        206.09         3.96 o                         
   5  10   5         21.59         19.14         0.75 o                         
   6  10   5         12.61         12.21         0.69 o                         
   7  10   5         28.87         29.48         1.06 o                         
   8  10   5         60.69         64.56         1.87 o                         
  -8  11   5        152.21        153.68         2.76 o                         
  -7  11   5        115.57        117.71         2.16 o                         
  -6  11   5        123.57        131.65         2.37 o                         
  -5  11   5        264.37        257.43         5.58 o                         
  -4  11   5         77.23         70.03         1.38 o                         
  -3  11   5        144.67        151.38         2.65 o                         
  -2  11   5        331.46        312.70         5.25 o                         
  -1  11   5        143.13        145.29         2.75 o                         
   0  11   5        783.96        769.06        11.38 o                         
   1  11   5        391.64        419.30         5.72 o                         
   2  11   5         10.44         10.49         0.34 o                         
   3  11   5        328.32        342.14         6.42 o                         
   4  11   5         50.49         49.13         1.09 o                         
   5  11   5        213.69        220.74         4.21 o                         
   6  11   5         23.06         22.95         0.90 o                         
   7  11   5        413.35        429.85        10.32 o                         
   8  11   5         22.31         25.16         1.06 o                         
  -8  12   5        111.63        114.28         4.21 o                         
  -7  12   5         13.56         13.41         0.57 o                         
  -6  12   5        258.07        259.99         7.09 o                         
  -5  12   5         13.48         10.57         0.50 o                         
  -4  12   5         59.93         62.98         1.28 o                         
  -3  12   5        119.61        121.58         2.64 o                         
  -2  12   5         89.55         85.40         1.44 o                         
  -1  12   5         48.62         42.63         0.85 o                         
   0  12   5         23.31         20.54         0.66 o                         
   1  12   5         92.72         88.91         1.48 o                         
   2  12   5        126.97        135.84         2.14 o                         
   3  12   5        108.20        107.91         2.18 o                         
   4  12   5          5.15          5.58         0.72 o                         
   5  12   5         41.26         46.32         1.61 o                         
   6  12   5          8.46          7.09         0.53 o                         
   7  12   5         37.68         42.99         1.35 o                         
  -7  13   5         85.00         79.41         3.10 o                         
  -6  13   5        203.10        209.04         5.43 o                         
  -5  13   5        106.23        110.20         2.03 o                         
  -4  13   5        113.13        116.67         2.12 o                         
  -3  13   5        138.07        133.73         2.39 o                         
  -2  13   5        192.67        202.38         3.13 o                         
  -1  13   5         11.80          9.03         0.40 o                         
   0  13   5        474.10        471.87         7.08 o                         
   1  13   5        218.06        226.39         3.84 o                         
   2  13   5        199.14        198.22         3.08 o                         
   3  13   5        101.51         98.49         1.97 o                         
   4  13   5        132.47        128.98         3.27 o                         
   5  13   5        169.20        178.37         4.38 o                         
   6  13   5         63.86         63.48         1.77 o                         
  -6  14   5         19.30         18.13         0.93 o                         
  -5  14   5        123.29        118.02         2.68 o                         
  -4  14   5          9.64          8.71         0.47 o                         
  -3  14   5         79.94         79.07         1.51 o                         
  -2  14   5         11.46          8.77         0.41 o                         
  -1  14   5        112.23        111.98         1.83 o                         
   0  14   5         61.66         50.96         0.99 o                         
   1  14   5         91.66         88.39         1.49 o                         
   2  14   5         55.07         58.84         1.44 o                         
   3  14   5         97.43        103.96         2.61 o                         
   4  14   5         31.46         32.86         1.16 o                         
   5  14   5         39.67         42.21         1.32 o                         
  -4  15   5         90.11         92.10         2.93 o                         
  -3  15   5        162.20        162.46         3.49 o                         
  -2  15   5         76.55         80.80         1.78 o                         
  -1  15   5        256.33        268.79         4.75 o                         
   0  15   5        330.00        335.05         5.90 o                         
   1  15   5        162.74        155.93         3.09 o                         
   2  15   5          0.03          0.15         0.42 o                         
   3  15   5         81.28         89.00         2.30 o                         
   4  15   5         71.42         78.59         2.06 o                         
  -2  16   5        228.65        230.69         4.13 o                         
  -1  16   5         38.18         36.01         1.05 o                         
   0  16   5         66.03         63.13         1.82 o                         
   1  16   5         32.58         31.06         0.98 o                         
   2  16   5         38.85         46.66         1.40 o                         
  -1 -15   6         13.68         12.32         1.27 o                         
   0 -15   6         95.63         92.21         3.29 o                         
   1 -15   6        188.63        184.27         6.12 o                         
   2 -15   6         23.60         21.73         1.64 o                         
   3 -15   6         14.95         13.81         1.27 o                         
  -1 -14   6         30.76         25.09         1.79 o                         
   0 -14   6        393.14        413.63        12.32 o                         
   1 -14   6         56.08         53.91         2.31 o                         
   2 -14   6        109.50        107.89         3.88 o                         
   3 -14   6         28.43         30.31         1.79 o                         
   4 -14   6         83.50         82.13         3.14 o                         
  -1 -13   6        288.02        289.54         9.03 o                         
   0 -13   6        524.79        488.89        15.23 o                         
   1 -13   6        283.55        283.72         8.96 o                         
   2 -13   6         24.32         23.22         1.57 o                         
   3 -13   6         51.73         53.61         2.24 o                         
   4 -13   6         81.16         82.73         3.14 o                         
   5 -13   6        220.16        215.70         7.32 o                         
  -1 -12   6        562.33        539.29        16.05 o                         
   0 -12   6         76.80         75.93         2.76 o                         
   1 -12   6         21.39         19.26         1.42 o                         
   2 -12   6         10.35          7.84         0.97 o                         
   3 -12   6        101.17        108.04         3.58 o                         
   4 -12   6          4.17          2.84         0.90 o                         
   5 -12   6         51.36         57.42         2.24 o                         
   6 -12   6         30.46         30.61         1.72 o                         
  -1 -11   6         87.79         90.34         3.14 o                         
   0 -11   6        482.52        500.84        15.01 o                         
   1 -11   6        185.08        195.09         6.35 o                         
   2 -11   6        172.39        173.52         5.60 o                         
   3 -11   6         16.18         15.53         1.27 o                         
   4 -11   6        166.62        167.39         5.53 o                         
   5 -11   6        155.62        159.03         5.15 o                         
   6 -11   6        173.13        163.59         5.60 o                         
   7 -11   6         26.36         28.22         1.57 o                         
   0 -10   6        140.30        151.19         4.78 o                         
   1 -10   6         89.99         87.80         3.14 o                         
   2 -10   6         57.48         53.23         2.17 o                         
   3 -10   6        261.10        268.11         8.29 o                         
   4 -10   6         63.60         61.37         2.31 o                         
   5 -10   6        244.20        252.88         8.14 o                         
   6 -10   6          0.64          0.07         0.75 o                         
   7 -10   6         56.63         54.21         2.17 o                         
   8 -10   6         70.81         74.29         2.76 o                         
  -1  -9   6        142.81        166.12         5.75 o                         
   0  -9   6         32.23         30.67         1.10 o                         
   1  -9   6          5.10          3.84         0.57 o                         
   2  -9   6        159.14        160.78         3.84 o                         
   3  -9   6        288.62        290.78         6.73 o                         
   4  -9   6        201.19        200.49         4.84 o                         
   5  -9   6        340.22        326.80        10.30 o                         
   6  -9   6        206.01        197.93         6.50 o                         
   7  -9   6        470.74        489.19        15.08 o                         
   8  -9   6         88.23         92.51         3.29 o                         
  -3  -8   6        620.28        631.57        20.38 o                         
  -2  -8   6        285.17        255.57         9.33 o                         
  -1  -8   6        395.05        408.16         9.26 o                         
   0  -8   6         16.92         17.08         0.87 o                         
   1  -8   6        115.22        116.61         2.97 o                         
   2  -8   6         37.37         40.65         2.54 o                         
   3  -8   6         59.20         62.80         1.75 o                         
   4  -8   6         40.99         41.99         1.79 o                         
   5  -8   6         73.25         69.50         1.95 o                         
   6  -8   6         65.83         67.78         2.20 o                         
   7  -8   6         32.62         37.26         1.64 o                         
   8  -8   6         36.84         37.18         1.64 o                         
   9  -8   6        117.81        117.37         3.81 o                         
  -4  -7   6         20.30         20.31         1.34 o                         
  -3  -7   6        138.78        154.07         3.85 o                         
  -2  -7   6        353.56        374.58        12.39 o                         
  -1  -7   6         20.23         22.80         1.72 o                         
   0  -7   6        799.95        802.91        17.70 o                         
   1  -7   6         66.91         69.39         1.81 o                         
   2  -7   6         37.22         39.53         1.23 o                         
   3  -7   6        270.63        277.90         6.39 o                         
   4  -7   6        642.05        631.76        22.55 o                         
   5  -7   6        329.92        331.44         7.57 o                         
   6  -7   6         41.38         45.00         2.76 o                         
   7  -7   6          9.28         10.25         0.60 o                         
   8  -7   6         89.49         86.70         1.93 o                         
   9  -7   6         65.91         70.48         2.39 o                         
  -5  -6   6         11.33          8.36         0.97 o                         
  -4  -6   6         89.46         90.79         3.51 o                         
  -3  -6   6        101.62        103.97         2.67 o                         
  -2  -6   6         34.88         32.55         1.64 o                         
  -1  -6   6         33.91         41.42         1.23 o                         
   0  -6   6        103.14        124.28         2.86 o                         
   1  -6   6        384.69        376.15        12.47 o                         
   2  -6   6        444.30        493.15        15.75 o                         
   3  -6   6        883.54        930.60        29.72 o                         
   4  -6   6       1380.69       1433.08        31.30 o                         
   5  -6   6        162.58        156.96         5.49 o                         
   6  -6   6          4.46          5.61         0.48 o                         
   7  -6   6        166.26        158.27         3.23 o                         
   8  -6   6          3.37          1.96         0.45 o                         
   9  -6   6         34.69         37.27         1.09 o                         
 -10  -5   6          4.39          5.90         0.97 o                         
  -6  -5   6        458.24        431.25        14.71 o                         
  -5  -5   6        537.55        552.28        18.67 o                         
  -4  -5   6        145.80        147.98         5.23 o                         
  -3  -5   6          6.87          9.48         0.82 o                         
  -2  -5   6         20.08         24.19         0.92 o                         
  -1  -5   6        254.82        231.22         5.49 o                         
   0  -5   6        447.44        475.60        16.20 o                         
   1  -5   6        526.28        544.74        17.84 o                         
   2  -5   6         90.31         83.70         3.29 o                         
   3  -5   6          1.43          1.86         0.78 o                         
   4  -5   6         68.99         70.11         1.83 o                         
   5  -5   6        626.01        629.80        17.47 o                         
   6  -5   6         76.78         83.95         1.85 o                         
   7  -5   6        130.26        128.39         2.66 o                         
   8  -5   6         72.62         72.24         2.02 o                         
   9  -5   6        175.12        171.37         3.59 o                         
 -10  -4   6        143.94        158.14         5.15 o                         
  -9  -4   6         21.20         22.17         1.42 o                         
  -8  -4   6         35.17         34.87         1.72 o                         
  -6  -4   6        507.94        478.89        16.65 o                         
  -5  -4   6        206.47        205.02         7.32 o                         
  -4  -4   6        146.47        142.83         5.00 o                         
  -3  -4   6        107.95        111.55         4.03 o                         
  -2  -4   6        315.30        357.34        11.95 o                         
  -1  -4   6        574.61        605.51        21.65 o                         
   0  -4   6        590.47        561.39        12.57 o                         
   1  -4   6        417.07        427.99         9.52 o                         
   2  -4   6        360.60        332.07        14.04 o                         
   3  -4   6        176.26        176.31         4.48 o                         
   4  -4   6        891.42        898.89        20.22 o                         
   5  -4   6        498.91        481.94        10.88 o                         
   6  -4   6        249.00        237.70         4.59 o                         
   7  -4   6        101.72        101.65         2.06 o                         
   8  -4   6         63.28         60.22         1.34 o                         
   9  -4   6         73.06         71.60         2.24 o                         
  10  -4   6          9.55          7.78         1.23 o                         
 -11  -3   6          8.81          8.14         1.12 o                         
 -10  -3   6        233.73        227.35         7.17 o                         
  -9  -3   6        157.55        164.41         5.38 o                         
  -8  -3   6         40.24         35.02         1.64 o                         
  -7  -3   6        154.71        152.26         7.50 o                         
  -6  -3   6         14.30         14.01         0.82 o                         
  -5  -3   6        561.36        522.10        28.89 o                         
  -4  -3   6        445.30        453.32        10.20 o                         
  -3  -3   6        340.55        310.35         7.05 o                         
  -2  -3   6        100.42         99.67         3.73 o                         
  -1  -3   6        657.67        671.14        12.34 o                         
   0  -3   6       1915.85       1872.08        33.02 o                         
   1  -3   6        705.75        750.68        13.48 o                         
   2  -3   6       1137.66       1107.73        20.19 o                         
   3  -3   6         47.30         47.76         0.96 o                         
   4  -3   6        204.20        190.23         4.33 o                         
   5  -3   6         46.66         43.43         1.16 o                         
   6  -3   6        447.41        466.71        11.03 o                         
   7  -3   6         80.22         74.47         2.14 o                         
   8  -3   6         39.83         38.61         1.38 o                         
   9  -3   6         83.78         84.55         2.51 o                         
  10  -3   6        106.54        110.23         3.11 o                         
 -11  -2   6        215.52        228.09         7.32 o                         
 -10  -2   6         51.93         47.11         2.02 o                         
  -9  -2   6         16.47         19.04         1.34 o                         
  -8  -2   6         89.12         97.96         3.29 o                         
  -7  -2   6        462.75        445.18        10.36 o                         
  -6  -2   6        124.22        137.25         3.26 o                         
  -5  -2   6        223.15        230.58         5.34 o                         
  -4  -2   6        167.42        172.28         9.37 o                         
  -3  -2   6         14.97         13.31         0.57 o                         
  -2  -2   6         70.70         73.59         1.40 o                         
  -1  -2   6       1261.40       1243.56        21.96 o                         
   0  -2   6        369.38        364.58         6.60 o                         
   1  -2   6        613.47        569.54        11.56 o                         
   2  -2   6         86.07         95.19         1.95 o                         
   3  -2   6        291.58        273.49         9.63 o                         
   4  -2   6         65.10         66.08         2.54 o                         
   5  -2   6         65.34         59.73         2.39 o                         
   6  -2   6        246.84        230.22         5.75 o                         
   7  -2   6        169.20        157.05         4.09 o                         
   8  -2   6        116.48        110.40         2.96 o                         
   9  -2   6         69.78         73.24         3.21 o                         
  10  -2   6         20.66         18.95         1.13 o                         
 -11  -1   6         32.85         38.60         1.87 o                         
 -10  -1   6         54.10         50.55         2.17 o                         
  -9  -1   6         60.13         70.41         2.61 o                         
  -8  -1   6         30.22         26.91         1.10 o                         
  -7  -1   6        194.05        202.26         4.73 o                         
  -6  -1   6        858.49        855.01        36.55 o                         
  -5  -1   6       1248.37       1268.52        27.65 o                         
  -4  -1   6        878.92        881.99        16.52 o                         
  -3  -1   6         56.38         42.60         0.88 o                         
  -2  -1   6        718.31        770.91        12.01 o                         
  -1  -1   6        466.50        480.60         9.51 o                         
   0  -1   6        126.83        126.24         2.64 o                         
   1  -1   6        181.16        160.83         3.32 o                         
   2  -1   6        365.97        363.39         6.86 o                         
   3  -1   6        222.43        208.89         4.99 o                         
   4  -1   6        335.19        360.25        12.17 o                         
   5  -1   6        733.42        769.81        18.47 o                         
   6  -1   6        296.47        283.35         6.76 o                         
   7  -1   6        214.83        199.23         5.15 o                         
   8  -1   6         70.67         64.84         1.90 o                         
   9  -1   6        267.68        252.54         6.39 o                         
  10  -1   6         49.52         48.56         1.69 o                         
 -11   0   6         23.66         21.80         1.49 o                         
 -10   0   6        356.42        334.41        10.45 o                         
  -9   0   6         87.22         91.98         3.21 o                         
  -8   0   6          4.47          2.96         0.78 o                         
  -7   0   6         60.98         55.10         1.61 o                         
  -6   0   6         38.14         35.77         1.18 o                         
  -5   0   6         36.32         37.16         1.13 o                         
  -4   0   6          0.93          5.23         0.32 o                         
  -3   0   6         63.57         69.42         0.97 o                         
  -2   0   6       1330.77       1296.54        21.13 o                         
  -1   0   6        246.10        267.19         4.42 o                         
   0   0   6        405.52        382.49         6.52 o                         
   1   0   6        187.59        191.30         3.89 o                         
   2   0   6         22.09         33.91         0.80 o                         
   3   0   6        276.14        298.77         5.89 o                         
   4   0   6        192.56        175.61         6.05 o                         
   5   0   6         94.17         96.38         2.53 o                         
   6   0   6          8.64         10.05         0.93 o                         
   7   0   6         56.65         56.94         1.72 o                         
   8   0   6        281.22        255.87        11.31 o                         
   9   0   6         18.25         21.49         1.16 o                         
  10   0   6          5.57          6.26         1.12 o                         
 -11   1   6         33.26         36.73         1.79 o                         
 -10   1   6         53.59         52.86         2.17 o                         
  -9   1   6         60.52         71.10         1.99 o                         
  -8   1   6         29.09         27.19         1.07 o                         
  -7   1   6        191.28        202.23         4.73 o                         
  -6   1   6        858.66        850.69        19.09 o                         
  -5   1   6       1253.39       1216.64        32.33 o                         
  -4   1   6        879.03        880.76        12.64 o                         
  -3   1   6         54.78         40.14         0.68 o                         
  -2   1   6        723.36        785.72        13.49 o                         
  -1   1   6        468.83        491.51         7.98 o                         
   0   1   6        127.64        126.91         2.45 o                         
   1   1   6        182.95        169.50         3.31 o                         
   2   1   6        362.50        337.32         6.60 o                         
   3   1   6        223.59        198.94         3.87 o                         
   5   1   6        731.11        767.11        18.44 o                         
   6   1   6        293.81        264.42         6.73 o                         
   7   1   6        215.97        211.04         5.15 o                         
   8   1   6         72.46         64.68         4.82 o                         
   9   1   6        266.78        255.28         6.36 o                         
  10   1   6         50.60         49.39         1.98 o                         
 -11   2   6        214.04        227.72         7.24 o                         
 -10   2   6         51.20         44.72         1.94 o                         
  -9   2   6         16.15         17.27         1.42 o                         
  -8   2   6         88.66         92.78         2.44 o                         
  -7   2   6        463.00        465.06        10.36 o                         
  -6   2   6        125.05        133.42         3.26 o                         
  -5   2   6        223.11        225.72         3.85 o                         
  -4   2   6        166.26        173.73         2.94 o                         
  -3   2   6         14.22         12.31         0.37 o                         
  -2   2   6         70.87         72.30         1.07 o                         
  -1   2   6       1256.00       1218.69        18.06 o                         
   0   2   6        369.68        366.17         4.98 o                         
   1   2   6        614.09        610.69         9.69 o                         
   2   2   6         86.49         90.58         1.59 o                         
   3   2   6        286.49        288.78         5.41 o                         
   4   2   6         65.01         66.02         1.39 o                         
   6   2   6        246.62        231.72         5.70 o                         
   7   2   6        170.79        161.52         4.37 o                         
   8   2   6        115.33        107.29         2.90 o                         
   9   2   6         69.69         70.80         2.11 o                         
  10   2   6         20.33         19.31         1.31 o                         
 -11   3   6          9.22          8.81         1.05 o                         
 -10   3   6        231.60        218.39         7.09 o                         
  -9   3   6        159.03        164.89         3.99 o                         
  -8   3   6         38.53         32.96         1.22 o                         
  -7   3   6        156.60        157.19         3.73 o                         
  -6   3   6         12.95         14.14         1.31 o                         
  -5   3   6        563.42        539.02         8.82 o                         
  -4   3   6        447.38        451.68        12.57 o                         
  -3   3   6        339.99        311.75         4.26 o                         
  -2   3   6        104.63        105.07         1.64 o                         
  -1   3   6        653.75        660.08         8.97 o                         
   0   3   6       1920.75       1828.57        32.88 o                         
   1   3   6        701.36        750.35        16.14 o                         
   2   3   6       1141.53       1142.86        18.38 o                         
   3   3   6         48.02         47.87         1.24 o                         
   4   3   6        199.48        188.11         4.41 o                         
   5   3   6         47.36         46.51         1.72 o                         
   6   3   6        442.12        439.27        10.92 o                         
   7   3   6         80.97         73.13         2.03 o                         
   8   3   6         40.27         36.16         1.29 o                         
   9   3   6         85.15         85.61         2.84 o                         
  10   3   6        107.67        108.12         3.01 o                         
 -10   4   6        142.18        150.89         5.00 o                         
  -9   4   6         20.51         18.75         1.23 o                         
  -8   4   6         37.25         36.30         1.24 o                         
  -7   4   6         78.50         79.82         2.87 o                         
  -6   4   6        509.55        497.78         9.70 o                         
  -5   4   6        206.51        213.31         3.92 o                         
  -4   4   6        149.98        138.98         2.89 o                         
  -3   4   6        109.17        113.36         1.62 o                         
  -2   4   6        315.70        353.41         5.78 o                         
  -1   4   6        577.68        656.53         8.76 o                         
   0   4   6        586.75        559.87         9.20 o                         
   1   4   6        420.08        421.84         6.55 o                         
   2   4   6        361.10        332.66         4.52 o                         
   3   4   6        176.04        179.22         2.68 o                         
   4   4   6        886.08        912.54        16.97 o                         
   5   4   6        495.86        484.70         9.13 o                         
   6   4   6        250.15        238.24         4.59 o                         
   7   4   6        100.37         97.08         2.64 o                         
   8   4   6         62.23         56.26         1.72 o                         
   9   4   6         72.31         68.22         2.06 o                         
  10   4   6          9.11          7.35         0.79 o                         
 -10   5   6          4.21          4.64         0.66 o                         
  -9   5   6        429.83        456.64        10.46 o                         
  -8   5   6         16.24         17.47         0.88 o                         
  -7   5   6         22.31         25.62         1.19 o                         
  -6   5   6        458.90        433.76         7.21 o                         
  -5   5   6        533.15        555.31         9.16 o                         
  -4   5   6        147.20        146.68         2.56 o                         
  -3   5   6          7.38          9.20         0.44 o                         
  -2   5   6         19.51         24.57         0.54 o                         
  -1   5   6        256.62        244.56         4.01 o                         
   0   5   6        449.08        483.68         6.52 o                         
   1   5   6        518.12        532.57        12.48 o                         
   2   5   6         89.36         89.91         1.27 o                         
   3   5   6          1.47          1.90         0.17 o                         
   4   5   6         69.18         70.31         1.14 o                         
   5   5   6        620.99        631.27        11.89 o                         
   6   5   6         75.98         85.80         2.01 o                         
   7   5   6        132.85        133.59         2.64 o                         
   8   5   6         72.17         73.01         2.03 o                         
   9   5   6        176.55        175.68         4.43 o                         
 -10   6   6         87.71         92.84         2.47 o                         
  -9   6   6        123.67        122.95         3.11 o                         
  -8   6   6         66.57         71.41         1.95 o                         
  -7   6   6        384.83        396.78         9.04 o                         
  -6   6   6         31.78         29.93         0.98 o                         
  -5   6   6         11.06          8.31         0.45 o                         
  -4   6   6         90.27         93.41         1.70 o                         
  -3   6   6         98.44        101.50         2.72 o                         
  -2   6   6         36.17         36.74         0.79 o                         
  -1   6   6         35.11         43.22         0.87 o                         
   0   6   6        102.08        118.36         1.77 o                         
   1   6   6        381.20        367.22        11.15 o                         
   2   6   6        444.90        458.92         8.85 o                         
   3   6   6        886.64        881.77        13.07 o                         
   4   6   6       1379.22       1390.23        20.60 o                         
   5   6   6        162.97        159.48         3.10 o                         
   6   6   6          4.80          5.97         0.42 o                         
   7   6   6        167.82        165.19         3.21 o                         
   8   6   6          3.25          2.18         0.44 o                         
   9   6   6         35.07         39.46         1.37 o                         
 -10   7   6         97.12        107.40         3.70 o                         
  -9   7   6         78.28         80.44         2.19 o                         
  -8   7   6         95.96        104.08         2.65 o                         
  -7   7   6         26.81         27.62         1.02 o                         
  -6   7   6         59.05         70.61         1.58 o                         
  -5   7   6        133.18        140.81         2.49 o                         
  -4   7   6         18.42         18.13         0.85 o                         
  -3   7   6        138.86        153.24         3.07 o                         
  -2   7   6        351.07        362.30        10.03 o                         
  -1   7   6         20.19         23.76         0.47 o                         
   0   7   6        796.80        783.94        17.93 o                         
   1   7   6         66.87         68.56         2.73 o                         
   2   7   6         37.89         40.88         1.03 o                         
   3   7   6        270.53        279.76         8.66 o                         
   4   7   6        643.41        639.68         9.39 o                         
   5   7   6        330.26        330.75         6.30 o                         
   6   7   6         41.79         44.43         1.08 o                         
   7   7   6          9.21          8.88         0.49 o                         
   8   7   6         88.56         84.10         3.06 o                         
   9   7   6         65.69         67.36         2.02 o                         
  -9   8   6         77.20         75.12         2.95 o                         
  -8   8   6         48.27         49.51         1.49 o                         
  -7   8   6         79.22         79.66         2.09 o                         
  -6   8   6        101.91         99.20         1.86 o                         
  -5   8   6        327.74        313.90         5.30 o                         
  -4   8   6        688.49        668.15        13.65 o                         
  -3   8   6        622.54        603.81        15.25 o                         
  -2   8   6        284.86        277.09         4.89 o                         
  -1   8   6        395.22        405.24         6.03 o                         
   0   8   6         17.75         18.41         0.45 o                         
   1   8   6        116.57        123.76         4.32 o                         
   2   8   6         38.68         41.36         1.64 o                         
   3   8   6         57.56         62.64         2.31 o                         
   4   8   6         42.12         42.99         0.74 o                         
   5   8   6         73.85         73.20         1.52 o                         
   6   8   6         66.48         67.27         1.46 o                         
   7   8   6         31.77         35.31         0.95 o                         
   8   8   6         36.20         35.36         1.21 o                         
   9   8   6        117.81        114.67         4.52 o                         
  -9   9   6        129.63        144.81         3.58 o                         
  -8   9   6         24.64         22.44         2.35 o                         
  -7   9   6        229.48        243.79         5.68 o                         
  -6   9   6         88.39         88.10         1.71 o                         
  -5   9   6        264.17        267.04         4.54 o                         
  -4   9   6         34.21         32.47         0.82 o                         
  -3   9   6        209.89        228.40         3.87 o                         
  -2   9   6          9.77          9.56         0.46 o                         
  -1   9   6        143.58        158.34         2.63 o                         
   0   9   6         31.67         30.36         0.62 o                         
   1   9   6          5.75          4.08         0.98 o                         
   2   9   6        159.48        161.64         5.15 o                         
   3   9   6        291.80        288.05         9.03 o                         
   4   9   6        202.33        208.31         3.89 o                         
   5   9   6        338.06        336.01         6.36 o                         
   6   9   6        207.18        206.24         3.97 o                         
   7   9   6        473.23        491.21         9.33 o                         
   8   9   6         88.00         94.87         2.53 o                         
  -8  10   6         69.11         64.40         2.09 o                         
  -7  10   6         76.63         78.84         2.08 o                         
  -6  10   6        491.70        495.38         8.25 o                         
  -5  10   6         90.95         90.93         1.72 o                         
  -4  10   6        259.78        259.12         4.83 o                         
  -3  10   6         66.23         59.29         1.23 o                         
  -2  10   6        217.76        219.82         7.63 o                         
  -1  10   6          3.52          2.65         0.35 o                         
   0  10   6        141.98        146.85         2.28 o                         
   1  10   6         90.40         90.87         1.98 o                         
   2  10   6         58.29         56.74         2.09 o                         
   3  10   6        260.59        261.02         8.29 o                         
   4  10   6         61.86         60.10         1.26 o                         
   5  10   6        244.46        259.68         4.95 o                         
   6  10   6          0.51          0.60         0.35 o                         
   7  10   6         56.74         54.22         1.56 o                         
   8  10   6         69.51         73.53         2.03 o                         
  -8  11   6         97.56        106.47         2.71 o                         
  -7  11   6         98.25         95.56         2.45 o                         
  -6  11   6        209.10        208.89         3.71 o                         
  -5  11   6        166.94        165.41         2.91 o                         
  -4  11   6        293.13        286.07         4.84 o                         
  -3  11   6         42.84         38.94         0.95 o                         
  -2  11   6        121.85        118.90         2.14 o                         
  -1  11   6         87.01         87.93         1.64 o                         
   0  11   6        480.93        485.10         8.09 o                         
   1  11   6        184.87        198.69         3.76 o                         
   2  11   6        171.80        176.05         5.60 o                         
   3  11   6         15.79         15.38         1.12 o                         
   4  11   6        166.71        172.52         3.98 o                         
   5  11   6        155.96        156.09         3.07 o                         
   6  11   6        174.03        176.65         3.41 o                         
   7  11   6         26.65         28.49         1.06 o                         
  -7  12   6        179.69        173.19         4.11 o                         
  -6  12   6         98.23         94.73         2.01 o                         
  -5  12   6         71.42         68.28         1.39 o                         
  -4  12   6         15.83         20.34         0.70 o                         
  -3  12   6         65.84         64.01         1.48 o                         
  -2  12   6         46.09         42.48         0.97 o                         
  -1  12   6        558.85        519.43         8.67 o                         
   0  12   6         76.67         73.04         1.43 o                         
   1  12   6         20.76         18.19         0.72 o                         
   2  12   6         10.09          9.99         0.54 o                         
   3  12   6        101.28         97.51         3.51 o                         
   4  12   6          4.24          3.90         0.49 o                         
   5  12   6         50.04         52.98         1.18 o                         
   6  12   6         30.67         33.97         1.06 o                         
  -6  13   6          4.92          5.02         0.52 o                         
  -5  13   6        159.62        162.63         2.89 o                         
  -4  13   6         31.84         28.06         0.80 o                         
  -3  13   6        211.54        216.24         3.72 o                         
  -2  13   6         10.30          9.37         0.79 o                         
  -1  13   6        291.57        287.52         8.16 o                         
   0  13   6        525.41        499.37        11.16 o                         
   1  13   6        286.39        286.32         6.51 o                         
   2  13   6         24.01         25.07         1.08 o                         
   3  13   6         51.37         54.42         1.42 o                         
   4  13   6         81.86         84.05         2.06 o                         
   5  13   6        223.30        234.75         5.54 o                         
  -5  14   6         49.36         55.40         1.35 o                         
  -4  14   6         65.86         65.65         1.35 o                         
  -3  14   6         35.93         32.11         0.85 o                         
  -2  14   6         79.03         82.03         1.60 o                         
  -1  14   6         30.78         27.67         0.88 o                         
   0  14   6        391.09        387.71         8.98 o                         
   1  14   6         56.30         53.79         1.19 o                         
   2  14   6        107.75        110.31         2.18 o                         
   3  14   6         28.27         32.17         1.02 o                         
   4  14   6         84.49         86.31         2.99 o                         
  -3  15   6         46.48         48.98         1.23 o                         
  -2  15   6         22.84         23.78         0.82 o                         
  -1  15   6         14.01         10.23         0.61 o                         
   0  15   6         93.22         84.78         2.16 o                         
   1  15   6        191.59        187.45         3.61 o                         
   2  15   6         24.81         22.65         0.76 o                         
   3  15   6         15.65         13.36         0.90 o                         
  -1 -15   7        117.50        115.20         3.96 o                         
   0 -15   7        168.10        155.52         5.23 o                         
   1 -15   7         23.70         20.53         1.64 o                         
  -2 -14   7        276.81        271.85         8.66 o                         
  -1 -14   7        367.12        376.37        11.42 o                         
   0 -14   7        111.72        111.99         3.88 o                         
   1 -14   7        152.93        167.10         5.45 o                         
   2 -14   7         70.10         78.77         3.06 o                         
   3 -14   7        123.48        141.34         4.78 o                         
  -1 -13   7          5.90          8.29         1.05 o                         
   0 -13   7        107.55        115.80         3.96 o                         
   1 -13   7          1.90          2.84         0.90 o                         
   2 -13   7         23.36         19.04         1.49 o                         
   3 -13   7         19.59         21.35         1.49 o                         
   4 -13   7        136.90        139.99         4.78 o                         
  -1 -12   7         35.78         38.97         1.87 o                         
   0 -12   7        255.96        275.58         8.44 o                         
   1 -12   7         50.19         51.14         2.09 o                         
   2 -12   7         47.61         53.38         2.17 o                         
   3 -12   7         32.26         34.94         1.72 o                         
   4 -12   7         73.08         76.83         2.91 o                         
   5 -12   7         12.19          9.33         1.12 o                         
  -1 -11   7         30.11         34.27         1.72 o                         
   0 -11   7          9.13          6.42         0.90 o                         
   1 -11   7        339.36        349.79        10.68 o                         
   2 -11   7         12.78         14.34         1.05 o                         
   3 -11   7        283.68        281.55         8.96 o                         
   4 -11   7          4.31          2.46         0.82 o                         
   5 -11   7        188.38        184.34         5.97 o                         
   6 -11   7         47.05         47.56         2.09 o                         
  -1 -10   7        284.86        284.99         8.66 o                         
   0 -10   7        170.57        145.52         4.85 o                         
   1 -10   7         37.24         42.56         1.87 o                         
   2 -10   7        129.93        122.22         4.11 o                         
   3 -10   7        210.65        204.73         6.50 o                         
   4 -10   7          3.07          3.29         0.82 o                         
   5 -10   7        353.50        343.15        10.90 o                         
   6 -10   7        129.88        128.79         4.41 o                         
   7 -10   7        112.00        121.48         4.11 o                         
  -1  -9   7        138.96        131.78         4.41 o                         
   0  -9   7        825.83        803.63        17.99 o                         
   1  -9   7        111.49         97.05         2.47 o                         
   2  -9   7         95.32         92.31         2.38 o                         
   3  -9   7         93.52         90.42         2.31 o                         
   4  -9   7        104.57        105.02         2.65 o                         
   5  -9   7         70.54         75.19         2.61 o                         
   6  -9   7         94.59         94.15         3.29 o                         
   7  -9   7         24.56         28.00         1.42 o                         
  -3  -8   7          5.02          4.70         0.97 o                         
  -2  -8   7        252.56        262.36         9.26 o                         
  -1  -8   7        712.69        704.51        16.33 o                         
   0  -8   7        571.21        572.39        12.94 o                         
   1  -8   7          3.24          2.72         0.52 o                         
   2  -8   7         79.92         79.85         2.07 o                         
   3  -8   7        371.22        369.93         8.44 o                         
   4  -8   7        630.83        612.30        13.88 o                         
   5  -8   7        274.72        293.03         6.67 o                         
   6  -8   7         83.18         87.42         2.29 o                         
   7  -8   7         12.61         11.79         0.75 o                         
   8  -8   7          0.07          1.19         0.67 o                         
  -4  -7   7        173.78        178.49         4.49 o                         
  -3  -7   7         20.24         23.21         1.08 o                         
  -2  -7   7          2.57          3.73         0.82 o                         
  -1  -7   7         20.93         24.64         0.97 o                         
   0  -7   7         64.53         69.00         2.73 o                         
   1  -7   7        532.49        540.83        24.90 o                         
   2  -7   7        314.58        298.15        10.86 o                         
   3  -7   7         12.43         11.05         0.65 o                         
   4  -7   7         13.11         15.45         1.08 o                         
   5  -7   7        181.75        186.97         4.43 o                         
   6  -7   7         90.57         86.44         5.82 o                         
   7  -7   7        165.76        169.46         6.39 o                         
   8  -7   7         21.16         23.34         1.68 o                         
  -5  -6   7        420.54        426.10        14.34 o                         
  -4  -6   7        160.68        154.85         5.53 o                         
  -3  -6   7        385.87        384.58         9.45 o                         
  -2  -6   7         29.33         28.37         1.49 o                         
  -1  -6   7        681.73        692.50        23.89 o                         
   0  -6   7        416.64        415.72        13.74 o                         
   1  -6   7        189.59        179.86         6.50 o                         
   2  -6   7        245.83        256.64         5.91 o                         
   3  -6   7         72.27         71.94         1.93 o                         
   4  -6   7        224.90        217.26         5.20 o                         
   5  -6   7        124.26        130.66         3.22 o                         
   6  -6   7        186.36        179.67         4.33 o                         
   7  -6   7         89.78        102.57         2.16 o                         
   8  -6   7         40.45         42.74         1.09 o                         
   9  -6   7        142.78        132.28         3.69 o                         
  -6  -5   7         16.37         16.65         1.42 o                         
  -5  -5   7        182.77        185.16         6.57 o                         
  -4  -5   7        167.00        179.12         6.64 o                         
  -3  -5   7        441.14        399.74        13.66 o                         
  -2  -5   7         39.99         36.85         1.21 o                         
  -1  -5   7        120.77        119.98         4.41 o                         
   0  -5   7       1138.63       1132.11        38.38 o                         
   1  -5   7        441.09        464.83        15.42 o                         
   2  -5   7         22.48         22.50         0.77 o                         
   3  -5   7       1058.73       1064.68        23.43 o                         
   4  -5   7         12.39         11.77         1.27 o                         
   5  -5   7        166.79        163.92         3.90 o                         
   6  -5   7         21.64         19.64         0.78 o                         
   7  -5   7        118.97        116.34         2.37 o                         
   8  -5   7         73.79         73.33         3.43 o                         
   9  -5   7         51.59         52.67         1.82 o                         
  -6  -4   7         17.86         19.79         1.42 o                         
  -5  -4   7        227.44        233.25         8.29 o                         
  -4  -4   7        151.72        129.32         4.78 o                         
  -3  -4   7        277.17        294.84         9.71 o                         
  -2  -4   7         73.55         75.68         2.11 o                         
  -1  -4   7        412.16        376.15        15.87 o                         
   0  -4   7         70.26         73.29         1.86 o                         
   1  -4   7        452.60        435.64        10.83 o                         
   2  -4   7        105.62        102.15         2.47 o                         
   3  -4   7        231.74        222.70         5.27 o                         
   4  -4   7        143.97        133.01         3.11 o                         
   5  -4   7         19.26         21.42         0.71 o                         
   6  -4   7         38.96         40.34         1.40 o                         
   7  -4   7         35.26         35.48         1.64 o                         
   8  -4   7        176.71        163.64         5.49 o                         
   9  -4   7        224.31        229.76         7.02 o                         
 -10  -3   7         22.60         19.86         1.49 o                         
  -9  -3   7        111.85        115.73         3.96 o                         
  -7  -3   7         26.39         30.01         1.72 o                         
  -6  -3   7         10.73         11.12         1.12 o                         
  -5  -3   7        155.46        160.67         5.45 o                         
  -4  -3   7         44.26         46.07         2.02 o                         
  -3  -3   7         74.09         73.77         2.84 o                         
  -2  -3   7        378.27        363.61         8.15 o                         
  -1  -3   7        330.00        336.52         6.46 o                         
   0  -3   7        624.61        630.39        11.53 o                         
   1  -3   7        149.15        143.21         2.61 o                         
   2  -3   7        489.13        498.15        16.72 o                         
   3  -3   7         82.35         76.23         2.99 o                         
   4  -3   7        373.10        355.32        12.32 o                         
   5  -3   7        265.24        242.80         8.88 o                         
   6  -3   7        130.56        127.85         3.32 o                         
   7  -3   7         23.85         24.91         1.31 o                         
   8  -3   7         25.62         25.85         1.16 o                         
   9  -3   7        142.61        138.95         3.77 o                         
 -10  -2   7        222.83        219.21         7.09 o                         
  -9  -2   7          5.25          4.63         0.90 o                         
  -8  -2   7         90.69         84.85         3.99 o                         
  -7  -2   7         50.56         52.45         1.55 o                         
  -6  -2   7       1437.95       1333.43        30.59 o                         
  -5  -2   7        209.58        225.18         7.99 o                         
  -4  -2   7        491.80        499.64        16.72 o                         
  -3  -2   7         17.75         15.58         0.66 o                         
  -2  -2   7       1599.78       1546.40        37.93 o                         
  -1  -2   7         10.63         13.98         0.42 o                         
   0  -2   7        152.69        154.55         5.53 o                         
   1  -2   7         10.57         16.65         1.05 o                         
   2  -2   7        301.41        309.25        10.53 o                         
   3  -2   7         90.02         89.45         3.29 o                         
   4  -2   7        684.20        669.72        22.40 o                         
   5  -2   7         61.61         58.61         2.39 o                         
   6  -2   7        226.16        232.54         5.80 o                         
   7  -2   7         24.93         23.49         1.06 o                         
   8  -2   7        160.35        150.42         3.88 o                         
   9  -2   7          3.60          2.99         0.74 o                         
 -10  -1   7        156.15        165.00         5.38 o                         
  -9  -1   7          9.37          6.72         0.97 o                         
  -8  -1   7         95.11         93.21         2.47 o                         
  -7  -1   7         23.56         23.40         1.00 o                         
  -6  -1   7         57.59         59.77         2.09 o                         
  -5  -1   7        225.61        223.94         5.15 o                         
  -4  -1   7        929.20        954.13        21.07 o                         
  -3  -1   7        172.94        150.57         2.84 o                         
  -2  -1   7        156.37        154.20         3.55 o                         
  -1  -1   7        742.71        722.81        24.86 o                         
   0  -1   7        208.95        206.96         4.15 o                         
   1  -1   7         48.87         49.28         1.87 o                         
   2  -1   7        267.96        273.79         9.48 o                         
   3  -1   7        152.45        140.14         4.93 o                         
   4  -1   7         45.93         45.69         1.94 o                         
   5  -1   7        152.20        150.52         5.23 o                         
   6  -1   7        411.25        404.28        10.05 o                         
   7  -1   7        202.38        194.49         4.88 o                         
   8  -1   7          0.44          0.46         0.61 o                         
   9  -1   7        114.60        109.76         3.06 o                         
 -10   0   7          6.12         10.83         1.12 o                         
  -9   0   7         91.27         92.73         3.29 o                         
  -8   0   7          0.18          0.81         0.93 o                         
  -7   0   7        489.96        513.33        11.68 o                         
  -6   0   7         22.60         24.99         2.73 o                         
  -5   0   7       2186.87       2196.54        48.87 o                         
  -4   0   7         71.99         56.49         1.52 o                         
  -3   0   7       1275.64       1246.43        27.86 o                         
  -2   0   7        614.87        630.56        14.12 o                         
  -1   0   7       2073.56       2065.22        33.68 o                         
   0   0   7        237.47        280.58         4.65 o                         
   1   0   7        449.87        433.13        10.72 o                         
   2   0   7        157.75        141.56         5.08 o                         
   4   0   7        107.11         99.45         3.58 o                         
   5   0   7        158.46        164.34         4.14 o                         
   6   0   7        152.53        139.82         3.59 o                         
   7   0   7          1.32          1.94         0.55 o                         
   8   0   7          9.43          5.48         0.63 o                         
   9   0   7        134.10        141.80         3.75 o                         
 -10   1   7        157.84        159.78         5.38 o                         
  -9   1   7          9.69          6.88         0.73 o                         
  -8   1   7         96.29         95.06         2.47 o                         
  -7   1   7         23.95         24.83         1.02 o                         
  -6   1   7         57.08         56.16         1.63 o                         
  -5   1   7        226.05        220.43         5.15 o                         
  -4   1   7        927.21        936.38        38.41 o                         
  -3   1   7        173.66        158.87         3.60 o                         
  -2   1   7        154.69        153.01         2.99 o                         
  -1   1   7        740.44        753.21        12.21 o                         
   0   1   7        209.15        210.17         3.99 o                         
   1   1   7         48.27         46.90         1.02 o                         
   2   1   7        270.56        282.53        13.40 o                         
   5   1   7        152.81        146.83         3.75 o                         
   6   1   7        406.45        421.92        20.76 o                         
   7   1   7        202.86        190.86         4.97 o                         
   8   1   7          0.50          0.67         0.78 o                         
   9   1   7        115.30        112.30         3.66 o                         
 -10   2   7        225.62        222.12         7.09 o                         
  -9   2   7          5.38          5.08         1.12 o                         
  -8   2   7         91.20         88.58         2.31 o                         
  -7   2   7         49.80         50.84         1.52 o                         
  -6   2   7       1439.79       1397.03        46.48 o                         
  -5   2   7        210.54        233.34         5.34 o                         
  -4   2   7        492.63        494.76        11.18 o                         
  -3   2   7         17.68         14.94         1.12 o                         
  -2   2   7       1589.66       1558.57        22.86 o                         
  -1   2   7         10.52         15.20         0.90 o                         
   0   2   7        158.92        159.46         3.22 o                         
   1   2   7         10.75         16.39         0.46 o                         
   2   2   7        303.45        313.61         8.59 o                         
   5   2   7         60.82         60.88         1.66 o                         
   6   2   7        225.01        230.60         5.73 o                         
   7   2   7         25.32         22.94         1.75 o                         
   8   2   7        159.24        144.20         3.80 o                         
   9   2   7          3.51          3.38         0.71 o                         
 -10   3   7         22.29         17.84         1.34 o                         
  -9   3   7        112.49        114.78         2.94 o                         
  -8   3   7        253.18        244.93         5.75 o                         
  -7   3   7         26.52         25.77         1.98 o                         
  -6   3   7         10.70         11.24         0.68 o                         
  -5   3   7        156.58        148.16         3.60 o                         
  -4   3   7         45.16         48.00         1.34 o                         
  -3   3   7         76.13         75.62         2.35 o                         
  -2   3   7        379.80        358.31         5.38 o                         
  -1   3   7        328.54        347.77         5.14 o                         
   0   3   7        626.95        660.04        19.60 o                         
   1   3   7        146.55        138.99         3.27 o                         
   2   3   7        489.98        497.82        11.16 o                         
   3   3   7         82.50         79.51         1.90 o                         
   4   3   7        373.34        365.77         8.76 o                         
   5   3   7        264.94        266.00         7.65 o                         
   6   3   7        129.00        125.02         3.22 o                         
   7   3   7         24.98         27.28         1.08 o                         
   8   3   7         24.84         23.23         1.00 o                         
   9   3   7        142.68        141.68         3.67 o                         
 -10   4   7         38.12         38.52         1.38 o                         
  -9   4   7        189.90        183.85         6.31 o                         
  -8   4   7        393.52        386.22         8.88 o                         
  -7   4   7        470.46        438.81        10.02 o                         
  -6   4   7         17.18         17.33         0.89 o                         
  -5   4   7        227.83        243.11         5.55 o                         
  -4   4   7        150.10        134.77         3.16 o                         
  -3   4   7        269.88        274.09         8.74 o                         
  -2   4   7         74.93         82.51         1.32 o                         
  -1   4   7        413.63        370.99         9.16 o                         
   0   4   7         71.04         77.49         3.40 o                         
   1   4   7        453.50        448.01         7.27 o                         
   2   4   7        107.38        104.74         1.77 o                         
   3   4   7        237.22        234.65         3.46 o                         
   4   4   7        143.22        132.64         2.29 o                         
   5   4   7         20.65         22.50         1.49 o                         
   6   4   7         38.67         40.55         1.24 o                         
   7   4   7         35.58         37.68         1.24 o                         
   8   4   7        174.78        169.11         4.25 o                         
   9   4   7        224.09        222.28         5.70 o                         
 -10   5   7        105.29        106.26         2.79 o                         
  -9   5   7         66.07         64.50         1.86 o                         
  -8   5   7          1.96          1.87         0.78 o                         
  -7   5   7        352.38        339.59        16.39 o                         
  -6   5   7         15.52         17.61         0.89 o                         
  -5   5   7        182.15        187.19         4.37 o                         
  -4   5   7        169.64        194.77         4.42 o                         
  -3   5   7        440.66        406.99        12.32 o                         
  -2   5   7         39.03         36.71         0.82 o                         
  -1   5   7        120.78        122.88         3.15 o                         
   0   5   7       1143.91       1156.67        22.52 o                         
   1   5   7        442.37        473.59         7.69 o                         
   2   5   7         21.28         19.57         0.45 o                         
   3   5   7       1061.64       1042.43        15.41 o                         
   4   5   7         11.95         12.42         0.48 o                         
   5   5   7        167.99        168.40         3.24 o                         
   6   5   7         20.17         17.66         0.79 o                         
   7   5   7        118.23        116.67         3.01 o                         
   8   5   7         71.95         76.30         2.11 o                         
   9   5   7         51.03         50.18         2.02 o                         
 -10   6   7        131.29        140.15         3.51 o                         
  -9   6   7         63.44         64.88         1.88 o                         
  -8   6   7          6.11          5.36         0.65 o                         
  -7   6   7         89.92         94.67         3.06 o                         
  -6   6   7        439.85        430.10         9.79 o                         
  -5   6   7        417.30        419.29         9.57 o                         
  -4   6   7        158.39        154.54         3.66 o                         
  -3   6   7        382.26        410.35        12.10 o                         
  -2   6   7         29.34         25.49         0.77 o                         
  -1   6   7        683.30        719.61        11.68 o                         
   0   6   7        416.45        402.51         6.65 o                         
   1   6   7        190.46        192.11         5.82 o                         
   2   6   7        251.62        255.12         7.91 o                         
   3   6   7         74.44         77.74         1.32 o                         
   4   6   7        223.52        225.88         3.36 o                         
   5   6   7        127.00        136.88         2.65 o                         
   6   6   7        186.40        188.13         3.61 o                         
   7   6   7         91.14        101.31         2.67 o                         
   8   6   7         39.04         39.59         1.35 o                         
   9   6   7        143.11        135.82         3.54 o                         
  -9   7   7        110.23        117.32         4.52 o                         
  -8   7   7         66.00         63.73         1.83 o                         
  -7   7   7         50.76         48.75         2.80 o                         
  -6   7   7        207.87        194.86         4.60 o                         
  -5   7   7        369.02        358.31         8.18 o                         
  -4   7   7        174.31        178.23         4.18 o                         
  -3   7   7         19.89         24.69         0.90 o                         
  -2   7   7          2.54          4.53         0.45 o                         
  -1   7   7         20.31         24.01         0.58 o                         
   0   7   7         64.55         68.01         1.20 o                         
   1   7   7        530.19        549.74        16.50 o                         
   2   7   7        314.77        306.34         9.26 o                         
   3   7   7         13.36         15.01         1.05 o                         
   4   7   7         13.21         16.19         0.39 o                         
   5   7   7        181.22        187.93         3.63 o                         
   6   7   7         90.90         85.38         1.79 o                         
   7   7   7        166.59        175.27         3.41 o                         
   8   7   7         21.29         23.82         1.58 o                         
  -9   8   7         43.62         45.05         1.75 o                         
  -8   8   7        136.13        127.92         3.18 o                         
  -7   8   7         14.05         14.15         0.81 o                         
  -6   8   7        420.92        425.26         9.68 o                         
  -5   8   7         65.87         63.80         1.73 o                         
  -4   8   7         70.99         75.91         1.98 o                         
  -3   8   7          5.03          5.25         0.50 o                         
  -2   8   7        254.00        269.47         6.11 o                         
  -1   8   7        714.13        738.39        13.46 o                         
   0   8   7        571.27        573.29        10.64 o                         
   1   8   7          3.45          2.99         0.67 o                         
   2   8   7         82.57         80.04         2.76 o                         
   3   8   7        373.03        365.03        11.35 o                         
   4   8   7        630.73        615.88        13.80 o                         
   5   8   7        271.44        284.70         5.49 o                         
   6   8   7         84.72         89.20         1.84 o                         
   7   8   7         13.06         10.84         0.54 o                         
   8   8   7          0.03         -0.44         0.44 o                         
  -8   9   7         45.64         45.42         3.14 o                         
  -7   9   7         10.03          8.56         0.70 o                         
  -6   9   7        101.51        101.54         4.93 o                         
  -5   9   7        167.73        162.29         3.87 o                         
  -4   9   7        202.49        184.06         6.61 o                         
  -3   9   7         90.37         83.17         2.11 o                         
  -2   9   7          5.17          6.20         0.50 o                         
  -1   9   7        139.26        134.87         2.63 o                         
   0   9   7        823.88        795.75        19.04 o                         
   1   9   7        111.57         99.53         3.29 o                         
   2   9   7         95.61         92.58         3.14 o                         
   3   9   7         93.65         86.38         3.06 o                         
   4   9   7        105.29        103.03         3.51 o                         
   5   9   7         70.76         72.81         1.52 o                         
   6   9   7         94.38         96.75         1.98 o                         
   7   9   7         24.89         26.72         0.83 o                         
  -8  10   7        282.13        297.17         6.91 o                         
  -7  10   7        228.58        236.15         5.54 o                         
  -6  10   7        173.58        175.54         6.57 o                         
  -5  10   7        438.09        433.30        10.49 o                         
  -4  10   7        140.01        157.71         3.76 o                         
  -3  10   7        321.62        323.60        11.72 o                         
  -2  10   7        106.87        119.41         2.87 o                         
  -1  10   7        285.34        270.94         9.48 o                         
   0  10   7        172.34        150.44         2.86 o                         
   1  10   7         37.88         42.78         1.79 o                         
   2  10   7        132.27        121.70         4.03 o                         
   3  10   7        209.61        206.67         6.57 o                         
   4  10   7          3.12          2.46         0.75 o                         
   5  10   7        354.25        354.54         8.14 o                         
   6  10   7        128.91        134.19         2.66 o                         
   7  10   7        111.85        123.43         3.75 o                         
  -7  11   7         38.03         44.90         1.43 o                         
  -6  11   7        155.88        149.07         3.59 o                         
  -5  11   7         27.82         25.81         1.02 o                         
  -4  11   7        163.06        160.67         3.81 o                         
  -3  11   7         19.81         18.74         0.84 o                         
  -2  11   7        104.63        105.56         2.56 o                         
  -1  11   7         31.13         33.99         1.05 o                         
   0  11   7          9.24          7.45         0.43 o                         
   1  11   7        336.59        339.49        10.68 o                         
   2  11   7         12.44         13.29         0.97 o                         
   3  11   7        282.59        291.71         8.96 o                         
   4  11   7          4.45          4.48         0.82 o                         
   5  11   7        188.17        187.70         5.97 o                         
   6  11   7         47.73         49.73         1.12 o                         
  -6  12   7        270.37        279.43         6.46 o                         
  -5  12   7          0.68          0.82         0.52 o                         
  -4  12   7        299.90        298.33         7.20 o                         
  -3  12   7         16.38         18.33         0.84 o                         
  -2  12   7        183.01        170.51         4.00 o                         
  -1  12   7         35.70         37.23         1.13 o                         
   0  12   7        255.42        262.96         6.11 o                         
   1  12   7         50.74         47.78         1.94 o                         
   2  12   7         47.66         48.61         2.02 o                         
   3  12   7         32.12         32.40         1.64 o                         
   4  12   7         74.12         78.32         2.84 o                         
   5  12   7         11.90         10.75         1.05 o                         
  -5  13   7         39.67         43.60         1.36 o                         
  -4  13   7         98.74         99.30         2.50 o                         
  -3  13   7         13.14         15.67         1.31 o                         
  -2  13   7         57.19         64.28         1.72 o                         
  -1  13   7          5.92          7.23         0.55 o                         
   0  13   7        106.20        111.50         2.72 o                         
   1  13   7          2.10          2.91         0.75 o                         
   2  13   7         23.01         21.73         1.27 o                         
   3  13   7         19.15         21.65         1.34 o                         
   4  13   7        138.45        145.22         4.70 o                         
  -4  14   7        129.12        141.09         3.39 o                         
  -3  14   7         58.68         60.19         1.66 o                         
  -2  14   7        276.85        272.44         6.27 o                         
  -1  14   7        362.60        363.24        11.80 o                         
   0  14   7        111.34        108.71         2.64 o                         
   1  14   7        152.41        163.66         5.38 o                         
   2  14   7         69.77         78.77         2.84 o                         
   3  14   7        125.03        139.17         4.63 o                         
  -1  15   7        118.57        109.02         2.72 o                         
   0  15   7        166.40        154.49         3.64 o                         
   1  15   7         24.50         21.05         1.31 o                         
  -2 -14   8        299.28        305.52         9.48 o                         
  -1 -14   8         83.49         91.91         3.36 o                         
   0 -14   8        150.02        158.66         5.38 o                         
   1 -14   8          8.46          6.42         1.12 o                         
  -2 -13   8          4.04          2.91         0.97 o                         
  -1 -13   8         18.22         16.50         1.27 o                         
   0 -13   8          6.61          5.90         1.05 o                         
   1 -13   8         15.52         15.90         1.27 o                         
   2 -13   8         48.83         55.62         2.31 o                         
   3 -13   8          6.71          7.54         1.05 o                         
  -2 -12   8          7.22          7.69         1.05 o                         
  -1 -12   8        349.61        354.95        10.83 o                         
   0 -12   8         69.30         78.25         2.91 o                         
   1 -12   8        312.72        327.32        10.00 o                         
   2 -12   8         63.18         64.06         2.54 o                         
   3 -12   8        197.10        207.71         6.57 o                         
   4 -12   8          9.83          9.33         1.05 o                         
  -2 -11   8         16.98         18.14         1.42 o                         
  -1 -11   8         83.49         70.26         2.61 o                         
   0 -11   8         39.52         31.66         1.64 o                         
   1 -11   8         11.70         10.23         0.97 o                         
   2 -11   8         12.06         14.41         1.12 o                         
   3 -11   8         21.80         16.20         1.27 o                         
   4 -11   8          5.02          6.27         0.90 o                         
   5 -11   8         91.12         86.53         3.14 o                         
  -2 -10   8        101.65         99.75         3.58 o                         
  -1 -10   8        255.98        248.55         7.91 o                         
   0 -10   8        580.57        574.75        17.40 o                         
   1 -10   8         94.65         91.39         3.29 o                         
   2 -10   8        316.28        308.58         9.56 o                         
   3 -10   8        123.37        120.28         3.96 o                         
   4 -10   8        266.01        270.13         8.44 o                         
   5 -10   8        111.92        116.92         3.96 o                         
   6 -10   8         52.09         51.07         2.17 o                         
  -2  -9   8        100.48         91.84         3.21 o                         
  -1  -9   8         94.16         91.39         3.29 o                         
   0  -9   8          9.07          9.06         0.68 o                         
   1  -9   8        180.69        194.22         4.54 o                         
   2  -9   8        162.47        155.51         3.77 o                         
   3  -9   8         16.25         19.93         0.97 o                         
   4  -9   8         29.93         31.77         1.20 o                         
   5  -9   8         96.50         96.39         3.29 o                         
   6  -9   8         19.37         18.89         1.19 o                         
   7  -9   8         47.42         53.76         2.02 o                         
  -2  -8   8         73.04         77.80         3.81 o                         
  -1  -8   8        354.88        373.83         8.62 o                         
   0  -8   8         30.05         31.74         1.46 o                         
   1  -8   8         96.48        107.46         2.65 o                         
   2  -8   8         13.02         12.19         0.70 o                         
   3  -8   8        133.26        140.11         4.22 o                         
   4  -8   8         40.20         38.34         1.27 o                         
   5  -8   8        108.02        108.78         2.74 o                         
   6  -8   8         59.88         65.84         3.51 o                         
   7  -8   8        101.95        117.81         2.98 o                         
  -4  -7   8         76.95         74.58         2.65 o                         
  -3  -7   8          4.55          7.54         0.97 o                         
  -2  -7   8        167.89        166.98         6.05 o                         
  -1  -7   8        149.27        140.79         3.41 o                         
   0  -7   8        216.64        218.85         5.20 o                         
   1  -7   8        307.18        289.30         8.81 o                         
   2  -7   8         93.96         95.52         2.38 o                         
   3  -7   8        126.30        129.29         3.15 o                         
   4  -7   8        236.84        249.86        12.73 o                         
   5  -7   8          9.27          9.33         0.62 o                         
   6  -7   8        287.03        278.58         6.53 o                         
   7  -7   8         53.53         52.98         1.31 o                         
   8  -7   8         60.78         64.25         2.43 o                         
  -5  -6   8        478.73        464.25        16.05 o                         
  -4  -6   8         18.22         18.14         1.42 o                         
  -3  -6   8        222.06        232.50         5.65 o                         
  -2  -6   8         45.94         49.21         1.43 o                         
  -1  -6   8        540.46        518.08        11.99 o                         
   0  -6   8        612.36        625.07        13.99 o                         
   1  -6   8        596.32        563.12        28.15 o                         
   2  -6   8         36.92         36.22         1.18 o                         
   3  -6   8        115.25        116.44         2.88 o                         
   4  -6   8        526.43        524.60        12.12 o                         
   5  -6   8         54.83         55.93         1.56 o                         
   6  -6   8        110.16        108.62         2.62 o                         
   7  -6   8        233.82        242.68         6.15 o                         
   8  -6   8         13.44         13.93         1.00 o                         
  -6  -5   8         98.19        102.59         3.96 o                         
  -5  -5   8        252.97        249.90         8.81 o                         
  -4  -5   8        187.29        170.16         6.27 o                         
  -3  -5   8        188.85        196.16         3.81 o                         
  -2  -5   8         23.39         28.39         2.39 o                         
  -1  -5   8         16.74         18.44         0.81 o                         
   0  -5   8         24.93         23.55         0.90 o                         
   1  -5   8        225.78        219.14         9.48 o                         
   2  -5   8         49.66         49.81         1.42 o                         
   3  -5   8         22.35         24.10         0.86 o                         
   4  -5   8        336.92        301.40         7.09 o                         
   5  -5   8         51.53         47.71         2.24 o                         
   6  -5   8         20.52         22.85         1.64 o                         
   7  -5   8         22.98         22.67         1.72 o                         
   8  -5   8         19.28         17.81         1.06 o                         
  -6  -4   8        172.05        170.75         6.20 o                         
  -5  -4   8        896.01        934.93        30.69 o                         
  -4  -4   8        321.61        314.85        11.27 o                         
  -3  -4   8         13.21         11.14         0.78 o                         
  -2  -4   8        182.62        177.54         3.43 o                         
  -1  -4   8         74.93         96.76         2.33 o                         
   0  -4   8        836.28        788.80        18.01 o                         
   1  -4   8         18.90         16.49         0.69 o                         
   2  -4   8        608.09        625.76        14.48 o                         
   3  -4   8        116.18        119.76         4.33 o                         
   4  -4   8        713.10        680.10        23.67 o                         
   5  -4   8        109.80        119.83         4.41 o                         
   6  -4   8        141.35        135.36         5.15 o                         
   7  -4   8         52.41         58.42         2.20 o                         
   8  -4   8         13.04         10.53         0.84 o                         
  -7  -3   8        401.64        397.50        13.66 o                         
  -6  -3   8         62.24         59.28         2.61 o                         
  -5  -3   8        624.02        644.26        21.73 o                         
  -4  -3   8        206.54        201.74         7.09 o                         
  -3  -3   8          5.30          4.85         0.63 o                         
  -2  -3   8        109.94        102.98         2.08 o                         
  -1  -3   8         77.72         76.73         1.85 o                         
   0  -3   8        444.05        464.40        15.68 o                         
   1  -3   8          1.72          2.02         0.67 o                         
   2  -3   8        151.99        155.60         5.53 o                         
   3  -3   8        101.25        110.28         3.96 o                         
   4  -3   8         35.96         36.96         1.79 o                         
   5  -3   8          7.84          8.36         0.97 o                         
   6  -3   8         54.29         47.06         1.56 o                         
   7  -3   8         73.62         73.97         2.19 o                         
   8  -3   8          2.09          2.57         0.71 o                         
   9  -3   8         85.89         83.68         2.48 o                         
 -10  -2   8         24.48         27.33         1.72 o                         
  -8  -2   8          9.78         10.90         1.19 o                         
  -7  -2   8          6.57          7.76         1.05 o                         
  -6  -2   8         18.85         17.70         1.34 o                         
  -5  -2   8        430.36        426.32        14.48 o                         
  -4  -2   8         23.41         23.42         0.86 o                         
  -3  -2   8        351.20        327.06         7.46 o                         
  -2  -2   8        200.21        198.07         4.56 o                         
  -1  -2   8       2406.43       2312.86        54.75 o                         
   0  -2   8         17.90         21.95         1.19 o                         
   1  -2   8       1587.99       1583.07        52.56 o                         
   2  -2   8         38.41         39.72         1.72 o                         
   3  -2   8        710.56        726.02        23.82 o                         
   4  -2   8        311.94        318.96        10.75 o                         
   5  -2   8        499.72        472.76        16.43 o                         
   6  -2   8         27.50         23.23         1.06 o                         
   7  -2   8         25.29         24.68         1.11 o                         
   8  -2   8         19.62         20.26         2.54 o                         
   9  -2   8        150.15        148.18         3.98 o                         
 -10  -1   8         21.23         21.58         1.49 o                         
  -9  -1   8         40.86         41.36         2.02 o                         
  -8  -1   8        144.31        146.15         3.62 o                         
  -7  -1   8         66.92         72.20         2.91 o                         
  -6  -1   8        137.57        134.39         4.93 o                         
  -5  -1   8         27.15         22.03         1.42 o                         
  -4  -1   8          0.31          0.21         0.75 o                         
  -3  -1   8        624.12        620.97        20.91 o                         
  -2  -1   8        165.47        183.37         6.42 o                         
  -1  -1   8         70.08         66.67         1.80 o                         
   0  -1   8         84.98         86.09         3.14 o                         
   1  -1   8         39.41         34.57         1.57 o                         
   2  -1   8         61.36         70.63         2.69 o                         
   3  -1   8         31.74         30.91         1.49 o                         
   4  -1   8         71.88         75.48         2.84 o                         
   5  -1   8        432.18        388.10        13.96 o                         
   6  -1   8        137.11        133.85         3.48 o                         
   7  -1   8         56.84         52.04         1.66 o                         
   8  -1   8         11.49         10.86         0.86 o                         
   9  -1   8         42.00         44.58         1.58 o                         
 -10   0   8        147.09        182.77         5.97 o                         
  -9   0   8        338.63        335.16        10.45 o                         
  -8   0   8         10.38         12.38         0.81 o                         
  -7   0   8          2.04          1.17         0.55 o                         
  -6   0   8        498.26        486.41        12.13 o                         
  -5   0   8        215.90        218.97         4.05 o                         
  -4   0   8          1.79          2.17         0.67 o                         
  -3   0   8         87.86         88.25         3.29 o                         
  -2   0   8       1004.06        992.19        33.00 o                         
  -1   0   8         94.46         90.64         3.29 o                         
   0   0   8        980.16        923.20        30.69 o                         
   3   0   8        125.54        116.62         4.18 o                         
   4   0   8       2277.76       2022.32        67.05 o                         
   5   0   8          1.43          0.75         0.67 o                         
   6   0   8        370.17        343.38         8.42 o                         
   7   0   8         19.13         16.83         1.34 o                         
   8   0   8         34.44         26.44         1.16 o                         
   9   0   8         77.94         71.94         2.19 o                         
 -10   1   8         20.99         21.95         1.49 o                         
  -9   1   8         40.56         44.32         1.47 o                         
  -8   1   8        144.64        148.13         3.62 o                         
  -7   1   8         67.24         67.00         1.91 o                         
  -6   1   8        137.13        134.94         3.28 o                         
  -5   1   8         27.00         25.68         0.98 o                         
  -4   1   8          0.30          0.21         0.45 o                         
  -3   1   8        625.57        626.29        14.05 o                         
  -2   1   8        165.17        186.43         6.35 o                         
   3   1   8         31.38         31.66         1.42 o                         
   4   1   8         72.80         69.36         2.69 o                         
   5   1   8        432.40        424.96        15.31 o                         
   6   1   8        137.49        133.51         7.17 o                         
   7   1   8         56.25         54.42         1.66 o                         
   8   1   8         11.65         10.52         0.76 o                         
   9   1   8         41.43         42.18         2.91 o                         
 -10   2   8         24.88         27.55         1.72 o                         
  -9   2   8        159.25        174.37         4.25 o                         
  -8   2   8         10.06          9.55         0.73 o                         
  -7   2   8          7.33          7.38         0.75 o                         
  -6   2   8         19.37         17.05         0.87 o                         
  -5   2   8        429.39        428.75         9.73 o                         
  -4   2   8         22.94         22.79         0.92 o                         
  -3   2   8        347.19        331.58        10.64 o                         
  -2   2   8        198.64        203.16         6.27 o                         
  -1   2   8       2407.12       2386.89        70.33 o                         
   0   2   8         17.66         24.56         1.19 o                         
   2   2   8         39.00         38.08         1.57 o                         
   3   2   8        720.18        700.56        23.74 o                         
   4   2   8        313.24        310.90        10.60 o                         
   5   2   8        495.96        495.68        13.07 o                         
   6   2   8         27.95         24.09         0.98 o                         
   7   2   8         26.72         25.12         1.03 o                         
   8   2   8         19.33         19.83         1.31 o                         
   9   2   8        151.04        149.15         3.91 o                         
 -10   3   8          3.41          2.84         0.97 o                         
  -9   3   8         18.03         21.88         1.83 o                         
  -8   3   8         26.74         32.76         1.75 o                         
  -7   3   8        400.19        398.62        10.75 o                         
  -6   3   8         62.37         60.50         2.31 o                         
  -5   3   8        623.26        649.78        15.49 o                         
  -4   3   8        206.34        205.70         4.76 o                         
  -3   3   8          5.39          5.57         0.52 o                         
  -2   3   8        110.64        103.86         3.36 o                         
  -1   3   8         77.88         70.93         2.54 o                         
   0   3   8        446.34        467.32         8.70 o                         
   1   3   8          1.77          1.94         0.45 o                         
   2   3   8        151.22        158.34         3.15 o                         
   3   3   8        101.93        105.27         3.73 o                         
   4   3   8         36.77         36.03         1.11 o                         
   5   3   8          7.60          6.55         0.53 o                         
   6   3   8         53.55         46.36         2.84 o                         
   7   3   8         73.17         72.88         2.03 o                         
   8   3   8          2.17          2.69         0.58 o                         
   9   3   8         86.22         82.64         2.40 o                         
  -9   4   8         19.56         19.12         1.34 o                         
  -8   4   8        167.67        177.34         4.28 o                         
  -7   4   8        127.21        125.36         3.10 o                         
  -6   4   8        171.87        170.63         4.08 o                         
  -5   4   8        893.60        906.22        20.57 o                         
  -4   4   8        327.45        336.20         7.52 o                         
  -3   4   8         12.41         12.03         0.69 o                         
  -2   4   8        182.13        174.86         5.60 o                         
  -1   4   8         76.33         96.14         2.35 o                         
   0   4   8        833.83        812.06        13.14 o                         
   1   4   8         18.74         16.83         0.48 o                         
   2   4   8        611.38        612.11        11.24 o                         
   3   4   8        116.20        118.89         2.40 o                         
   4   4   8        712.39        720.21        16.95 o                         
   5   4   8        109.97        116.63         3.01 o                         
   6   4   8        138.18        143.07         3.56 o                         
   7   4   8         53.08         56.25         1.66 o                         
   8   4   8         11.98         10.18         0.78 o                         
  -9   5   8          7.84         12.69         2.09 o                         
  -8   5   8         20.09         20.97         1.61 o                         
  -7   5   8        100.20        101.84         2.63 o                         
  -6   5   8         98.30         99.43         2.55 o                         
  -5   5   8        252.60        254.20         6.01 o                         
  -4   5   8        186.68        179.71         4.15 o                         
  -3   5   8        188.51        195.23         4.56 o                         
  -2   5   8         23.47         28.55         0.95 o                         
  -1   5   8         16.41         18.16         0.52 o                         
   0   5   8         25.08         24.03         0.56 o                         
   1   5   8        223.95        222.94         3.68 o                         
   2   5   8         49.90         52.90         0.95 o                         
   3   5   8         22.93         24.94         0.51 o                         
   4   5   8        335.99        323.50         7.52 o                         
   5   5   8         52.20         51.16         1.43 o                         
   6   5   8         20.84         21.54         1.23 o                         
   7   5   8         23.30         25.12         1.31 o                         
   8   5   8         19.22         17.71         2.20 o                         
  -9   6   8        142.43        130.73         3.31 o                         
  -8   6   8        168.92        154.94         4.07 o                         
  -7   6   8        330.63        335.01         7.76 o                         
  -6   6   8        198.07        196.57         4.65 o                         
  -5   6   8        484.67        476.23        10.73 o                         
  -4   6   8         19.49         19.89         0.87 o                         
  -3   6   8        222.72        226.10         6.38 o                         
  -2   6   8         45.75         49.49         1.37 o                         
  -1   6   8        534.67        538.86         8.72 o                         
   0   6   8        609.05        619.09        10.16 o                         
   1   6   8        586.36        574.03         9.32 o                         
   2   6   8         36.00         37.50         0.81 o                         
   3   6   8        113.83        120.36         2.02 o                         
   4   6   8        521.35        542.79         8.88 o                         
   5   6   8         57.65         59.56         1.56 o                         
   6   6   8        110.53        106.80         2.74 o                         
   7   6   8        235.57        240.24         5.96 o                         
   8   6   8         13.29         14.78         0.87 o                         
  -9   7   8         16.93         14.46         1.12 o                         
  -8   7   8          0.33          0.90         0.86 o                         
  -7   7   8         40.53         43.03         1.64 o                         
  -6   7   8         74.86         78.97         2.87 o                         
  -5   7   8         23.27         22.31         0.95 o                         
  -4   7   8         77.58         72.04         2.46 o                         
  -3   7   8          4.61          8.06         1.46 o                         
  -2   7   8        168.08        171.92         3.95 o                         
  -1   7   8        149.39        141.93         2.40 o                         
   0   7   8        218.21        225.69         3.71 o                         
   1   7   8        307.29        281.93         8.88 o                         
   2   7   8         92.73         91.31         3.21 o                         
   3   7   8        125.85        130.59         4.26 o                         
   4   7   8        235.73        247.75         4.69 o                         
   5   7   8          9.34          9.56         0.47 o                         
   6   7   8        285.07        288.70         6.89 o                         
   7   7   8         53.59         54.15         1.53 o                         
   8   7   8         60.57         65.89         1.87 o                         
  -8   8   8        156.83        164.68         4.00 o                         
  -7   8   8        388.96        383.94        10.15 o                         
  -6   8   8        531.01        506.89        11.50 o                         
  -5   8   8        285.64        271.77         6.29 o                         
  -4   8   8        181.61        191.20         4.50 o                         
  -3   8   8        380.86        380.01         8.66 o                         
  -2   8   8         72.00         77.56         1.98 o                         
  -1   8   8        355.08        380.35         7.16 o                         
   0   8   8         30.25         31.60         0.75 o                         
   1   8   8         95.98        103.78         3.58 o                         
   2   8   8         11.99         12.54         0.97 o                         
   3   8   8        133.48        139.92         4.63 o                         
   4   8   8         40.75         39.20         1.72 o                         
   5   8   8        106.60        108.19         2.64 o                         
   6   8   8         59.75         63.24         1.41 o                         
   7   8   8        102.59        118.33         2.41 o                         
  -8   9   8         64.20         66.47         2.80 o                         
  -7   9   8         44.26         42.32         1.41 o                         
  -6   9   8          2.83          2.28         0.59 o                         
  -5   9   8          0.56          0.75         0.53 o                         
  -4   9   8         38.55         37.72         1.21 o                         
  -3   9   8         73.26         80.91         2.46 o                         
  -2   9   8        100.35         92.26         2.27 o                         
  -1   9   8         94.05         97.71         2.35 o                         
   0   9   8          9.01          9.41         0.90 o                         
   1   9   8        180.46        184.72         6.05 o                         
   2   9   8        162.44        156.72         5.08 o                         
   3   9   8         16.06         17.32         1.19 o                         
   4   9   8         29.75         30.16         1.57 o                         
   5   9   8         96.40         96.39         3.36 o                         
   6   9   8         19.11         19.75         0.63 o                         
   7   9   8         47.27         49.72         1.19 o                         
  -7  10   8        156.56        153.31         3.73 o                         
  -6  10   8        148.07        145.83         3.85 o                         
  -5  10   8         98.20         92.30         2.87 o                         
  -4  10   8         96.97         84.62         2.19 o                         
  -3  10   8          9.88         11.05         0.97 o                         
  -2  10   8        104.18        108.03         2.59 o                         
  -1  10   8        257.25        252.95         5.77 o                         
   0  10   8        580.16        565.79        17.47 o                         
   1  10   8         95.05         97.29         3.29 o                         
   2  10   8        315.88        304.25         9.56 o                         
   3  10   8        124.50        119.83         4.03 o                         
   4  10   8        263.60        271.40         8.51 o                         
   5  10   8        110.60        117.74         3.96 o                         
   6  10   8         52.85         56.30         1.90 o                         
  -6  11   8         29.89         24.92         1.38 o                         
  -5  11   8         20.23         20.77         0.95 o                         
  -4  11   8         48.86         36.02         1.19 o                         
  -3  11   8        122.10        110.24         2.72 o                         
  -2  11   8         16.88         15.51         0.76 o                         
  -1  11   8         83.52         67.61         1.74 o                         
   0  11   8         39.29         31.51         1.57 o                         
   1  11   8         11.54         12.17         0.97 o                         
   2  11   8         11.92         14.41         1.19 o                         
   3  11   8         21.96         20.01         1.27 o                         
   4  11   8          4.90          4.78         0.82 o                         
   5  11   8         91.26         87.13         3.14 o                         
  -5  12   8        110.07        104.63         3.77 o                         
  -4  12   8        151.34        157.55         3.76 o                         
  -3  12   8        133.69        144.50         3.55 o                         
  -2  12   8          7.31          6.57         0.55 o                         
  -1  12   8        351.49        342.18         7.88 o                         
   0  12   8         69.44         78.25         2.84 o                         
   1  12   8        312.74        311.64         9.93 o                         
   2  12   8         63.55         62.27         2.39 o                         
   3  12   8        194.95        203.90         6.57 o                         
   4  12   8         10.24         11.27         1.05 o                         
  -4  13   8          5.55          5.67         1.08 o                         
  -3  13   8         11.08         11.00         1.05 o                         
  -2  13   8          4.04          4.49         0.52 o                         
  -1  13   8         18.43         17.38         0.90 o                         
   0  13   8          6.74          6.27         0.90 o                         
   1  13   8         15.82         15.98         1.19 o                         
   2  13   8         48.99         56.45         2.24 o                         
   3  13   8          6.67          6.87         0.97 o                         
  -2  14   8        299.68        295.15         6.87 o                         
  -1  14   8         83.67         89.70         2.24 o                         
   0  14   8        151.03        163.88         5.30 o                         
   1  14   8          8.59          7.69         0.97 o                         
  -2 -13   9         63.56         56.07         2.46 o                         
  -1 -13   9         14.55         13.66         1.19 o                         
   0 -13   9         62.36         58.16         2.39 o                         
   1 -13   9        124.73        120.65         4.11 o                         
  -3 -12   9         36.80         34.64         1.79 o                         
  -2 -12   9        184.09        184.79         6.05 o                         
  -1 -12   9         38.64         45.77         1.94 o                         
   0 -12   9        163.77        179.86         5.75 o                         
   1 -12   9         10.49         10.45         1.05 o                         
   2 -12   9         86.80         80.34         2.91 o                         
   3 -12   9        105.56        112.74         3.81 o                         
  -3 -11   9          4.28          5.00         0.97 o                         
  -2 -11   9          8.35          9.71         0.97 o                         
  -1 -11   9         10.81         12.02         1.12 o                         
   0 -11   9         66.18         55.92         2.24 o                         
   1 -11   9        113.57        116.32         3.96 o                         
   2 -11   9         19.73         24.34         1.42 o                         
   3 -11   9         94.20        112.82         3.81 o                         
   4 -11   9        100.08         98.48         3.36 o                         
  -3 -10   9        175.56        167.77         5.45 o                         
  -2 -10   9         62.99         66.23         2.46 o                         
  -1 -10   9        262.90        248.63         7.84 o                         
   0 -10   9        229.04        248.70         7.76 o                         
   1 -10   9        109.96        110.95         3.73 o                         
   2 -10   9         31.50         31.43         1.57 o                         
   3 -10   9         38.25         38.38         1.72 o                         
   4 -10   9          7.02          6.05         0.90 o                         
   5 -10   9        132.24        139.62         4.55 o                         
  -3  -9   9         43.82         40.77         1.87 o                         
  -2  -9   9         40.84         45.77         1.87 o                         
  -1  -9   9          6.76          5.45         0.82 o                         
   0  -9   9         36.72         40.52         1.35 o                         
   1  -9   9        106.75        101.70         2.67 o                         
   2  -9   9        236.87        227.76         5.38 o                         
   3  -9   9         27.01         32.00         1.18 o                         
   4  -9   9         28.04         24.47         1.06 o                         
   5  -9   9         41.13         40.69         1.72 o                         
   6  -9   9          8.70          8.06         0.75 o                         
  -3  -8   9         48.69         55.55         2.17 o                         
  -2  -8   9        118.31        112.21         3.62 o                         
  -1  -8   9        178.76        168.03         3.99 o                         
   0  -8   9       1028.51       1019.85        22.67 o                         
   1  -8   9        252.03        253.64         5.88 o                         
   2  -8   9        250.24        250.61         5.88 o                         
   3  -8   9        244.84        253.47         5.88 o                         
   4  -8   9         68.16         69.10         2.17 o                         
   5  -8   9        173.45        181.67         4.32 o                         
   6  -8   9         55.11         60.89         1.68 o                         
  -4  -7   9        296.56        298.11         7.39 o                         
  -3  -7   9          9.61          7.32         0.93 o                         
  -2  -7   9         40.41         35.44         2.39 o                         
  -1  -7   9        540.29        544.39        12.22 o                         
   0  -7   9        154.48        156.53         3.83 o                         
   1  -7   9        253.71        242.69         5.67 o                         
   2  -7   9         71.46         82.28         2.11 o                         
   3  -7   9         58.74         56.24         1.52 o                         
   4  -7   9        123.57        126.32         3.05 o                         
   5  -7   9         19.92         20.13         0.83 o                         
   6  -7   9         31.54         32.33         1.94 o                         
   7  -7   9         60.16         59.24         2.03 o                         
  -5  -6   9        508.29        510.32        17.32 o                         
  -4  -6   9        516.79        533.96        12.78 o                         
  -3  -6   9        146.24        139.47         2.78 o                         
  -2  -6   9         60.40         70.91         1.86 o                         
  -1  -6   9        202.98        197.28         4.59 o                         
   0  -6   9        544.75        561.51        12.62 o                         
   1  -6   9         95.47        107.38         3.77 o                         
   2  -6   9         77.85         75.69         4.22 o                         
   3  -6   9          5.29          5.25         0.47 o                         
   4  -6   9        382.82        364.23         8.56 o                         
   5  -6   9         97.48         97.88         3.81 o                         
   6  -6   9        103.02        116.40         4.33 o                         
   7  -6   9         77.94         84.73         2.51 o                         
  -6  -5   9        174.49        160.82         5.97 o                         
  -5  -5   9         48.51         47.04         2.24 o                         
  -4  -5   9         47.75         44.29         1.38 o                         
  -3  -5   9        164.97        164.25         3.24 o                         
  -2  -5   9         45.95         53.11         1.51 o                         
  -1  -5   9         12.95         14.31         0.77 o                         
   0  -5   9        568.08        544.74        12.17 o                         
   1  -5   9         67.08         63.55         3.14 o                         
   2  -5   9        129.18        125.46         2.99 o                         
   3  -5   9         88.89         87.80         3.36 o                         
   4  -5   9         43.90         39.65         2.02 o                         
   5  -5   9         68.26         71.00         2.99 o                         
   6  -5   9         55.42         52.86         2.54 o                         
   7  -5   9         47.41         49.50         1.66 o                         
  -6  -4   9        211.98        210.70         7.54 o                         
  -5  -4   9        332.60        321.80        11.35 o                         
  -4  -4   9        278.22        268.50         6.42 o                         
  -3  -4   9        176.86        180.58         4.20 o                         
  -2  -4   9        276.66        284.03         5.36 o                         
  -1  -4   9        776.97        779.93        20.94 o                         
   0  -4   9         80.61         73.16         1.81 o                         
   1  -4   9         42.80         45.84         2.02 o                         
   2  -4   9        145.81        138.05         5.08 o                         
   3  -4   9        558.98        579.53        19.04 o                         
   4  -4   9         53.23         57.79         2.46 o                         
   5  -4   9        552.78        531.45        18.07 o                         
   6  -4   9         33.92         39.20         1.94 o                         
   7  -4   9        169.11        171.59         4.59 o                         
   8  -4   9         42.17         41.58         1.58 o                         
  -7  -3   9         64.45         61.97         2.84 o                         
  -6  -3   9          2.40          2.69         0.90 o                         
  -5  -3   9        284.69        281.93         9.78 o                         
  -4  -3   9        113.51        111.96         2.69 o                         
  -3  -3   9        117.69        120.18         2.90 o                         
  -2  -3   9        107.63        107.01         2.13 o                         
  -1  -3   9        229.39        246.39         8.51 o                         
   0  -3   9          4.05          4.41         0.82 o                         
   1  -3   9         52.27         47.78         2.09 o                         
   2  -3   9        289.08        275.28         9.78 o                         
   3  -3   9         45.12         46.44         2.09 o                         
   4  -3   9         65.53         70.03         2.84 o                         
   5  -3   9        179.42        170.38         6.05 o                         
   6  -3   9         47.59         47.49         2.24 o                         
   7  -3   9          3.11          4.79         0.93 o                         
   8  -3   9         43.57         46.73         1.72 o                         
  -8  -2   9         77.07         76.75         3.36 o                         
  -7  -2   9         55.12         55.33         2.54 o                         
  -6  -2   9        183.81        189.42         6.79 o                         
  -5  -2   9        408.65        409.23         9.19 o                         
  -4  -2   9        236.13        244.51         6.38 o                         
  -3  -2   9        494.54        505.02        16.95 o                         
  -2  -2   9        331.94        333.74        11.57 o                         
  -1  -2   9         60.07         59.13         2.46 o                         
   0  -2   9        531.16        486.43        16.65 o                         
   1  -2   9          7.67         11.27         0.97 o                         
   2  -2   9        442.33        433.49        14.48 o                         
   3  -2   9         30.12         31.21         1.64 o                         
   4  -2   9       1225.95       1241.34        40.24 o                         
   5  -2   9         43.80         42.26         2.02 o                         
   6  -2   9        231.58        233.22         5.91 o                         
   7  -2   9         19.70         25.06         2.24 o                         
   8  -2   9        105.44        102.53         4.89 o                         
  -8  -1   9          0.06         -0.07         1.05 o                         
  -7  -1   9        170.79        176.20         6.35 o                         
  -6  -1   9        358.58        388.62        12.92 o                         
  -5  -1   9         34.23         31.54         1.75 o                         
  -4  -1   9        126.02        132.38         4.85 o                         
  -3  -1   9         10.82          8.74         0.97 o                         
  -2  -1   9        136.72        143.13         5.15 o                         
  -1  -1   9         78.55         74.22         2.01 o                         
   0  -1   9         75.60         66.15         2.61 o                         
   1  -1   9        327.43        340.46        11.42 o                         
   2  -1   9         10.95         12.84         1.12 o                         
   3  -1   9        268.99        231.08         8.21 o                         
   4  -1   9        137.82        144.10         5.08 o                         
   5  -1   9         22.30         19.04         1.34 o                         
   6  -1   9         14.53         16.71         1.00 o                         
   7  -1   9        113.35        112.38         3.06 o                         
   8  -1   9          0.50          0.42         0.67 o                         
  -9   0   9        309.45        314.36         7.33 o                         
  -8   0   9         71.03         65.26         2.84 o                         
  -7   0   9        165.96        175.38         6.35 o                         
  -6   0   9          0.36          1.06         0.41 o                         
  -5   0   9        642.39        604.32        20.38 o                         
  -4   0   9         42.77         42.18         1.94 o                         
  -3   0   9         71.05         72.57         2.76 o                         
  -2   0   9          8.55          6.79         0.82 o                         
  -1   0   9        360.75        370.58         8.87 o                         
   0   0   9         23.16         22.10         1.27 o                         
   1   0   9        107.25        101.09         3.66 o                         
   2   0   9          6.99          6.57         0.75 o                         
   3   0   9          8.52         10.15         0.90 o                         
   4   0   9        126.81        142.01         5.08 o                         
   5   0   9        469.17        492.62        16.58 o                         
   6   0   9          3.57          3.66         0.61 o                         
   7   0   9        319.34        343.97        11.91 o                         
   8   0   9          5.56          7.74         0.74 o                         
  -9   1   9         76.24         77.57         2.18 o                         
  -8   1   9          0.03          0.24         0.63 o                         
  -7   1   9        169.61        173.29         4.21 o                         
  -6   1   9        360.58        367.12        12.92 o                         
  -5   1   9         34.63         31.21         1.72 o                         
  -4   1   9        126.90        134.54         4.85 o                         
  -3   1   9         10.64         10.30         0.90 o                         
  -2   1   9        136.65        146.64         5.08 o                         
  -1   1   9         79.21         75.26         2.76 o                         
   0   1   9         75.01         67.79         2.54 o                         
   1   1   9        328.48        332.92        11.35 o                         
   2   1   9         11.13         11.27         0.97 o                         
   3   1   9        269.34        246.09         8.14 o                         
   4   1   9        137.36        140.66         5.00 o                         
   5   1   9         22.59         19.88         0.87 o                         
   6   1   9         14.37         18.26         1.16 o                         
   7   1   9        113.27        115.36         3.81 o                         
   8   1   9          0.51          1.68         1.38 o                         
  -9   2   9          3.96          5.54         1.19 o                         
  -8   2   9         78.77         78.35         2.18 o                         
  -7   2   9         54.64         54.32         1.66 o                         
  -6   2   9        180.57        189.57         7.32 o                         
  -5   2   9        408.51        401.25        12.21 o                         
  -4   2   9        244.15        248.33         8.44 o                         
  -3   2   9        496.12        500.32        16.87 o                         
  -2   2   9        339.25        346.51        11.50 o                         
  -1   2   9         61.05         63.39         2.39 o                         
   0   2   9        531.57        504.57        16.58 o                         
   1   2   9          7.50         11.80         0.90 o                         
   2   2   9        439.76        423.86        14.34 o                         
   3   2   9         29.74         32.33         1.42 o                         
   4   2   9       1216.15       1174.74        40.09 o                         
   5   2   9         43.31         43.82         1.35 o                         
   6   2   9        230.12        238.17         5.86 o                         
   7   2   9         20.08         24.92         1.08 o                         
   8   2   9        106.34        105.53         2.82 o                         
  -9   3   9          6.76          5.89         1.12 o                         
  -8   3   9          9.07          8.64         0.90 o                         
  -7   3   9         63.21         67.19         1.89 o                         
  -6   3   9          2.25          1.62         0.61 o                         
  -5   3   9        286.94        281.37         6.50 o                         
  -4   3   9        112.86        109.77         2.74 o                         
  -3   3   9        118.57        121.17         2.92 o                         
  -2   3   9        107.56        105.87         3.81 o                         
  -1   3   9        230.68        246.16         8.36 o                         
   0   3   9          3.98          4.26         0.60 o                         
   1   3   9         51.88         45.92         1.79 o                         
   2   3   9        289.74        294.92         9.63 o                         
   3   3   9         44.74         43.75         1.79 o                         
   4   3   9         66.01         68.21         1.87 o                         
   5   3   9        179.71        170.26         4.55 o                         
   6   3   9         47.57         47.58         1.45 o                         
   7   3   9          3.16          2.84         0.71 o                         
   8   3   9         43.62         48.84         1.56 o                         
  -9   4   9        194.52        206.68         4.96 o                         
  -8   4   9        121.96        120.36         5.15 o                         
  -7   4   9         32.45         36.32         1.29 o                         
  -6   4   9        212.93        213.69         8.88 o                         
  -5   4   9        329.19        332.93         7.55 o                         
  -4   4   9        280.89        278.32        10.04 o                         
  -3   4   9        173.01        178.99         6.27 o                         
  -2   4   9        275.12        279.59         6.45 o                         
  -1   4   9        780.74        802.64        17.71 o                         
   0   4   9         81.53         73.36         1.90 o                         
   1   4   9         43.30         44.05         1.72 o                         
   2   4   9        143.35        146.34         4.93 o                         
   3   4   9        565.82        551.09        18.82 o                         
   4   4   9         52.09         58.12         1.61 o                         
   5   4   9        559.31        536.46        12.90 o                         
   6   4   9         34.01         34.97         1.19 o                         
   7   4   9        170.49        180.44         4.46 o                         
   8   4   9         42.20         41.50         1.40 o                         
  -9   5   9         12.35         14.78         1.75 o                         
  -8   5   9         80.35         78.79         2.18 o                         
  -7   5   9          6.60          5.40         0.68 o                         
  -6   5   9        175.24        165.07         4.37 o                         
  -5   5   9         48.92         48.15         1.45 o                         
  -4   5   9         47.00         46.32         1.37 o                         
  -3   5   9        165.61        164.92         3.90 o                         
  -2   5   9         45.49         52.51         1.45 o                         
  -1   5   9         12.93         15.11         0.73 o                         
   0   5   9        566.61        537.68        10.08 o                         
   1   5   9         67.06         64.24         1.68 o                         
   2   5   9        128.94        129.47         4.33 o                         
   3   5   9         89.29         83.55         2.14 o                         
   4   5   9         44.16         43.57         1.21 o                         
   5   5   9         68.51         68.67         1.87 o                         
   6   5   9         55.38         55.62         2.02 o                         
   7   5   9         46.94         48.15         1.50 o                         
  -8   6   9        163.67        180.81         5.79 o                         
  -7   6   9        240.04        239.00         5.65 o                         
  -6   6   9        425.13        424.61        17.21 o                         
  -5   6   9        509.89        509.31        11.55 o                         
  -4   6   9        514.27        531.42        12.08 o                         
  -3   6   9        144.44        131.61         3.27 o                         
  -2   6   9         57.76         68.96         1.79 o                         
  -1   6   9        206.01        196.02         4.56 o                         
   0   6   9        550.77        558.79         9.17 o                         
   1   6   9         95.31        106.26         1.84 o                         
   2   6   9         79.19         82.15         1.61 o                         
   3   6   9          4.63          5.24         0.23 o                         
   4   6   9        388.21        390.55         9.08 o                         
   5   6   9         98.36         97.83         2.48 o                         
   6   6   9        102.26        109.19         2.85 o                         
   7   6   9         76.78         81.38         2.24 o                         
  -8   7   9        107.83        106.01         2.76 o                         
  -7   7   9         54.93         52.59         1.66 o                         
  -6   7   9         13.34         12.85         1.34 o                         
  -5   7   9         14.86         12.23         0.71 o                         
  -4   7   9        296.37        305.64         6.95 o                         
  -3   7   9          9.23          7.57         0.61 o                         
  -2   7   9         40.33         38.15         1.13 o                         
  -1   7   9        539.90        537.58        12.16 o                         
   0   7   9        154.29        161.77         3.09 o                         
   1   7   9        253.31        248.23         9.00 o                         
   2   7   9         71.24         82.65         2.91 o                         
   3   7   9         58.30         54.06         2.17 o                         
   4   7   9        123.40        124.61         4.26 o                         
   5   7   9         19.99         18.89         0.69 o                         
   6   7   9         31.82         33.41         1.06 o                         
   7   7   9         60.14         62.07         1.72 o                         
  -7   8   9        142.48        154.44         3.76 o                         
  -6   8   9         34.49         34.18         1.21 o                         
  -5   8   9        178.30        179.45         4.29 o                         
  -4   8   9        146.88        126.50         3.08 o                         
  -3   8   9         49.09         56.58         1.56 o                         
  -2   8   9        116.18        111.66         2.72 o                         
  -1   8   9        176.09        165.05         3.90 o                         
   0   8   9       1027.72       1002.05        22.60 o                         
   1   8   9        248.70        248.93         7.91 o                         
   2   8   9        255.56        257.29         7.99 o                         
   3   8   9        245.21        253.48         7.99 o                         
   4   8   9         69.35         67.72         2.54 o                         
   6   8   9         54.86         61.24         1.61 o                         
  -7   9   9         13.42         13.35         0.86 o                         
  -6   9   9         95.21         89.41         2.34 o                         
  -5   9   9          0.82          2.51         0.86 o                         
  -4   9   9          1.49          1.84         0.53 o                         
  -3   9   9         43.71         42.37         1.27 o                         
  -2   9   9         40.74         43.27         1.29 o                         
  -1   9   9          6.81          6.29         0.44 o                         
   0   9   9         37.20         40.24         1.79 o                         
   1   9   9        106.72        112.74         3.58 o                         
   2   9   9        237.78        233.32         7.24 o                         
   3   9   9         26.85         31.81         1.57 o                         
   4   9   9         27.85         24.27         1.42 o                         
   5   9   9         40.84         39.05         1.87 o                         
   6   9   9          8.67          7.62         1.05 o                         
  -6  10   9         43.78         42.41         1.42 o                         
  -5  10   9        259.40        251.13         5.87 o                         
  -4  10   9        137.02        135.12         3.29 o                         
  -3  10   9        177.17        168.61         4.00 o                         
  -2  10   9         63.82         63.76         1.69 o                         
  -1  10   9        262.38        248.92         5.72 o                         
   0  10   9        229.16        246.84         7.84 o                         
   1  10   9        109.00        112.44         3.81 o                         
   2  10   9         30.77         33.00         1.57 o                         
   3  10   9         38.33         40.17         1.79 o                         
   4  10   9          6.73          7.39         0.97 o                         
   5  10   9        129.14        137.45         4.63 o                         
  -5  11   9          0.73          0.91         0.61 o                         
  -4  11   9          7.37          7.12         0.66 o                         
  -3  11   9          4.10          4.63         0.82 o                         
  -2  11   9          8.33          8.40         0.59 o                         
  -1  11   9         11.02         12.52         0.61 o                         
   0  11   9         66.46         56.30         2.24 o                         
   1  11   9        113.79        114.61         3.88 o                         
   2  11   9         19.88         24.79         1.42 o                         
   3  11   9         94.17        112.96         3.88 o                         
   4  11   9         99.71         97.58         3.51 o                         
  -4  12   9         38.40         39.41         1.29 o                         
  -3  12   9         36.03         35.53         1.49 o                         
  -2  12   9        184.82        187.03         4.37 o                         
  -1  12   9         38.22         41.54         1.23 o                         
   0  12   9        163.55        174.19         5.75 o                         
   1  12   9         10.10          8.74         0.97 o                         
   2  12   9         86.85         81.68         2.99 o                         
   3  12   9        106.22        109.83         3.88 o                         
  -2  13   9         63.57         58.61         1.61 o                         
  -1  13   9         14.70         14.58         0.66 o                         
   0  13   9         62.39         61.15         2.39 o                         
   1  13   9        124.98        118.19         4.03 o                         
  -1 -12  10        100.82        104.60         3.66 o                         
   0 -12  10          2.75          3.06         0.97 o                         
  -4 -11  10          2.98          2.46         0.97 o                         
  -3 -11  10         16.86         15.68         1.27 o                         
  -2 -11  10          8.38          6.42         0.97 o                         
  -1 -11  10         26.69         26.13         1.57 o                         
   0 -11  10         30.59         29.12         1.57 o                         
   1 -11  10         10.50         11.12         1.05 o                         
   2 -11  10         80.81         82.95         2.91 o                         
  -4 -10  10         35.28         35.24         1.79 o                         
  -3 -10  10         39.30         37.93         1.79 o                         
  -2 -10  10         78.51         83.77         3.06 o                         
  -1 -10  10          7.29          4.55         0.90 o                         
   0 -10  10         66.65         62.19         2.31 o                         
   1 -10  10         13.44         11.12         0.97 o                         
   2 -10  10          7.53          6.64         0.90 o                         
   3 -10  10         75.82         88.10         2.99 o                         
  -4  -9  10          9.63         13.22         1.12 o                         
  -3  -9  10         31.90         31.43         1.57 o                         
  -2  -9  10         27.08         27.70         1.49 o                         
  -1  -9  10        351.27        332.55        10.23 o                         
   0  -9  10         38.36         33.75         1.57 o                         
   1  -9  10        156.62        149.14         3.58 o                         
   2  -9  10         39.51         40.16         1.36 o                         
   3  -9  10        126.52        147.72         4.67 o                         
   4  -9  10         14.74         16.20         1.12 o                         
  -4  -8  10        259.41        266.62         8.29 o                         
  -3  -8  10         30.57         30.46         1.49 o                         
  -2  -8  10          5.46          3.82         0.61 o                         
  -1  -8  10         33.47         35.56         1.25 o                         
   0  -8  10        326.01        314.18         7.22 o                         
   1  -8  10         32.05         29.04         1.15 o                         
   2  -8  10         23.66         26.89         1.02 o                         
   3  -8  10         53.73         48.56         1.43 o                         
   4  -8  10         96.48         95.90         2.42 o                         
   5  -8  10         85.73         88.25         3.66 o                         
  -5  -7  10         32.01         32.93         1.57 o                         
  -4  -7  10         28.33         27.92         1.49 o                         
  -3  -7  10          7.15          5.85         0.65 o                         
  -2  -7  10         86.56         87.57         2.29 o                         
  -1  -7  10         33.89         32.47         1.11 o                         
   0  -7  10        141.90        151.22         3.58 o                         
   1  -7  10        315.02        309.01         7.06 o                         
   2  -7  10        231.58        231.23         6.98 o                         
   3  -7  10          3.44          2.68         0.82 o                         
   4  -7  10         35.27         38.23         2.17 o                         
   5  -7  10          0.64          1.49         1.12 o                         
   6  -7  10         11.86         10.08         1.34 o                         
  -5  -6  10        207.07        204.49         4.93 o                         
  -4  -6  10         42.40         38.44         1.08 o                         
  -3  -6  10        343.30        351.73         8.09 o                         
  -2  -6  10         43.03         41.94         2.69 o                         
  -1  -6  10        262.68        257.35         7.43 o                         
   0  -6  10        304.81        294.76         6.77 o                         
   1  -6  10        116.82        116.85         2.78 o                         
   2  -6  10        237.94        250.42         8.51 o                         
   3  -6  10        250.69        253.63         8.96 o                         
   4  -6  10        268.30        264.46         9.48 o                         
   5  -6  10        105.45        103.63         4.26 o                         
   6  -6  10        111.21        117.97         4.63 o                         
  -5  -5  10        283.26        281.29         6.54 o                         
  -4  -5  10        156.23        162.28         3.22 o                         
  -3  -5  10        100.14        103.06         2.13 o                         
  -2  -5  10         86.75         83.05         2.11 o                         
  -1  -5  10        326.38        324.38         7.40 o                         
   0  -5  10        113.55        106.64         2.55 o                         
   1  -5  10          5.13          6.35         0.90 o                         
   2  -5  10          3.22          4.33         0.97 o                         
   3  -5  10         96.21         96.39         3.73 o                         
   4  -5  10         19.57         16.65         1.34 o                         
   5  -5  10         59.37         61.60         2.76 o                         
   6  -5  10          0.47          0.00         1.05 o                         
  -6  -4  10        175.61        178.89         6.42 o                         
  -5  -4  10        282.85        280.55         6.61 o                         
  -4  -4  10        109.94        108.78         2.74 o                         
  -3  -4  10        110.63        106.68         2.17 o                         
  -2  -4  10        112.14        109.49         2.58 o                         
  -1  -4  10         11.34         11.35         1.12 o                         
   0  -4  10        320.84        314.48        10.75 o                         
   1  -4  10        282.14        288.94         9.78 o                         
   2  -4  10        106.72        101.84         3.88 o                         
   3  -4  10         72.29         75.71         2.99 o                         
   4  -4  10        224.98        231.23         8.14 o                         
   5  -4  10        232.86        225.11         7.91 o                         
   6  -4  10        132.92        120.36         4.78 o                         
   7  -4  10         29.43         29.35         1.37 o                         
  -7  -3  10          2.98          3.81         1.05 o                         
  -6  -3  10        277.64        275.78         6.35 o                         
  -5  -3  10         38.00         40.79         1.42 o                         
  -4  -3  10         13.49         12.81         0.66 o                         
  -3  -3  10        254.29        256.24         8.96 o                         
  -2  -3  10        148.95        150.06         3.80 o                         
  -1  -3  10        102.91         95.57         3.66 o                         
   0  -3  10         90.31         97.66         3.66 o                         
   1  -3  10         22.46         19.79         1.27 o                         
   2  -3  10         50.60         46.22         2.17 o                         
   3  -3  10         91.89         98.55         3.66 o                         
   4  -3  10        386.14        383.24        12.99 o                         
   5  -3  10        102.82        103.86         3.96 o                         
   6  -3  10         25.97         24.12         1.57 o                         
   7  -3  10         13.37         14.45         0.92 o                         
  -8  -2  10         28.61         26.51         1.94 o                         
  -7  -2  10         55.31         59.06         2.76 o                         
  -6  -2  10         58.76         57.97         1.54 o                         
  -5  -2  10        430.41        429.32         9.63 o                         
  -4  -2  10         87.35         84.89         3.36 o                         
  -3  -2  10         21.51         24.19         1.42 o                         
  -2  -2  10        263.33        248.03         6.07 o                         
  -1  -2  10        218.31        214.28         7.69 o                         
   0  -2  10        176.09        160.08         5.67 o                         
   1  -2  10        238.33        233.32         8.14 o                         
   2  -2  10         46.88         48.46         2.09 o                         
   3  -2  10         12.68         12.54         1.05 o                         
   4  -2  10        416.46        411.62        13.81 o                         
   5  -2  10        530.02        522.12        17.92 o                         
   6  -2  10         77.97         73.59         2.19 o                         
   7  -2  10        170.16        172.74         4.62 o                         
  -8  -1  10         70.45         70.11         3.14 o                         
  -7  -1  10         44.90         47.11         1.87 o                         
  -6  -1  10        244.28        231.60         8.29 o                         
  -5  -1  10         19.85         18.96         1.49 o                         
  -4  -1  10        117.41        118.64         4.33 o                         
  -3  -1  10         84.33         80.64         3.06 o                         
  -2  -1  10          0.20          0.37         0.48 o                         
  -1  -1  10        447.47        470.52        15.46 o                         
   0  -1  10        194.13        192.33         6.72 o                         
   1  -1  10         39.93         42.71         1.87 o                         
   2  -1  10          9.41          9.48         0.90 o                         
   3  -1  10        211.63        205.62         7.17 o                         
   4  -1  10        220.18        208.16         7.32 o                         
   5  -1  10         44.80         45.47         2.02 o                         
   6  -1  10        225.05        220.48         5.65 o                         
   7  -1  10         55.88         56.90         1.85 o                         
  -8   0  10         57.41         61.90         2.84 o                         
  -7   0  10         24.72         28.15         1.87 o                         
  -6   0  10        365.07        368.16        12.62 o                         
  -5   0  10          1.48          2.09         0.90 o                         
  -4   0  10         76.15         72.05         2.91 o                         
  -3   0  10        144.18        155.00         5.53 o                         
  -2   0  10          0.01          0.97         0.67 o                         
  -1   0  10        205.90        198.36         5.00 o                         
   0   0  10        678.69        689.66        23.07 o                         
   1   0  10         55.20         52.34         2.17 o                         
   2   0  10         88.88         96.91         3.58 o                         
   3   0  10         83.79         78.99         3.06 o                         
   4   0  10        237.00        230.04         7.99 o                         
   5   0  10         28.46         28.75         1.57 o                         
   6   0  10         53.05         51.00         1.64 o                         
   7   0  10         13.07         16.31         1.12 o                         
  -8   1  10         70.83         74.59         3.21 o                         
  -7   1  10         43.64         47.63         2.24 o                         
  -6   1  10        243.25        239.14         8.29 o                         
  -5   1  10         18.85         19.19         1.42 o                         
  -4   1  10        115.65        111.40         4.26 o                         
  -3   1  10         86.51         76.83         3.06 o                         
  -2   1  10          0.27          0.37         0.67 o                         
  -1   1  10        450.47        451.94        10.88 o                         
   0   1  10        191.67        192.70         6.64 o                         
   1   1  10         38.95         41.14         1.79 o                         
   2   1  10          9.73         10.15         0.82 o                         
   3   1  10        211.47        205.77         7.09 o                         
   4   1  10        220.93        213.24         7.32 o                         
   5   1  10         43.78         43.75         2.02 o                         
   6   1  10        225.99        230.07         5.65 o                         
   7   1  10         56.52         60.00         2.35 o                         
  -8   2  10         28.81         27.89         1.24 o                         
  -7   2  10         57.39         65.03         2.76 o                         
  -6   2  10         58.12         56.07         2.54 o                         
  -5   2  10        432.01        419.46        14.48 o                         
  -4   2  10         86.36         84.44         3.29 o                         
  -3   2  10         21.67         21.43         1.34 o                         
  -2   2  10        261.60        248.78         8.51 o                         
  -1   2  10        216.31        224.00         6.53 o                         
   0   2  10        177.14        161.87         5.60 o                         
   1   2  10        233.08        238.70         8.06 o                         
   2   2  10         46.99         46.96         1.94 o                         
   3   2  10         11.33         12.24         1.05 o                         
   4   2  10        417.88        403.10        13.74 o                         
   5   2  10        536.21        533.15        12.80 o                         
   6   2  10         78.68         76.50         2.14 o                         
   7   2  10        171.28        184.91         4.56 o                         
  -8   3  10         46.16         47.56         1.55 o                         
  -7   3  10          3.04          2.61         0.68 o                         
  -6   3  10        275.55        273.15         6.42 o                         
  -5   3  10         38.84         40.39         1.94 o                         
  -4   3  10         12.52         12.84         1.05 o                         
  -3   3  10        256.31        259.15         8.81 o                         
  -2   3  10        152.10        152.16         5.30 o                         
  -1   3  10        102.57         96.76         3.51 o                         
   0   3  10         92.03         96.09         3.51 o                         
   1   3  10         23.03         20.31         1.12 o                         
   2   3  10         51.57         51.22         1.94 o                         
   3   3  10         90.77         93.70         3.43 o                         
   4   3  10        385.48        377.87        12.84 o                         
   5   3  10        102.20        101.60         2.69 o                         
   6   3  10         25.38         22.94         1.00 o                         
   7   3  10         13.54         12.80         0.79 o                         
  -8   4  10        191.77        198.24         4.78 o                         
  -7   4  10         37.05         37.66         1.34 o                         
  -6   4  10        173.81        173.37         4.21 o                         
  -5   4  10        283.53        297.02        11.80 o                         
  -4   4  10        110.88        117.96         4.89 o                         
  -3   4  10        109.72        103.26         3.81 o                         
  -2   4  10        110.83        106.10         3.88 o                         
  -1   4  10         11.41         11.35         0.97 o                         
   0   4  10        318.02        310.97        10.53 o                         
   1   4  10        282.09        278.72         9.56 o                         
   2   4  10        104.65        104.83         3.66 o                         
   3   4  10         73.62         72.35         2.69 o                         
   4   4  10        223.29        232.65         5.70 o
[truncated: 43,093 more chars]
